# Supplementary material for: Characterization of Head Transcriptome and Analysis of Gene Expression Involved in Caste Differentiation and Aggression in Odontotermes formosanus (Shiraki)
Source: PLoS One. 2012 Nov 29;7(11):e50383. doi: 10.1371/journal.pone.0050383 (PMC3510212; doi:10.1371/journal.pone.0050383)
Supplement: Table S1 — Top BLAST hits from NCBI nr database. BLAST results against the NCBI nr database for all the distinct sequences with a cut-off E-value above 10−5 are shown. (XLSX) [file pone.0050383.s003.xlsx]

## Sheet: baiyizhuanluzu-Unigene.fa.blast
Query_id	Query_length	Query_start	Query_end	Subject_id	Subject_length	Subject_start	Subject_end	Identity	Positive	Gap	Align_length	Score	E_value	Query_annotation	Subject_annotation
CL1003.Contig1	1978	1897	2	gi|195439804|ref|XP_002067749.1|	655	1	558	0.44	0.54	0.06	678	435	1e-120	--	GK12542 [Drosophila willistoni] >gi|194163834|gb|EDW78735.1| GK12542 [Drosophila willistoni]
CL1005.Contig1	324	5	322	gi|270297226|ref|NP_001161923.1|	672	180	285	0.32	0.56	0	106	80.5	2e-14	--	peritrophic matrix protein 1-C [Tribolium castaneum] >gi|268309030|gb|ACY95481.1| peritrophic matrix protein 1-C [Tribolium castaneum]
CL1007.Contig1	592	268	519	gi|307180535|gb|EFN68500.1|	149	66	149	0.42	0.58	0	84	77.4	2e-26	--	Histone-lysine N-methyltransferase SETMAR [Camponotus floridanus]
CL1010.Contig1	427	426	1	gi|289739999|gb|ADD18747.1|	881	729	872	0.31	0.57	0.02	145	84.7	1e-15	--	polyprotein [Glossina morsitans morsitans]
CL1013.Contig1	1138	64	1029	gi|115901733|ref|XP_796756.2|	787	171	488	0.34	0.54	0	325	173	2e-41	--	PREDICTED: similar to endonuclease-reverse transcriptase, partial [Strongylocentrotus purpuratus] >gi|115972774|ref|XP_001183353.1| PREDICTED: similar to endonuclease-reverse transcriptase, partial [Strongylocentrotus purpuratus]
CL1014.Contig1	451	145	450	gi|340724532|ref|XP_003400635.1|	601	8	108	0.69	0.81	0	102	147	1e-34	--	PREDICTED: sodium-independent sulfate anion transporter-like isoform 1 [Bombus terrestris]
CL1017.Contig1	725	3	725	gi|270002763|gb|EEZ99210.1|	1033	490	730	0.88	0.92	0	241	432	1e-120	--	wings apart-like protein [Tribolium castaneum]
CL1018.Contig1	1044	223	765	gi|270017035|gb|EFA13481.1|	389	181	355	0.24	0.5	0.01	183	60.1	2e-07	--	hypothetical protein TcasGA2_TC002032 [Tribolium castaneum]
CL101.Contig1	3173	245	979	gi|340725842|ref|XP_003401274.1|	267	29	267	0.62	0.78	0	245	346	4e-93	--	PREDICTED: phosphatidate phosphatase PPAPDC1A-like [Bombus terrestris]
CL101.Contig2	3256	262	1062	gi|340725842|ref|XP_003401274.1|	267	7	267	0.61	0.76	0	267	363	4e-98	--	PREDICTED: phosphatidate phosphatase PPAPDC1A-like [Bombus terrestris]
CL101.Contig3	5168	3815	3555	gi|307175801|gb|EFN65619.1|	184	98	184	0.5	0.7	0	87	98.2	4e-18	--	Putative uncharacterized transposon-derived protein F52C9.6 [Camponotus floridanus]
CL1020.Contig1	1065	173	940	gi|156542911|ref|XP_001601321.1|	262	1	257	0.59	0.78	0	257	339	1e-91	--	PREDICTED: proteasome subunit beta type-4-like [Nasonia vitripennis]
CL1022.Contig1	1151	253	8	gi|328703830|ref|XP_003242319.1|	333	184	265	0.51	0.65	0	82	85.9	3e-40	--	PREDICTED: histone-lysine N-methyltransferase SETMAR-like [Acyrthosiphon pisum]
CL1023.Contig1	1735	1	1131	gi|189234779|ref|XP_001815298.1|	1307	649	1025	0.63	0.76	0	378	501	0	--	PREDICTED: similar to sodium/chloride dependent transporter [Tribolium castaneum]
CL1027.Contig1	1145	352	2	gi|307207075|gb|EFN84884.1|	1669	581	697	0.72	0.72	0	117	199	3e-49	--	Protein diaphanous [Harpegnathos saltator]
CL1028.Contig1	2712	362	1726	gi|91079776|ref|XP_967502.1|	520	1	520	0.35	0.49	0.14	531	241	1e-61	--	PREDICTED: similar to GH02263p [Tribolium castaneum]
CL1028.Contig2	2751	362	1765	gi|91079776|ref|XP_967502.1|	520	1	520	0.34	0.48	0.13	544	232	7e-59	--	PREDICTED: similar to GH02263p [Tribolium castaneum]
CL102.Contig1	2991	2926	818	gi|345490702|ref|XP_001602848.2|	699	1	641	0.51	0.6	0.06	749	637	0	--	PREDICTED: nuclear factor 1 C-type-like [Nasonia vitripennis]
CL102.Contig2	3033	2848	737	gi|328710533|ref|XP_001947078.2|	656	1	648	0.51	0.6	0.05	745	618	1e-175	--	PREDICTED: nuclear factor 1 X-type-like [Acyrthosiphon pisum]
CL102.Contig3	3129	2956	818	gi|345490702|ref|XP_001602848.2|	699	23	641	0.53	0.62	0.02	728	652	0	--	PREDICTED: nuclear factor 1 C-type-like [Nasonia vitripennis]
CL102.Contig4	3087	3022	818	gi|345490702|ref|XP_001602848.2|	699	1	641	0.54	0.64	0.02	750	702	0	--	PREDICTED: nuclear factor 1 C-type-like [Nasonia vitripennis]
CL1033.Contig1	723	412	98	gi|307214696|gb|EFN89625.1|	953	1	105	0.76	0.88	0	105	177	4e-43	--	EH domain-binding protein 1 [Harpegnathos saltator]
CL1034.Contig1	1306	216	1250	gi|307209221|gb|EFN86328.1|	353	8	353	0.61	0.77	0	346	427	1e-118	--	Translation initiation factor eIF-2B subunit beta [Harpegnathos saltator]
CL1035.Contig1	1191	288	965	gi|221123096|ref|XP_002159424.1|	917	6	225	0.27	0.49	0.01	230	92.8	2e-24	--	PREDICTED: similar to DNA polymerase kappa [Hydra magnipapillata]
CL1036.Contig1	1046	154	921	gi|156542911|ref|XP_001601321.1|	262	1	257	0.59	0.78	0	257	339	1e-91	--	PREDICTED: proteasome subunit beta type-4-like [Nasonia vitripennis]
CL1039.Contig1	309	37	297	gi|301603775|ref|XP_002931525.1|	592	161	238	0.34	0.5	0	87	53.9	2e-06	--	PREDICTED: piggyBac transposable element-derived protein 5-like [Xenopus (Silurana) tropicalis]
CL103.Contig1	385	369	166	gi|158299887|ref|XP_001238223.2|	148	1	68	0.42	0.67	0.02	70	56.2	4e-07	--	AGAP009139-PA [Anopheles gambiae str. PEST] >gi|157013734|gb|EAU75958.2| AGAP009139-PA [Anopheles gambiae str. PEST]
CL1040.Contig1	637	452	318	gi|324510615|gb|ADY44439.1|	480	404	446	0.57	0.65	0.08	49	53.5	2e-12	--	Cytosolic beta-glucosidase [Ascaris suum]
CL1042.Contig1	885	883	338	gi|158301492|ref|XP_321170.4|	423	242	412	0.38	0.51	0.02	186	112	2e-23	--	AGAP001894-PA [Anopheles gambiae str. PEST] >gi|157012497|gb|EAA01049.4| AGAP001894-PA [Anopheles gambiae str. PEST]
CL104.Contig1	1613	195	551	gi|295881646|gb|ADG56568.1|	126	6	123	0.45	0.65	0	119	113	3e-23	--	chemosensory protein [Bemisia tabaci]
CL1050.Contig1	317	141	7	gi|156552724|ref|XP_001599431.1|	788	671	715	0.55	0.77	0	45	54.3	2e-06	--	PREDICTED: membrane metallo-endopeptidase-like 1-like [Nasonia vitripennis]
CL1052.Contig1	319	301	26	gi|194917541|ref|XP_001983026.1|	384	234	330	0.34	0.58	0.08	100	54.7	1e-06	--	GG11033 [Drosophila erecta] >gi|190647749|gb|EDV45098.1| GG11033 [Drosophila erecta]
CL1053.Contig1	6154	461	1378	gi|340711263|ref|XP_003394198.1|	1639	40	323	0.61	0.74	0.01	311	355	2e-95	--	PREDICTED: CAP-Gly domain-containing linker protein 1-like isoform 1 [Bombus terrestris]
CL1054.Contig1	2738	2620	236	gi|91087225|ref|XP_975488.1|	746	1	746	0.72	0.82	0	799	1151	0	--	PREDICTED: similar to CG1973 CG1973-PA [Tribolium castaneum]
CL1054.Contig2	2809	2691	1369	gi|91087225|ref|XP_975488.1|	746	1	441	0.79	0.9	0	441	736	0	--	PREDICTED: similar to CG1973 CG1973-PA [Tribolium castaneum]
CL1063.Contig1	571	537	1	gi|74835158|dbj|BAE44464.1|	809	551	739	0.28	0.45	0.07	194	81.3	2e-14	--	non-LTR retrotransposon CATS [Bombyx mori]
CL1065.Contig1	1021	1006	17	gi|328721179|ref|XP_001949072.2|	2404	2027	2352	0.38	0.6	0.01	334	226	1e-57	--	PREDICTED: fatty acid synthase-like [Acyrthosiphon pisum]
CL106.Contig1	1458	13	339	gi|183241612|gb|ACC61423.1|	259	140	242	0.35	0.42	0.09	120	65.5	6e-09	--	pleiomorphic adenoma protein-like 2 [Ijimaia antillarum]
CL1071.Contig1	1665	441	1643	gi|58376580|ref|XP_308711.2|	420	15	417	0.36	0.49	0.02	411	254	7e-66	--	AGAP007053-PA [Anopheles gambiae str. PEST] >gi|55245804|gb|EAA04008.3| AGAP007053-PA [Anopheles gambiae str. PEST]
CL1073.Contig1	779	2	466	gi|221062057|ref|XP_002262598.1|	673	92	233	0.27	0.49	0	155	60.8	6e-08	--	tryptophan-rich antigen [Plasmodium knowlesi strain H] >gi|193811748|emb|CAQ42476.1| tryptophan-rich antigen [Plasmodium knowlesi strain H]
CL1074.Contig1	1073	1069	347	gi|221119676|ref|XP_002155414.1|	372	138	371	0.36	0.56	0.01	244	157	6e-37	--	PREDICTED: similar to ORF2-encoded protein, partial [Hydra magnipapillata]
CL1075.Contig1	522	254	36	gi|340712401|ref|XP_003394749.1|	725	545	619	0.64	0.77	0.02	75	92	1e-17	--	PREDICTED: zinc finger BED domain-containing protein 1-like [Bombus terrestris]
CL1077.Contig1	6286	1	3840	gi|332018100|gb|EGI58714.1|	1605	584	1589	0.34	0.46	0.01	1294	503	1e-140	--	Disintegrin and metalloproteinase domain-containing protein 12 [Acromyrmex echinatior]
CL1078.Contig1	1354	1164	268	gi|91084815|ref|XP_973232.1|	308	9	308	0.39	0.59	0	301	230	1e-58	--	PREDICTED: similar to CRAL/TRIO domain-containing protein [Tribolium castaneum]
CL1079.Contig1	1812	923	45	gi|221119676|ref|XP_002155414.1|	372	34	324	0.4	0.64	0	294	230	2e-58	--	PREDICTED: similar to ORF2-encoded protein, partial [Hydra magnipapillata]
CL107.Contig1	2387	1965	2189	gi|221123096|ref|XP_002159424.1|	917	193	267	0.37	0.53	0	75	54.3	2e-13	--	PREDICTED: similar to DNA polymerase kappa [Hydra magnipapillata]
CL1083.Contig1	3320	137	2629	gi|307180183|gb|EFN68216.1|	3602	2773	3602	0.79	0.88	0	832	1445	0	--	Fibropellin-1 [Camponotus floridanus]
CL1083.Contig2	3424	137	2515	gi|307180183|gb|EFN68216.1|	3602	2773	3565	0.77	0.87	0	794	1363	0	--	Fibropellin-1 [Camponotus floridanus]
CL1086.Contig1	447	439	203	gi|307213851|gb|EFN89132.1|	325	88	165	0.37	0.65	0.01	80	62.8	1e-17	--	PiggyBac transposable element-derived protein 4 [Harpegnathos saltator]
CL108.Contig1	1024	379	867	gi|281185516|sp|Q14591.4|ZN271_HUMAN	655	141	303	0.43	0.65	0	163	161	4e-38	--	RecName: Full=Zinc finger protein 271; AltName: Full=CT-ZFP48; AltName: Full=Epstein-Barr virus-induced zinc finger protein; Short=EBV-induced zinc finger protein; Short=ZNF-EB; AltName: Full=Zinc finger protein HZF7; AltName: Full=Zinc finger protein ZNFphex133; AltName: Full=Zinc finger protein dp; Short=ZNF-dp
CL108.Contig2	460	70	459	gi|308492608|ref|XP_003108494.1|	610	403	542	0.31	0.48	0.13	150	55.8	5e-07	--	CRE-ZAG-1 protein [Caenorhabditis remanei] >gi|308248234|gb|EFO92186.1| CRE-ZAG-1 protein [Caenorhabditis remanei]
CL108.Contig3	1140	373	1134	gi|328706819|ref|XP_003243211.1|	818	422	675	0.44	0.67	0	254	274	6e-72	--	PREDICTED: zinc finger protein 91-like [Acyrthosiphon pisum]
CL1091.Contig1	477	342	82	gi|332026116|gb|EGI66264.1|	159	2	88	0.45	0.7	0	87	78.6	2e-16	--	FLJ37770-like protein [Acromyrmex echinatior]
CL1092.Contig1	425	23	373	gi|328701184|ref|XP_003241518.1|	562	217	334	0.29	0.47	0.01	119	53.5	3e-06	--	PREDICTED: hypothetical protein LOC100572758 [Acyrthosiphon pisum]
CL1095.Contig1	518	52	516	gi|332021261|gb|EGI61645.1|	201	10	165	0.36	0.59	0	156	111	2e-23	--	Histone-lysine N-methyltransferase SETMAR [Acromyrmex echinatior]
CL1099.Contig1	1494	1453	911	gi|328710744|ref|XP_001943722.2|	1497	1278	1497	0.39	0.52	0.18	221	123	2e-26	--	PREDICTED: rho guanine nucleotide exchange factor 18-like [Acyrthosiphon pisum]
CL10.Contig10	2556	1002	664	gi|2708266|gb|AAB92393.1|	554	11	121	0.34	0.53	0.01	115	66.6	2e-14	--	reverse transcriptase [Drosophila subobscura]
CL10.Contig11	2502	956	618	gi|2708266|gb|AAB92393.1|	554	11	121	0.34	0.54	0.01	115	66.2	3e-14	--	reverse transcriptase [Drosophila subobscura]
CL10.Contig12	2650	1002	664	gi|2708266|gb|AAB92393.1|	554	11	121	0.34	0.54	0.01	115	66.2	3e-14	--	reverse transcriptase [Drosophila subobscura]
CL10.Contig13	2396	1002	664	gi|2708266|gb|AAB92393.1|	554	11	121	0.34	0.53	0.01	115	66.6	2e-14	--	reverse transcriptase [Drosophila subobscura]
CL10.Contig14	2548	1002	664	gi|2708266|gb|AAB92393.1|	554	11	121	0.34	0.54	0.01	115	66.2	3e-14	--	reverse transcriptase [Drosophila subobscura]
CL10.Contig15	2604	956	618	gi|2708266|gb|AAB92393.1|	554	11	121	0.34	0.54	0.01	115	66.2	3e-14	--	reverse transcriptase [Drosophila subobscura]
CL10.Contig16	2350	956	618	gi|2708266|gb|AAB92393.1|	554	11	121	0.34	0.53	0.01	115	66.6	2e-14	--	reverse transcriptase [Drosophila subobscura]
CL10.Contig17	2342	956	618	gi|2708266|gb|AAB92393.1|	554	11	121	0.34	0.54	0.01	115	66.2	3e-14	--	reverse transcriptase [Drosophila subobscura]
CL10.Contig18	2388	1002	664	gi|2708266|gb|AAB92393.1|	554	11	121	0.34	0.54	0.01	115	66.2	3e-14	--	reverse transcriptase [Drosophila subobscura]
CL10.Contig1	1654	956	618	gi|2708266|gb|AAB92393.1|	554	11	121	0.34	0.53	0.01	115	66.6	1e-14	--	reverse transcriptase [Drosophila subobscura]
CL10.Contig2	1700	1002	664	gi|2708266|gb|AAB92393.1|	554	11	121	0.34	0.53	0.01	115	66.6	2e-14	--	reverse transcriptase [Drosophila subobscura]
CL10.Contig3	1690	1002	664	gi|2708266|gb|AAB92393.1|	554	11	121	0.34	0.53	0.01	115	66.6	2e-14	--	reverse transcriptase [Drosophila subobscura]
CL10.Contig4	1644	956	618	gi|2708266|gb|AAB92393.1|	554	11	121	0.34	0.53	0.01	115	66.6	1e-14	--	reverse transcriptase [Drosophila subobscura]
CL10.Contig5	2612	956	618	gi|2708266|gb|AAB92393.1|	554	11	121	0.34	0.53	0.01	115	66.6	3e-14	--	reverse transcriptase [Drosophila subobscura]
CL10.Contig6	1863	956	618	gi|2708266|gb|AAB92393.1|	554	11	121	0.34	0.53	0.01	115	66.6	2e-14	--	reverse transcriptase [Drosophila subobscura]
CL10.Contig7	2510	956	618	gi|2708266|gb|AAB92393.1|	554	11	121	0.34	0.53	0.01	115	66.6	2e-14	--	reverse transcriptase [Drosophila subobscura]
CL10.Contig8	1909	1002	664	gi|2708266|gb|AAB92393.1|	554	11	121	0.34	0.53	0.01	115	66.6	2e-14	--	reverse transcriptase [Drosophila subobscura]
CL10.Contig9	2658	1002	664	gi|2708266|gb|AAB92393.1|	554	11	121	0.34	0.53	0.01	115	66.6	3e-14	--	reverse transcriptase [Drosophila subobscura]
CL1100.Contig1	1122	1	1110	gi|340719848|ref|XP_003398357.1|	905	444	823	0.61	0.69	0.05	391	427	1e-118	--	PREDICTED: potassium voltage-gated channel protein Shab-like [Bombus terrestris]
CL1100.Contig2	1206	1	1194	gi|340719848|ref|XP_003398357.1|	905	444	823	0.63	0.71	0.02	407	474	1e-132	--	PREDICTED: potassium voltage-gated channel protein Shab-like [Bombus terrestris]
CL1101.Contig1	1338	1111	329	gi|296214295|ref|XP_002753630.1|	585	319	585	0.37	0.58	0.03	270	172	2e-54	--	PREDICTED: piggyBac transposable element-derived protein 4-like [Callithrix jacchus]
CL1105.Contig1	860	127	621	gi|221120167|ref|XP_002165197.1|	591	61	227	0.26	0.47	0.02	169	56.6	1e-06	--	PREDICTED: similar to SMC5 protein, partial [Hydra magnipapillata]
CL1109.Contig1	561	398	505	gi|340708910|ref|XP_003393060.1|	406	222	257	0.55	0.75	0	36	58.5	2e-12	--	PREDICTED: apoptosis 1 inhibitor-like isoform 1 [Bombus terrestris] >gi|340708912|ref|XP_003393061.1| PREDICTED: apoptosis 1 inhibitor-like isoform 2 [Bombus terrestris]
CL1109.Contig2	677	514	633	gi|298539929|emb|CBJ93241.1|	347	247	286	0.6	0.72	0	40	63.9	5e-09	--	inhibitor of apoptosis-1 [Blattella germanica]
CL1110.Contig1	1946	1850	693	gi|183986739|ref|NP_001116959.1|	430	5	425	0.31	0.46	0.12	443	202	5e-50	--	zinc finger, FYVE domain containing 19 [Xenopus (Silurana) tropicalis] >gi|170284952|gb|AAI61102.1| zfyve19 protein [Xenopus (Silurana) tropicalis]
CL1114.Contig1	568	447	31	gi|301616572|ref|XP_002937731.1|	587	24	177	0.29	0.48	0.12	159	62.4	1e-08	--	PREDICTED: piggyBac transposable element-derived protein 4-like [Xenopus (Silurana) tropicalis]
CL1117.Contig1	450	129	431	gi|459694|gb|AAA92147.1|	671	486	565	0.31	0.56	0	101	70.9	2e-11	--	reverse transcriptase [Bombyx mori]
CL1119.Contig1	1520	1479	937	gi|328710744|ref|XP_001943722.2|	1497	1278	1497	0.39	0.52	0.18	221	123	2e-26	--	PREDICTED: rho guanine nucleotide exchange factor 18-like [Acyrthosiphon pisum]
CL1123.Contig1	2617	2600	546	gi|158288080|ref|XP_309957.4|	1280	533	1280	0.4	0.51	0.13	789	471	1e-131	--	AGAP011551-PA [Anopheles gambiae str. PEST] >gi|157019302|gb|EAA05725.5| AGAP011551-PA [Anopheles gambiae str. PEST]
CL1123.Contig2	2728	2723	546	gi|170031994|ref|XP_001843868.1|	1253	448	1253	0.37	0.49	0.16	866	459	1e-127	--	vesicle associated protein [Culex quinquefasciatus] >gi|167871448|gb|EDS34831.1| vesicle associated protein [Culex quinquefasciatus]
CL1126.Contig1	306	301	26	gi|339243929|ref|XP_003377890.1|	1166	621	731	0.37	0.53	0.17	112	73.6	2e-12	--	7 transmembrane receptor [Trichinella spiralis] >gi|316973245|gb|EFV56865.1| 7 transmembrane receptor [Trichinella spiralis]
CL1127.Contig1	1090	19	885	gi|193638898|ref|XP_001944253.1|	290	3	290	0.61	0.76	0.01	293	365	3e-99	--	PREDICTED: lipoma HMGIC fusion partner-like 3 protein-like [Acyrthosiphon pisum]
CL1129.Contig1	1769	261	1178	gi|157361515|gb|ABV44715.1|	320	15	320	0.52	0.69	0	309	352	3e-95	--	Na/K ATPase-like protein [Phlebotomus papatasi]
CL112.Contig1	2819	678	2708	gi|298204349|gb|ADI61823.1|	997	325	997	0.4	0.58	0.01	684	491	1e-168	--	endonuclease-reverse transcriptase [Bombyx mori]
CL112.Contig2	2839	678	2708	gi|298204349|gb|ADI61823.1|	997	325	997	0.4	0.58	0.01	684	491	1e-168	--	endonuclease-reverse transcriptase [Bombyx mori]
CL112.Contig3	1478	127	579	gi|298204349|gb|ADI61823.1|	997	139	288	0.45	0.6	0	151	122	5e-39	--	endonuclease-reverse transcriptase [Bombyx mori]
CL112.Contig4	1473	9	377	gi|298204349|gb|ADI61823.1|	997	93	221	0.49	0.69	0.04	129	136	4e-59	--	endonuclease-reverse transcriptase [Bombyx mori]
CL1130.Contig1	6232	539	1456	gi|340711263|ref|XP_003394198.1|	1639	40	323	0.61	0.74	0.01	311	355	2e-95	--	PREDICTED: CAP-Gly domain-containing linker protein 1-like isoform 1 [Bombus terrestris]
CL1134.Contig1	812	810	280	gi|328706819|ref|XP_003243211.1|	818	633	808	0.46	0.63	0	177	182	1e-44	--	PREDICTED: zinc finger protein 91-like [Acyrthosiphon pisum]
CL1136.Contig1	1364	1114	257	gi|221091136|ref|XP_002169099.1|	1040	474	758	0.44	0.64	0	288	251	6e-65	--	PREDICTED: similar to hemicentin 1, partial [Hydra magnipapillata]
CL1137.Contig1	1000	140	967	gi|189240851|ref|XP_001812556.1|	1966	1	261	0.55	0.68	0.03	287	279	2e-73	--	PREDICTED: similar to chromodomain helicase-DNA-binding protein 3 [Tribolium castaneum]
CL1138.Contig1	1156	17	685	gi|300681126|sp|A5LGM7.1|TRET1_POLVA	504	275	497	0.28	0.44	0.03	232	82.4	4e-14	--	RecName: Full=Facilitated trehalose transporter Tret1; Short=PvTret1 >gi|148726581|dbj|BAF63703.1| facilitated trehalose transporter [Polypedilum vanderplanki]
CL113.Contig1	6867	273	3092	gi|328786255|ref|XP_395596.4|	1794	48	975	0.76	0.87	0.01	950	1437	0	--	PREDICTED: serine/threonine-protein kinase Genghis Khan [Apis mellifera]
CL113.Contig2	6691	273	5546	gi|328786255|ref|XP_395596.4|	1794	48	1794	0.76	0.86	0.01	1778	2688	0	--	PREDICTED: serine/threonine-protein kinase Genghis Khan [Apis mellifera]
CL1141.Contig1	1193	1	1089	gi|149738655|ref|XP_001489045.1|	1203	509	990	0.25	0.46	0.25	485	131	5e-29	--	PREDICTED: FK506-binding protein 15 [Equus caballus]
CL1148.Contig1	1145	79	798	gi|40949967|gb|AAR97603.1|	246	3	246	0.56	0.69	0.03	248	293	1e-77	--	thaumatin-like protein 1 [Schistocerca gregaria]
CL114.Contig1	154	119	3	gi|83728483|gb|ABC41931.1|	103	36	74	0.51	0.79	0	39	52	8e-06	--	transposase [Sitodiplosis mosellana]
CL114.Contig2	2477	905	291	gi|221091136|ref|XP_002169099.1|	1040	471	672	0.38	0.58	0	205	146	2e-58	--	PREDICTED: similar to hemicentin 1, partial [Hydra magnipapillata]
CL1150.Contig1	2047	53	1489	gi|328705603|ref|XP_003242853.1|	735	2	487	0.49	0.69	0.01	486	559	1e-157	--	PREDICTED: zinc finger protein 62 homolog [Acyrthosiphon pisum]
CL1151.Contig1	220	81	215	gi|307184166|gb|EFN70690.1|	200	132	176	0.4	0.73	0	45	47	1e-09	--	Histone-lysine N-methyltransferase SETMAR [Camponotus floridanus]
CL1153.Contig1	915	151	318	gi|332020626|gb|EGI61033.1|	130	8	63	0.5	0.69	0	56	69.3	1e-21	--	Mariner Mos1 transposase [Acromyrmex echinatior] >gi|332023649|gb|EGI63877.1| Mariner Mos1 transposase [Acromyrmex echinatior]
CL1154.Contig1	174	165	1	gi|261331295|emb|CBH14285.1|	151	72	124	0.55	0.62	0.01	56	61.2	1e-08	--	T. brucei spp.-specific protein [Trypanosoma brucei gambiense DAL972]
CL1159.Contig1	1025	77	646	gi|86515328|ref|NP_001034489.1|	456	270	454	0.88	0.93	0.01	192	335	2e-90	--	homothorax [Tribolium castaneum] >gi|38490517|emb|CAD57735.1| homothorax [Tribolium castaneum]
CL115.Contig1	2005	632	1642	gi|221119676|ref|XP_002155414.1|	372	34	371	0.31	0.55	0.01	342	177	2e-42	--	PREDICTED: similar to ORF2-encoded protein, partial [Hydra magnipapillata]
CL1166.Contig1	282	26	253	gi|345494381|ref|XP_001599309.2|	465	205	280	0.36	0.6	0	76	59.3	5e-08	--	PREDICTED: hypothetical protein LOC100114206 [Nasonia vitripennis]
CL1167.Contig1	1594	1578	43	gi|307204168|gb|EFN83009.1|	1538	1	528	0.8	0.87	0.03	529	840	0	--	Protein lap4 [Harpegnathos saltator]
CL1167.Contig2	1702	1686	97	gi|340713142|ref|XP_003395107.1|	2051	1	511	0.8	0.86	0	530	840	0	--	PREDICTED: protein lap4-like isoform 3 [Bombus terrestris]
CL1168.Contig1	802	46	798	gi|307169885|gb|EFN62394.1|	266	1	252	0.77	0.86	0	252	392	1e-108	--	26S proteasome non-ATPase regulatory subunit 8 [Camponotus floridanus]
CL1171.Contig1	532	6	527	gi|66499225|ref|XP_394222.2|	800	394	567	0.56	0.71	0	174	192	4e-48	--	PREDICTED: glucose dehydrogenase [acceptor] [Apis mellifera]
CL1172.Contig1	2179	2059	938	gi|193613360|ref|XP_001944084.1|	725	4	379	0.65	0.79	0	376	508	0	--	PREDICTED: ATP-dependent RNA helicase Ddx1-like [Acyrthosiphon pisum]
CL1173.Contig1	2200	2179	944	gi|340711962|ref|XP_003394534.1|	424	1	421	0.75	0.87	0.02	424	654	0	--	PREDICTED: UPF0183 protein CG7083-like [Bombus terrestris]
CL1173.Contig2	2279	2258	1251	gi|195125529|ref|XP_002007230.1|	431	1	337	0.7	0.85	0	337	512	1e-169	--	GI12822 [Drosophila mojavensis] >gi|193918839|gb|EDW17706.1| GI12822 [Drosophila mojavensis]
CL1179.Contig1	2054	2053	89	gi|332023482|gb|EGI63724.1|	748	143	748	0.55	0.65	0.03	678	660	0	--	E3 ubiquitin-protein ligase CBL-B [Acromyrmex echinatior]
CL1180.Contig1	876	4	420	gi|270016838|gb|EFA13284.1|	270	129	265	0.39	0.56	0	140	86.7	1e-15	--	hypothetical protein TcasGA2_TC010304 [Tribolium castaneum]
CL1183.Contig1	2042	1793	1563	gi|170145096|gb|ACB06753.1|	98	23	96	0.4	0.54	0	77	71.6	1e-10	--	diptericin [Rhodnius prolixus]
CL1188.Contig1	693	2	691	gi|157127009|ref|XP_001654758.1|	703	194	422	0.77	0.91	0	230	375	1e-103	--	heat shock protein [Aedes aegypti] >gi|108884463|gb|EAT48688.1| heat shock protein [Aedes aegypti]
CL1189.Contig1	869	623	51	gi|328718616|ref|XP_001949112.2|	198	2	192	0.53	0.73	0.01	193	224	4e-57	--	PREDICTED: metallo-beta-lactamase domain-containing protein 1-like [Acyrthosiphon pisum]
CL1189.Contig2	940	623	51	gi|328718616|ref|XP_001949112.2|	198	2	192	0.53	0.73	0.01	193	224	4e-57	--	PREDICTED: metallo-beta-lactamase domain-containing protein 1-like [Acyrthosiphon pisum]
CL118.Contig1	755	721	11	gi|72086181|ref|XP_783441.1|	476	181	431	0.32	0.49	0.07	256	103	8e-21	--	PREDICTED: similar to piggyBac transposable element derived 4 [Strongylocentrotus purpuratus] >gi|115731621|ref|XP_001202848.1| PREDICTED: similar to piggyBac transposable element derived 4 [Strongylocentrotus purpuratus]
CL118.Contig2	5065	912	160	gi|72086181|ref|XP_783441.1|	476	200	472	0.32	0.48	0.1	280	110	1e-41	--	PREDICTED: similar to piggyBac transposable element derived 4 [Strongylocentrotus purpuratus] >gi|115731621|ref|XP_001202848.1| PREDICTED: similar to piggyBac transposable element derived 4 [Strongylocentrotus purpuratus]
CL1192.Contig1	2371	188	2116	gi|189233639|ref|XP_001813427.1|	557	1	554	0.4	0.53	0.05	681	395	1e-108	--	PREDICTED: similar to arc CG6741-PB [Tribolium castaneum]
CL1194.Contig1	181	177	1	gi|156539736|ref|XP_001599086.1|	758	224	282	0.47	0.67	0	59	60.5	2e-08	--	PREDICTED: similar to ENSANGP00000027469, partial [Nasonia vitripennis]
CL1195.Contig1	272	9	272	gi|225712314|gb|ACO12003.1|	295	79	171	0.41	0.56	0.05	93	82.8	4e-15	--	Transposable element Tc3 transposase [Lepeophtheirus salmonis]
CL1198.Contig1	730	2	730	gi|307208693|gb|EFN85983.1|	767	164	395	0.42	0.64	0	244	203	7e-51	--	Endothelin-converting enzyme 1 [Harpegnathos saltator]
CL11.Contig3	1653	3	212	gi|154421650|ref|XP_001583838.1|	293	41	108	0.44	0.64	0	70	57.8	2e-06	--	ankyrin repeat protein [Trichomonas vaginalis G3]
CL11.Contig4	504	3	212	gi|154421650|ref|XP_001583838.1|	293	41	108	0.44	0.64	0	70	57.8	2e-07	--	ankyrin repeat protein [Trichomonas vaginalis G3]
CL11.Contig6	3091	123	527	gi|72017432|ref|XP_793267.1|	150	3	137	0.57	0.73	0	135	164	2e-38	--	PREDICTED: similar to microsomal glutathione S-transferase 3 [Strongylocentrotus purpuratus] >gi|115948668|ref|XP_001191569.1| PREDICTED: similar to microsomal glutathione S-transferase 3 [Strongylocentrotus purpuratus]
CL11.Contig7	2027	2	427	gi|91089465|ref|XP_968623.1|	701	571	700	0.42	0.62	0	142	113	3e-23	--	PREDICTED: similar to CG9246 CG9246-PA [Tribolium castaneum]
CL1209.Contig1	1280	3	1280	gi|332017217|gb|EGI58005.1|	1349	559	970	0.58	0.73	0.01	433	486	1e-135	--	Putative multidrug resistance-associated protein lethal(2)03659 [Acromyrmex echinatior]
CL1210.Contig1	8595	8595	1	gi|189237255|ref|XP_972068.2|	4254	955	3844	0.51	0.65	0.02	2938	3011	0	--	PREDICTED: similar to AGAP003656-PA [Tribolium castaneum]
CL1216.Contig1	1742	1741	566	gi|328714539|ref|XP_001942617.2|	1278	882	1278	0.42	0.62	0.02	402	315	3e-84	--	PREDICTED: linear gramicidin synthase subunit D-like [Acyrthosiphon pisum]
CL1218.Contig1	662	5	385	gi|123412043|ref|XP_001303983.1|	137	6	132	0.33	0.46	0	127	65.1	2e-09	--	ankyrin repeat protein [Trichomonas vaginalis G3]
CL1219.Contig1	1516	142	801	gi|333466493|gb|EAA04926.5|	249	10	227	0.5	0.72	0	221	228	5e-58	--	AGAP000950-PA [Anopheles gambiae str. PEST]
CL1219.Contig2	1563	142	801	gi|333466493|gb|EAA04926.5|	249	10	227	0.5	0.72	0	221	228	5e-58	--	AGAP000950-PA [Anopheles gambiae str. PEST]
CL1220.Contig1	611	566	21	gi|189236277|ref|XP_001814972.1|	1319	201	392	0.28	0.46	0.08	198	77	5e-13	--	PREDICTED: similar to ankyrin 2,3/unc44 [Tribolium castaneum]
CL1230.Contig1	1023	1020	499	gi|307210572|gb|EFN87042.1|	467	296	466	0.36	0.55	0.02	179	99.4	2e-19	--	PiggyBac transposable element-derived protein 4 [Harpegnathos saltator]
CL1235.Contig1	1340	805	44	gi|189234831|ref|XP_971076.2|	753	379	583	0.25	0.42	0	255	68.6	3e-12	--	PREDICTED: similar to Transposable element P transposase (P-element transposase) [Tribolium castaneum]
CL1237.Contig1	249	16	249	gi|307172855|gb|EFN64060.1|	280	3	87	0.37	0.58	0.09	86	58.2	1e-07	--	hypothetical protein EAG_07106 [Camponotus floridanus]
CL123.Contig1	1139	1129	260	gi|115757083|ref|XP_785784.2|	2210	1762	2050	0.28	0.49	0.02	297	122	2e-26	--	PREDICTED: similar to ankyrin 2,3/unc44 [Strongylocentrotus purpuratus] >gi|115929471|ref|XP_001195307.1| PREDICTED: similar to ankyrin 2,3/unc44 [Strongylocentrotus purpuratus]
CL1242.Contig1	1166	1007	546	gi|307190256|gb|EFN74363.1|	176	2	158	0.58	0.7	0.03	160	180	1e-43	--	hypothetical protein EAG_03323 [Camponotus floridanus]
CL1244.Contig1	1387	1210	590	gi|333470064|gb|EAA00878.5|	218	1	218	0.76	0.85	0.05	218	342	3e-92	--	AGAP001711-PA [Anopheles gambiae str. PEST]
CL1244.Contig2	1579	1189	590	gi|333470064|gb|EAA00878.5|	218	21	218	0.81	0.87	0	200	335	4e-90	--	AGAP001711-PA [Anopheles gambiae str. PEST]
CL1247.Contig1	2132	1826	282	gi|158297086|ref|XP_001689023.1|	490	2	490	0.26	0.38	0.09	571	108	1e-21	--	AGAP008083-PA [Anopheles gambiae str. PEST] >gi|157015026|gb|EDO63586.1| AGAP008083-PA [Anopheles gambiae str. PEST]
CL1248.Contig1	2738	215	1255	gi|118353908|ref|XP_001010219.1|	1668	380	720	0.21	0.46	0.03	361	63.5	5e-08	--	Viral A-type inclusion protein repeat containing protein [Tetrahymena thermophila] >gi|89291986|gb|EAR89974.1| Viral A-type inclusion protein repeat containing protein [Tetrahymena thermophila SB210]
CL1248.Contig2	2697	215	1255	gi|118353908|ref|XP_001010219.1|	1668	380	720	0.21	0.46	0.03	361	63.5	5e-08	--	Viral A-type inclusion protein repeat containing protein [Tetrahymena thermophila] >gi|89291986|gb|EAR89974.1| Viral A-type inclusion protein repeat containing protein [Tetrahymena thermophila SB210]
CL1249.Contig1	1024	949	89	gi|91080401|ref|XP_966987.1|	815	105	386	0.53	0.7	0	289	308	2e-82	--	PREDICTED: similar to ANK repeat and LEM domain-containing protein KIAA0692 [Tribolium castaneum]
CL124.Contig1	2128	1200	145	gi|334311130|ref|XP_003339582.1|	523	167	521	0.4	0.63	0.01	358	285	1e-114	--	PREDICTED: tigger transposable element-derived protein 6-like [Monodelphis domestica]
CL1255.Contig1	594	1	459	gi|298204333|gb|ADI61815.1|	1010	642	793	0.36	0.56	0	154	89	1e-16	--	endonuclease-reverse transcriptase [Bombyx mori]
CL1256.Contig1	1198	26	1144	gi|270001345|gb|EEZ97792.1|	860	407	735	0.23	0.4	0.05	396	68.2	8e-10	--	hypothetical protein TcasGA2_TC030585 [Tribolium castaneum]
CL1263.Contig1	827	9	341	gi|242009888|ref|XP_002425714.1|	978	120	227	0.31	0.5	0	112	54.3	6e-06	--	ankyrin repeat-containing protein, putative [Pediculus humanus corporis] >gi|212509615|gb|EEB12976.1| ankyrin repeat-containing protein, putative [Pediculus humanus corporis]
CL1267.Contig1	675	344	622	gi|189310186|emb|CAP20050.1|	355	20	111	0.34	0.53	0.02	95	53.5	7e-06	--	transposase [Portunus pelagicus]
CL126.Contig2	2000	1169	1990	gi|221123096|ref|XP_002159424.1|	917	2	276	0.27	0.46	0.05	289	113	3e-23	--	PREDICTED: similar to DNA polymerase kappa [Hydra magnipapillata]
CL1270.Contig1	2237	247	2058	gi|345493775|ref|XP_003427151.1|	629	1	622	0.5	0.66	0.05	637	562	1e-158	--	PREDICTED: protein-associating with the carboxyl-terminal domain of ezrin-like [Nasonia vitripennis]
CL1271.Contig1	1584	1122	667	gi|48096994|ref|XP_391822.1|	154	3	154	0.86	0.92	0	152	280	1e-73	--	PREDICTED: zinc finger HIT domain-containing protein 1-like [Apis mellifera]
CL1271.Contig2	1681	1122	667	gi|48096994|ref|XP_391822.1|	154	3	154	0.86	0.92	0	152	280	2e-73	--	PREDICTED: zinc finger HIT domain-containing protein 1-like [Apis mellifera]
CL1273.Contig1	220	3	197	gi|332027168|gb|EGI67261.1|	118	51	116	0.54	0.71	0.01	66	75.9	5e-13	--	Mariner Mos1 transposase [Acromyrmex echinatior]
CL1274.Contig1	1932	1700	702	gi|328717959|ref|XP_003246347.1|	411	67	411	0.77	0.86	0.03	345	546	1e-153	--	PREDICTED: SPRY domain-containing SOCS box protein 1-like [Acyrthosiphon pisum]
CL1276.Contig1	750	135	734	gi|221123096|ref|XP_002159424.1|	917	55	253	0.27	0.46	0.01	204	69.3	1e-13	--	PREDICTED: similar to DNA polymerase kappa [Hydra magnipapillata]
CL1278.Contig1	574	260	153	gi|254587313|emb|CAX83713.1|	819	335	370	0.41	0.63	0	36	38.1	2e-06	--	reverse transcriptase [Schistosoma japonicum]
CL1279.Contig1	623	207	620	gi|291228244|ref|XP_002734089.1|	959	736	901	0.31	0.44	0.18	169	58.5	2e-07	--	PREDICTED: FAD-dependent oxidoreductase domain containing 2-like [Saccoglossus kowalevskii]
CL127.Contig1	1344	396	875	gi|189310188|emb|CAP20051.1|	349	129	291	0.47	0.61	0.01	163	152	2e-62	--	transposase [Portunus pelagicus]
CL127.Contig2	1507	396	875	gi|189310188|emb|CAP20051.1|	349	129	291	0.47	0.61	0.01	163	152	3e-62	--	transposase [Portunus pelagicus]
CL127.Contig3	1138	56	676	gi|332027137|gb|EGI67231.1|	210	4	210	0.31	0.53	0.02	213	100	1e-19	--	Mariner Mos1 transposase [Acromyrmex echinatior]
CL127.Contig4	975	56	676	gi|332027137|gb|EGI67231.1|	210	4	210	0.31	0.53	0.02	213	100	1e-19	--	Mariner Mos1 transposase [Acromyrmex echinatior]
CL1282.Contig1	427	399	76	gi|118361401|ref|XP_001013929.1|	607	211	329	0.41	0.54	0.09	119	77.4	2e-13	--	SCP-like extracellular protein [Tetrahymena thermophila] >gi|89295696|gb|EAR93684.1| SCP-like extracellular protein [Tetrahymena thermophila SB210]
CL1283.Contig1	248	3	245	gi|291239215|ref|XP_002739524.1|	495	268	363	0.41	0.5	0.15	96	56.6	3e-07	--	PREDICTED: secreted gel-forming mucin-like [Saccoglossus kowalevskii]
CL1287.Contig1	9743	8930	5841	gi|195053758|ref|XP_001993793.1|	1042	8	1042	0.91	0.96	0	1035	1920	0	--	GH21713 [Drosophila grimshawi] >gi|193895663|gb|EDV94529.1| GH21713 [Drosophila grimshawi]
CL128.Contig1	1503	255	785	gi|291240710|ref|XP_002740280.1|	962	96	266	0.31	0.49	0.01	179	75.9	3e-21	--	PREDICTED: leucine rich repeat containing 4-like [Saccoglossus kowalevskii]
CL128.Contig2	1744	496	1026	gi|291240710|ref|XP_002740280.1|	962	96	266	0.31	0.49	0.01	179	75.9	1e-20	--	PREDICTED: leucine rich repeat containing 4-like [Saccoglossus kowalevskii]
CL128.Contig3	1745	661	1296	gi|194212322|ref|XP_001489281.2|	1182	324	537	0.35	0.53	0	214	123	3e-26	--	PREDICTED: leucine-rich repeats and immunoglobulin-like domains protein 3 [Equus caballus]
CL128.Contig4	1487	255	785	gi|291240710|ref|XP_002740280.1|	962	96	266	0.31	0.49	0.01	179	75.9	9e-21	--	PREDICTED: leucine rich repeat containing 4-like [Saccoglossus kowalevskii]
CL1291.Contig1	587	399	1	gi|115971307|ref|XP_001187866.1|	293	13	149	0.34	0.54	0.02	137	89	1e-16	--	PREDICTED: similar to bucentaur [Strongylocentrotus purpuratus]
CL1293.Contig1	803	506	3	gi|91081555|ref|XP_975078.1|	185	9	176	0.79	0.89	0	168	282	1e-74	--	PREDICTED: similar to anaphase promoting complex subunit 10 [Tribolium castaneum]
CL1293.Contig2	925	506	3	gi|91081555|ref|XP_975078.1|	185	9	176	0.79	0.89	0	168	282	2e-74	--	PREDICTED: similar to anaphase promoting complex subunit 10 [Tribolium castaneum]
CL129.Contig2	985	404	832	gi|125901787|gb|ABN58714.1|	1222	725	870	0.3	0.47	0.03	148	57.4	1e-06	--	pol-like protein [Biomphalaria glabrata]
CL1306.Contig1	2969	1	1896	gi|189238905|ref|XP_967915.2|	704	39	669	0.66	0.8	0	633	863	0	--	PREDICTED: similar to AGAP003823-PA [Tribolium castaneum]
CL1308.Contig1	606	1	555	gi|307204511|gb|EFN83191.1|	1139	968	1132	0.63	0.72	0	185	205	9e-52	--	Protein Dok-7 [Harpegnathos saltator]
CL1309.Contig1	2999	162	1697	gi|345487872|ref|XP_003425778.1|	536	21	535	0.76	0.87	0	515	810	0	--	PREDICTED: LOW QUALITY PROTEIN: glucose-6-phosphate 1-dehydrogenase [Nasonia vitripennis]
CL130.Contig1	4721	4439	3123	gi|166851816|ref|NP_001107775.1|	447	6	447	0.83	0.92	0	442	770	0	--	glutamate-gated chloride channel isoform a [Tribolium castaneum] >gi|156447613|gb|ABU63599.1| glutamate-gated chloride channel splice variant 3a [Tribolium castaneum] >gi|270015140|gb|EFA11588.1| GluClalpha [Tribolium castaneum]
CL130.Contig2	3540	3258	1936	gi|166851816|ref|NP_001107775.1|	447	6	447	0.84	0.92	0	442	777	0	--	glutamate-gated chloride channel isoform a [Tribolium castaneum] >gi|156447613|gb|ABU63599.1| glutamate-gated chloride channel splice variant 3a [Tribolium castaneum] >gi|270015140|gb|EFA11588.1| GluClalpha [Tribolium castaneum]
CL130.Contig4	2827	304	999	gi|170041684|ref|XP_001848584.1|	284	48	277	0.37	0.6	0	232	174	3e-41	--	SEC14 [Culex quinquefasciatus] >gi|167865244|gb|EDS28627.1| SEC14 [Culex quinquefasciatus]
CL1311.Contig1	243	3	242	gi|328704791|ref|XP_003242604.1|	339	34	113	0.55	0.77	0	80	109	3e-23	--	PREDICTED: zinc finger protein 271-like [Acyrthosiphon pisum]
CL1316.Contig1	1045	31	1041	gi|68697272|emb|CAJ14165.1|	1726	509	843	0.44	0.63	0.01	343	275	3e-72	--	BEL12_AG transposon polyprotein [Anopheles gambiae]
CL1317.Contig1	782	567	337	gi|340714988|ref|XP_003396003.1|	174	6	82	0.83	0.94	0	77	134	1e-56	--	PREDICTED: gonadal protein gdl-like isoform 1 [Bombus terrestris] >gi|340714990|ref|XP_003396004.1| PREDICTED: gonadal protein gdl-like isoform 2 [Bombus terrestris] >gi|340714992|ref|XP_003396005.1| PREDICTED: gonadal protein gdl-like isoform 3 [Bombus terrestris] >gi|340714994|ref|XP_003396006.1| PREDICTED: gonadal protein gdl-like isoform 4 [Bombus terrestris]
CL131.Contig1	6038	9	4634	gi|156552908|ref|XP_001601485.1|	4713	3101	4712	0.35	0.5	0.08	1692	795	0	--	PREDICTED: similar to CG30069-PA [Nasonia vitripennis]
CL1320.Contig1	2009	1885	1394	gi|119571853|gb|EAW51468.1|	231	74	231	0.28	0.37	0.06	175	58.9	9e-07	--	hCG1820686 [Homo sapiens]
CL1321.Contig1	866	13	378	gi|270015184|gb|EFA11632.1|	546	317	440	0.29	0.46	0.03	127	59.3	2e-07	--	hypothetical protein TcasGA2_TC000010 [Tribolium castaneum]
CL1324.Contig1	3359	227	2839	gi|91077504|ref|XP_966852.1|	842	30	842	0.46	0.61	0.01	880	783	0	--	PREDICTED: similar to saposin isoform 1 [Tribolium castaneum]
CL1326.Contig1	501	479	3	gi|170070943|ref|XP_001869764.1|	1223	452	602	0.29	0.45	0	160	54.7	2e-06	--	ion channel nompc [Culex quinquefasciatus] >gi|167866876|gb|EDS30259.1| ion channel nompc [Culex quinquefasciatus]
CL132.Contig1	707	358	140	gi|91081097|ref|XP_975497.1|	297	197	269	0.42	0.63	0	73	65.9	2e-09	--	PREDICTED: similar to bric-a-brac [Tribolium castaneum]
CL1332.Contig1	1288	1288	1034	gi|328698908|ref|XP_001950800.2|	1148	170	255	0.47	0.69	0.03	88	95.9	4e-18	--	PREDICTED: zinc finger protein Xfin-like [Acyrthosiphon pisum]
CL1333.Contig1	10607	10324	1361	gi|189237687|ref|XP_969192.2|	3035	18	3004	0.85	0.91	0	3003	5251	0	--	PREDICTED: similar to Neural-cadherin precursor (Cadherin-N protein) (DN-cadherin) [Tribolium castaneum]
CL1334.Contig1	153	151	5	gi|307172885|gb|EFN64073.1|	273	134	182	0.55	0.77	0	49	63.5	3e-09	--	Craniofacial development protein 2 [Camponotus floridanus]
CL1335.Contig1	695	321	100	gi|189310193|emb|CAP20054.1|	349	150	222	0.41	0.53	0.01	75	46.6	2e-06	--	transposase [Portunus pelagicus]
CL1340.Contig1	721	157	507	gi|221120167|ref|XP_002165197.1|	591	51	170	0.23	0.53	0.02	120	46.6	6e-07	--	PREDICTED: similar to SMC5 protein, partial [Hydra magnipapillata]
CL1342.Contig1	811	564	52	gi|307177562|gb|EFN66655.1|	173	3	173	0.45	0.63	0	171	152	2e-35	--	Putative uncharacterized protein FLJ37770 [Camponotus floridanus]
CL1348.Contig1	412	206	412	gi|221125884|ref|XP_002167955.1|	200	25	93	0.47	0.62	0	69	65.9	5e-10	--	PREDICTED: similar to reverse transcriptase-like protein [Hydra magnipapillata]
CL134.Contig1	667	1	663	gi|284518361|gb|ADB92492.1|	395	111	331	0.47	0.66	0	223	198	2e-49	--	major allergen Cr-PII [Periplaneta americana]
CL134.Contig2	1169	28	1167	gi|144952782|gb|ABP04045.1|	491	26	407	0.43	0.62	0.01	384	311	4e-83	--	Bla g 1.02 variant allergen [Blattella germanica]
CL1350.Contig1	502	151	11	gi|221127983|ref|XP_002166400.1|	1251	1033	1079	0.53	0.7	0	47	60.1	4e-08	--	PREDICTED: similar to HyTSR1 protein [Hydra magnipapillata]
CL1353.Contig1	10610	10327	1361	gi|189237687|ref|XP_969192.2|	3035	18	3004	0.86	0.92	0	3002	5328	0	--	PREDICTED: similar to Neural-cadherin precursor (Cadherin-N protein) (DN-cadherin) [Tribolium castaneum]
CL1354.Contig1	1770	1289	513	gi|307204501|gb|EFN83181.1|	630	191	435	0.55	0.69	0	260	303	2e-80	--	Chitooligosaccharidolytic beta-N-acetylglucosaminidase [Harpegnathos saltator]
CL1356.Contig1	1817	829	1602	gi|123412829|ref|XP_001304161.1|	1071	338	602	0.23	0.54	0.02	265	101	1e-19	--	trichohyalin [Trichomonas vaginalis G3]
CL1358.Contig1	610	416	78	gi|307188927|gb|EFN73458.1|	306	189	303	0.41	0.6	0.01	115	94.7	2e-26	--	Transposable element Tc3 transposase [Camponotus floridanus]
CL1359.Contig1	1612	143	862	gi|325303454|tpg|DAA34558.1|	217	3	215	0.41	0.5	0.03	249	140	2e-31	--	TPA: TPA_exp: RNA-binding protein LARK [Amblyomma variegatum]
CL1363.Contig1	1635	1634	381	gi|66357002|ref|XP_625679.1|	1439	828	1246	0.3	0.51	0.08	455	137	2e-30	--	Low complexity protein with large Glu repeat [Cryptosporidium parvum Iowa II] >gi|46226679|gb|EAK87658.1| Low complexity protein with large Glu repeat [Cryptosporidium parvum Iowa II]
CL136.Contig1	1304	1152	820	gi|156541724|ref|XP_001600610.1|	493	330	441	0.3	0.44	0.01	113	48.5	4e-09	--	PREDICTED: similar to Lian-Aa1 retrotransposon protein [Nasonia vitripennis]
CL136.Contig2	2015	1324	821	gi|156541724|ref|XP_001600610.1|	493	277	441	0.29	0.4	0.06	179	50.8	1e-09	--	PREDICTED: similar to Lian-Aa1 retrotransposon protein [Nasonia vitripennis]
CL1370.Contig1	944	944	144	gi|332026128|gb|EGI66276.1|	1387	1125	1387	0.51	0.66	0	268	281	4e-74	--	Uncharacterized protein [Acromyrmex echinatior]
CL1371.Contig1	708	576	4	gi|270297226|ref|NP_001161923.1|	672	156	357	0.32	0.45	0.08	209	109	1e-22	--	peritrophic matrix protein 1-C [Tribolium castaneum] >gi|268309030|gb|ACY95481.1| peritrophic matrix protein 1-C [Tribolium castaneum]
CL1372.Contig1	7267	4688	6406	gi|339906398|ref|YP_004733192.1|	575	3	575	0.8	0.89	0	573	939	0	--	NADH dehydrogenase subunit 5 [Coptotermes formosanus] >gi|336727330|dbj|BAK40284.1| NADH dehydrogenase subunit 5 [Coptotermes formosanus] >gi|336727344|dbj|BAK40297.1| NADH dehydrogenase subunit 5 [Coptotermes formosanus] >gi|336727358|dbj|BAK40310.1| NADH dehydrogenase subunit 5 [Coptotermes formosanus]
CL1372.Contig2	7139	4560	6278	gi|339906398|ref|YP_004733192.1|	575	3	575	0.8	0.89	0	573	939	0	--	NADH dehydrogenase subunit 5 [Coptotermes formosanus] >gi|336727330|dbj|BAK40284.1| NADH dehydrogenase subunit 5 [Coptotermes formosanus] >gi|336727344|dbj|BAK40297.1| NADH dehydrogenase subunit 5 [Coptotermes formosanus] >gi|336727358|dbj|BAK40310.1| NADH dehydrogenase subunit 5 [Coptotermes formosanus]
CL1373.Contig1	1623	252	1	gi|298204349|gb|ADI61823.1|	997	803	885	0.44	0.59	0.02	86	63.9	2e-08	--	endonuclease-reverse transcriptase [Bombyx mori]
CL1375.Contig1	422	422	270	gi|115956225|ref|XP_001191064.1|	364	237	287	0.41	0.6	0	51	46.2	9e-09	--	PREDICTED: similar to endonuclease/reverse transcriptase, partial [Strongylocentrotus purpuratus]
CL1376.Contig1	874	873	607	gi|70907188|gb|AAZ15235.1|	358	97	194	0.3	0.46	0.09	98	47	3e-09	--	reverse transcriptase [Aedes aegypti]
CL1379.Contig1	2167	2007	1108	gi|291234013|ref|XP_002736947.1|	308	4	303	0.75	0.85	0	300	483	1e-134	--	PREDICTED: yeast Glc Seven-like Phosphatases family member (gsp-1)-like [Saccoglossus kowalevskii]
CL1379.Contig2	2260	2100	1108	gi|291234013|ref|XP_002736947.1|	308	4	303	0.68	0.77	0	331	467	1e-129	--	PREDICTED: yeast Glc Seven-like Phosphatases family member (gsp-1)-like [Saccoglossus kowalevskii]
CL1380.Contig1	2004	58	1503	gi|193603378|ref|XP_001948133.1|	545	45	527	0.4	0.6	0.01	488	397	1e-109	--	PREDICTED: scavenger receptor class B member 1-like [Acyrthosiphon pisum]
CL1382.Contig1	535	75	512	gi|268578463|ref|XP_002644214.1|	954	119	248	0.31	0.43	0.02	149	55.1	1e-06	--	Hypothetical protein CBG17208 [Caenorhabditis briggsae]
CL1386.Contig1	1255	699	556	gi|166078075|gb|ABY81089.1|	220	40	87	0.45	0.62	0	48	42	7e-07	--	SRY protein [Vulpes lagopus]
CL1389.Contig1	487	486	169	gi|270016838|gb|EFA13284.1|	270	159	262	0.34	0.52	0	106	61.2	2e-08	--	hypothetical protein TcasGA2_TC010304 [Tribolium castaneum]
CL1392.Contig1	859	115	840	gi|328776249|ref|XP_625076.3|	710	1	256	0.27	0.43	0.12	275	80.5	9e-14	--	PREDICTED: zinc transporter foi-like isoform 2 [Apis mellifera]
CL1395.Contig1	963	88	369	gi|270002967|gb|EEZ99414.1|	385	290	383	0.4	0.57	0	94	79.3	2e-13	--	odorant receptor 58 [Tribolium castaneum]
CL1396.Contig1	907	565	383	gi|195380766|ref|XP_002049132.1|	93	1	58	0.42	0.67	0	61	60.5	1e-07	--	GJ20921 [Drosophila virilis] >gi|194143929|gb|EDW60325.1| GJ20921 [Drosophila virilis]
CL1397.Contig1	883	2	193	gi|189238796|ref|XP_974873.2|	1382	1312	1375	0.73	0.81	0	64	105	2e-21	--	PREDICTED: similar to transcriptional co-repressor Sin3A [Tribolium castaneum]
CL13.Contig1	2044	110	1015	gi|193713745|ref|XP_001946172.1|	310	6	310	0.36	0.59	0.01	308	211	1e-52	--	PREDICTED: alpha-tocopherol transfer protein-like isoform 1 [Acyrthosiphon pisum] >gi|328708497|ref|XP_003243707.1| PREDICTED: alpha-tocopherol transfer protein-like isoform 2 [Acyrthosiphon pisum]
CL13.Contig2	2029	110	1015	gi|193713745|ref|XP_001946172.1|	310	6	310	0.36	0.59	0.01	308	211	1e-52	--	PREDICTED: alpha-tocopherol transfer protein-like isoform 1 [Acyrthosiphon pisum] >gi|328708497|ref|XP_003243707.1| PREDICTED: alpha-tocopherol transfer protein-like isoform 2 [Acyrthosiphon pisum]
CL13.Contig3	1918	110	904	gi|156545860|ref|XP_001607936.1|	306	6	306	0.33	0.49	0.12	304	154	1e-35	--	PREDICTED: clavesin-2-like [Nasonia vitripennis]
CL13.Contig4	1281	112	267	gi|116833185|gb|ABK29505.1|	71	20	71	0.53	0.65	0	52	57.8	1e-06	--	CG12926-PA-like protein [Helicoverpa armigera]
CL13.Contig5	1933	110	904	gi|156545860|ref|XP_001607936.1|	306	6	306	0.33	0.49	0.12	304	154	1e-35	--	PREDICTED: clavesin-2-like [Nasonia vitripennis]
CL13.Contig6	1905	110	904	gi|156545860|ref|XP_001607936.1|	306	6	306	0.33	0.49	0.12	304	154	1e-35	--	PREDICTED: clavesin-2-like [Nasonia vitripennis]
CL13.Contig7	1268	112	267	gi|116833185|gb|ABK29505.1|	71	20	71	0.53	0.65	0	52	57.8	1e-06	--	CG12926-PA-like protein [Helicoverpa armigera]
CL13.Contig8	2016	110	1015	gi|193713745|ref|XP_001946172.1|	310	6	310	0.36	0.59	0.01	308	211	1e-52	--	PREDICTED: alpha-tocopherol transfer protein-like isoform 1 [Acyrthosiphon pisum] >gi|328708497|ref|XP_003243707.1| PREDICTED: alpha-tocopherol transfer protein-like isoform 2 [Acyrthosiphon pisum]
CL1400.Contig1	392	356	132	gi|37361880|gb|AAQ91053.1|	900	813	883	0.49	0.58	0.02	77	68.2	1e-10	--	LRRGT00097 [Rattus norvegicus]
CL1404.Contig1	239	28	234	gi|307178650|gb|EFN67292.1|	166	74	142	0.5	0.76	0	69	86.3	4e-16	--	Transposable element Tc3 transposase [Camponotus floridanus]
CL1406.Contig1	555	152	553	gi|156554181|ref|XP_001599962.1|	471	112	246	0.33	0.52	0	135	79.7	6e-14	--	PREDICTED: dolichol kinase-like [Nasonia vitripennis]
CL1406.Contig2	906	263	901	gi|307206077|gb|EFN84170.1|	470	27	244	0.27	0.48	0.02	219	88.2	5e-16	--	Transmembrane protein 15 [Harpegnathos saltator]
CL1408.Contig1	1710	202	1710	gi|307213111|gb|EFN88633.1|	1090	494	969	0.69	0.78	0	504	649	0	--	Sodium/hydrogen exchanger 3 [Harpegnathos saltator]
CL1409.Contig1	1029	884	57	gi|157128342|ref|XP_001661410.1|	271	3	270	0.55	0.71	0	278	299	1e-79	--	complement component [Aedes aegypti] >gi|94468904|gb|ABF18301.1| complement component 1 q subcomponent binding protein-like protein [Aedes aegypti] >gi|108872619|gb|EAT36844.1| complement component [Aedes aegypti]
CL1411.Contig1	853	288	851	gi|328718100|ref|XP_003246389.1|	376	105	290	0.32	0.54	0.01	190	104	2e-27	--	PREDICTED: RNA-directed DNA polymerase from mobile element jockey-like [Acyrthosiphon pisum]
CL1413.Contig1	3698	481	3660	gi|66514147|ref|XP_396290.2|	1099	1	977	0.58	0.73	0	1060	1264	0	--	PREDICTED: alpha-mannosidase 2 [Apis mellifera]
CL1416.Contig1	2234	1	2139	gi|340728309|ref|XP_003402468.1|	1477	728	1437	0.77	0.86	0	714	1107	0	--	PREDICTED: serine/threonine-protein phosphatase 6 regulatory ankyrin repeat subunit C-like isoform 2 [Bombus terrestris]
CL1418.Contig1	2450	543	1157	gi|307211156|gb|EFN87374.1|	511	289	496	0.48	0.63	0.04	214	181	2e-94	--	PiggyBac transposable element-derived protein 4 [Harpegnathos saltator]
CL1419.Contig1	1005	970	710	gi|332028372|gb|EGI68418.1|	223	135	222	0.42	0.57	0.01	88	73.9	1e-11	--	Mariner Mos1 transposase [Acromyrmex echinatior]
CL1421.Contig1	275	5	274	gi|321476362|gb|EFX87323.1|	971	561	648	0.33	0.53	0	90	57.8	1e-07	--	hypothetical protein DAPPUDRAFT_307124 [Daphnia pulex]
CL1423.Contig1	6763	2	6763	gi|332024978|gb|EGI65165.1|	5287	1949	4207	0.7	0.8	0.01	2298	3187	0	--	Protein purity of essence [Acromyrmex echinatior]
CL1424.Contig1	2234	1852	38	gi|195121450|ref|XP_002005233.1|	1008	162	702	0.25	0.4	0.07	656	143	3e-32	--	GI20380 [Drosophila mojavensis] >gi|193910301|gb|EDW09168.1| GI20380 [Drosophila mojavensis]
CL1424.Contig2	2318	2059	17	gi|158294866|ref|XP_315864.4|	1299	96	797	0.24	0.39	0.13	785	143	3e-32	--	AGAP005840-PA [Anopheles gambiae str. PEST] >gi|157015764|gb|EAA11549.4| AGAP005840-PA [Anopheles gambiae str. PEST]
CL142.Contig1	572	442	317	gi|333467980|gb|EAA07888.5|	808	510	551	0.59	0.73	0	42	53.1	7e-06	--	AGAP002748-PA [Anopheles gambiae str. PEST]
CL142.Contig2	671	541	416	gi|333467980|gb|EAA07888.5|	808	510	551	0.59	0.73	0	42	53.1	9e-06	--	AGAP002748-PA [Anopheles gambiae str. PEST]
CL1431.Contig1	491	401	6	gi|296478229|gb|DAA20344.1|	592	260	391	0.42	0.65	0	132	128	8e-29	--	craniofacial development protein 2 [Bos taurus]
CL1432.Contig1	700	666	46	gi|270016838|gb|EFA13284.1|	270	64	268	0.33	0.51	0	207	120	4e-26	--	hypothetical protein TcasGA2_TC010304 [Tribolium castaneum]
CL1437.Contig1	1817	1677	442	gi|307173872|gb|EFN64629.1|	430	1	411	0.68	0.81	0	412	589	1e-166	--	Tyrosine aminotransferase [Camponotus floridanus]
CL143.Contig1	836	831	634	gi|115803132|ref|XP_001198853.1|	1030	885	948	0.36	0.6	0	66	48.9	2e-08	--	PREDICTED: similar to endonuclease-reverse transcriptase [Strongylocentrotus purpuratus] >gi|115943868|ref|XP_001196835.1| PREDICTED: similar to endonuclease-reverse transcriptase [Strongylocentrotus purpuratus]
CL143.Contig2	826	821	684	gi|115803132|ref|XP_001198853.1|	1030	885	930	0.43	0.63	0	46	42.7	1e-06	--	PREDICTED: similar to endonuclease-reverse transcriptase [Strongylocentrotus purpuratus] >gi|115943868|ref|XP_001196835.1| PREDICTED: similar to endonuclease-reverse transcriptase [Strongylocentrotus purpuratus]
CL1440.Contig1	198	192	4	gi|307172723|gb|EFN64029.1|	11066	10965	11045	0.49	0.64	0.22	81	71.6	1e-11	--	Titin [Camponotus floridanus]
CL1441.Contig1	394	251	33	gi|189240756|ref|XP_968999.2|	993	673	745	0.6	0.72	0	73	92.4	8e-25	--	PREDICTED: similar to zinc knuckle domain protein [Tribolium castaneum]
CL1442.Contig1	537	535	8	gi|72086181|ref|XP_783441.1|	476	29	201	0.39	0.6	0	176	136	5e-31	--	PREDICTED: similar to piggyBac transposable element derived 4 [Strongylocentrotus purpuratus] >gi|115731621|ref|XP_001202848.1| PREDICTED: similar to piggyBac transposable element derived 4 [Strongylocentrotus purpuratus]
CL1449.Contig1	1950	352	1674	gi|328707512|ref|XP_001951244.2|	438	3	431	0.52	0.69	0.01	447	445	1e-123	--	PREDICTED: slowpoke-binding protein-like [Acyrthosiphon pisum]
CL144.Contig1	1041	371	619	gi|298204349|gb|ADI61823.1|	997	846	928	0.55	0.8	0	83	110	1e-28	--	endonuclease-reverse transcriptase [Bombyx mori]
CL144.Contig2	1847	371	619	gi|298204349|gb|ADI61823.1|	997	846	928	0.55	0.8	0	83	110	3e-28	--	endonuclease-reverse transcriptase [Bombyx mori]
CL144.Contig3	1891	371	619	gi|298204349|gb|ADI61823.1|	997	846	928	0.55	0.8	0	83	110	3e-28	--	endonuclease-reverse transcriptase [Bombyx mori]
CL144.Contig4	1751	371	619	gi|298204349|gb|ADI61823.1|	997	846	928	0.55	0.8	0	83	110	2e-28	--	endonuclease-reverse transcriptase [Bombyx mori]
CL1453.Contig1	1870	1292	147	gi|332023213|gb|EGI63469.1|	608	96	514	0.44	0.49	0.1	429	273	2e-71	--	U6 snRNA-associated Sm-like protein LSm6 [Acromyrmex echinatior]
CL1454.Contig1	460	460	2	gi|307193583|gb|EFN76321.1|	794	332	484	0.34	0.58	0	154	107	1e-22	--	MutS protein-like protein 5 [Harpegnathos saltator]
CL1458.Contig1	1172	345	1172	gi|340712494|ref|XP_003394794.1|	290	1	282	0.67	0.79	0.03	287	361	3e-98	--	PREDICTED: TATA box-binding protein-like protein 1-like [Bombus terrestris]
CL1459.Contig1	1778	1538	3	gi|328788628|ref|XP_397230.3|	577	8	530	0.76	0.87	0.02	523	828	0	--	PREDICTED: TBC1 domain family member 24-like isoform 2 [Apis mellifera]
CL145.Contig2	1388	736	80	gi|328725105|ref|XP_003248346.1|	280	55	274	0.46	0.67	0	220	204	2e-52	--	PREDICTED: craniofacial development protein 2-like, partial [Acyrthosiphon pisum]
CL1460.Contig1	2512	2392	1271	gi|193613360|ref|XP_001944084.1|	725	4	379	0.65	0.79	0	376	508	0	--	PREDICTED: ATP-dependent RNA helicase Ddx1-like [Acyrthosiphon pisum]
CL1460.Contig2	2595	2481	289	gi|340728380|ref|XP_003402503.1|	733	1	731	0.77	0.86	0	737	1190	0	--	PREDICTED: ATP-dependent RNA helicase Ddx1-like isoform 1 [Bombus terrestris]
CL1461.Contig1	1091	644	1090	gi|16903179|gb|AAK61417.1|	361	124	287	0.29	0.46	0.09	164	73.2	1e-18	--	transposase [Ceratitis rosa]
CL1462.Contig1	889	888	643	gi|221119676|ref|XP_002155414.1|	372	270	355	0.31	0.48	0.04	86	51.2	7e-06	--	PREDICTED: similar to ORF2-encoded protein, partial [Hydra magnipapillata]
CL1463.Contig1	3271	109	2247	gi|91083803|ref|XP_973194.1|	1028	306	1026	0.61	0.71	0.05	756	797	0	--	PREDICTED: similar to AMP-activated protein kinase, gamma regulatory subunit [Tribolium castaneum]
CL1464.Contig1	555	554	222	gi|189236367|ref|XP_968357.2|	1375	1258	1368	0.63	0.78	0	111	152	9e-36	--	PREDICTED: similar to AGAP010026-PA [Tribolium castaneum]
CL1464.Contig2	610	609	187	gi|195397923|ref|XP_002057577.1|	1530	1390	1530	0.51	0.68	0	141	158	2e-37	--	GJ18022 [Drosophila virilis] >gi|194141231|gb|EDW57650.1| GJ18022 [Drosophila virilis]
CL1465.Contig1	418	261	7	gi|91091396|ref|XP_973582.1|	387	8	94	0.5	0.71	0.02	87	94.4	1e-18	--	PREDICTED: similar to AGAP000499-PA [Tribolium castaneum]
CL1469.Contig1	3220	3220	974	gi|340724474|ref|XP_003400607.1|	784	30	784	0.79	0.88	0.02	772	1199	0	--	PREDICTED: probable ATP-dependent RNA helicase DDX23-like [Bombus terrestris]
CL146.Contig2	3963	3885	2461	gi|332025785|gb|EGI65942.1|	482	10	482	0.59	0.76	0	475	567	1e-159	--	ADP-dependent glucokinase [Acromyrmex echinatior]
CL1472.Contig1	434	3	434	gi|332023708|gb|EGI63932.1|	1586	331	465	0.63	0.74	0	144	198	5e-50	--	WD repeat-containing protein 7 [Acromyrmex echinatior]
CL1473.Contig1	555	329	24	gi|225716440|gb|ACO14066.1|	172	1	102	0.44	0.57	0	102	75.5	1e-12	--	Transposable element Tcb1 transposase [Esox lucius]
CL1476.Contig1	901	650	474	gi|332018571|gb|EGI59159.1|	162	7	65	0.47	0.69	0	59	60.8	6e-17	--	Histone-lysine N-methyltransferase SETMAR [Acromyrmex echinatior]
CL1478.Contig1	880	877	317	gi|307203421|gb|EFN82496.1|	457	138	327	0.62	0.77	0.02	191	237	4e-61	--	mRNA-decapping enzyme 2 [Harpegnathos saltator]
CL147.Contig1	655	135	1	gi|326431879|gb|EGD77449.1|	417	210	260	0.6	0.66	0.11	51	65.5	2e-09	--	galactosidase [Salpingoeca sp. ATCC 50818]
CL147.Contig2	652	135	1	gi|326431879|gb|EGD77449.1|	417	210	260	0.6	0.66	0.11	51	65.5	2e-09	--	galactosidase [Salpingoeca sp. ATCC 50818]
CL147.Contig3	590	135	1	gi|326431879|gb|EGD77449.1|	417	210	260	0.6	0.66	0.11	51	65.5	1e-09	--	galactosidase [Salpingoeca sp. ATCC 50818]
CL1480.Contig1	874	328	552	gi|242024026|ref|XP_002432431.1|	1259	1189	1259	0.5	0.65	0	75	72.4	2e-11	--	ALK tyrosine kinase receptor precursor, putative [Pediculus humanus corporis] >gi|212517864|gb|EEB19693.1| ALK tyrosine kinase receptor precursor, putative [Pediculus humanus corporis]
CL1483.Contig1	370	277	2	gi|291293226|gb|ADD92156.1|	472	275	366	0.73	0.83	0	92	146	1e-45	--	beta-glucosidase [Odontotermes formosanus]
CL1484.Contig1	1159	1081	47	gi|242013981|ref|XP_002427677.1|	350	22	350	0.69	0.78	0.01	349	457	1e-127	--	conserved hypothetical protein [Pediculus humanus corporis] >gi|212512107|gb|EEB14939.1| conserved hypothetical protein [Pediculus humanus corporis]
CL148.Contig1	8322	118	6288	gi|112984340|ref|NP_001037478.1|	2422	21	2083	0.54	0.72	0	2071	2308	0	--	p270 [Bombyx mori] >gi|2058460|gb|AAB53258.1| p270 [Bombyx mori]
CL1490.Contig1	1116	717	1	gi|195135575|ref|XP_002012208.1|	686	128	373	0.3	0.56	0.02	246	157	1e-36	--	GI16559 [Drosophila mojavensis] >gi|193918472|gb|EDW17339.1| GI16559 [Drosophila mojavensis]
CL1494.Contig1	786	1	447	gi|110748736|ref|XP_394239.3|	303	153	301	0.68	0.85	0	149	211	4e-53	--	PREDICTED: deoxyhypusine hydroxylase-like [Apis mellifera]
CL1495.Contig1	1247	469	1212	gi|157136435|ref|XP_001656825.1|	406	16	269	0.37	0.54	0.05	262	157	8e-37	--	bombesin receptor subtype-3 [Aedes aegypti] >gi|108880994|gb|EAT45219.1| bombesin receptor subtype-3 [Aedes aegypti]
CL1495.Contig2	1375	513	1373	gi|157136435|ref|XP_001656825.1|	406	16	313	0.38	0.53	0.06	306	182	3e-44	--	bombesin receptor subtype-3 [Aedes aegypti] >gi|108880994|gb|EAT45219.1| bombesin receptor subtype-3 [Aedes aegypti]
CL149.Contig1	204	192	1	gi|72086181|ref|XP_783441.1|	476	297	360	0.43	0.67	0	64	65.5	7e-10	--	PREDICTED: similar to piggyBac transposable element derived 4 [Strongylocentrotus purpuratus] >gi|115731621|ref|XP_001202848.1| PREDICTED: similar to piggyBac transposable element derived 4 [Strongylocentrotus purpuratus]
CL149.Contig2	728	728	144	gi|72086181|ref|XP_783441.1|	476	117	312	0.37	0.59	0.04	204	135	3e-37	--	PREDICTED: similar to piggyBac transposable element derived 4 [Strongylocentrotus purpuratus] >gi|115731621|ref|XP_001202848.1| PREDICTED: similar to piggyBac transposable element derived 4 [Strongylocentrotus purpuratus]
CL14.Contig6	3530	3519	2110	gi|311213978|gb|ADP69289.1|	516	44	513	0.42	0.61	0	473	400	1e-109	--	cytochrome P450 [Locusta migratoria manilensis]
CL1504.Contig1	740	1	318	gi|194753335|ref|XP_001958969.1|	538	439	538	0.62	0.71	0	106	141	2e-32	--	GF12645 [Drosophila ananassae] >gi|190620267|gb|EDV35791.1| GF12645 [Drosophila ananassae]
CL1506.Contig1	189	9	185	gi|290563394|ref|NP_001166625.1|	297	208	266	0.47	0.67	0	59	71.6	9e-12	--	cuticular protein RR-2 motif 92 [Bombyx mori]
CL1508.Contig1	306	72	305	gi|328718632|ref|XP_001942827.2|	890	19	95	0.43	0.65	0	78	73.2	3e-12	--	PREDICTED: vacuolar protein sorting-associated protein 8 homolog [Acyrthosiphon pisum]
CL150.Contig1	857	446	835	gi|72086181|ref|XP_783441.1|	476	156	277	0.37	0.61	0	131	87.8	7e-36	--	PREDICTED: similar to piggyBac transposable element derived 4 [Strongylocentrotus purpuratus] >gi|115731621|ref|XP_001202848.1| PREDICTED: similar to piggyBac transposable element derived 4 [Strongylocentrotus purpuratus]
CL150.Contig2	1637	910	1221	gi|254728986|gb|ACT79642.1|	602	157	261	0.44	0.64	0	105	95.9	1e-36	--	transposase [Acropora millepora]
CL1510.Contig1	1165	261	1154	gi|2708266|gb|AAB92393.1|	554	11	292	0.28	0.46	0.01	302	95.1	6e-18	--	reverse transcriptase [Drosophila subobscura]
CL1513.Contig1	1218	943	233	gi|340726988|ref|XP_003401833.1|	244	10	244	0.6	0.75	0	237	294	5e-78	--	PREDICTED: tubulin-folding cofactor B-like [Bombus terrestris]
CL1515.Contig1	1226	515	1006	gi|195448244|ref|XP_002071573.1|	181	8	173	0.57	0.75	0.01	166	214	9e-54	--	GK10055 [Drosophila willistoni] >gi|194167658|gb|EDW82559.1| GK10055 [Drosophila willistoni]
CL1516.Contig1	7294	6826	4892	gi|189242345|ref|XP_967787.2|	680	14	680	0.6	0.74	0.04	676	874	0	--	PREDICTED: similar to CG31665 CG31665-PB [Tribolium castaneum]
CL1517.Contig1	592	317	565	gi|332018692|gb|EGI59264.1|	130	42	124	0.43	0.66	0	83	84.7	1e-21	--	Mariner Mos1 transposase [Acromyrmex echinatior]
CL1520.Contig1	865	381	4	gi|221119676|ref|XP_002155414.1|	372	234	362	0.36	0.5	0.04	132	73.9	5e-31	--	PREDICTED: similar to ORF2-encoded protein, partial [Hydra magnipapillata]
CL1521.Contig1	1514	237	1100	gi|340711269|ref|XP_003394201.1|	430	4	294	0.47	0.73	0.01	292	297	8e-79	--	PREDICTED: myeloid differentiation primary response protein MyD88 [Bombus terrestris]
CL1528.Contig1	860	119	3	gi|307172165|gb|EFN63692.1|	124	1	39	0.69	0.74	0	39	59.7	2e-07	--	Putative uncharacterized protein FLJ37770 [Camponotus floridanus]
CL152.Contig2	252	251	51	gi|294566523|gb|ADF18552.1|	977	872	940	0.42	0.63	0.02	69	57	2e-07	--	endonuclease-reverse transcriptase [Bombyx mori]
CL1533.Contig1	824	249	824	gi|156539736|ref|XP_001599086.1|	758	114	279	0.34	0.51	0.01	195	103	7e-21	--	PREDICTED: similar to ENSANGP00000027469, partial [Nasonia vitripennis]
CL1536.Contig1	7737	7663	6275	gi|91083623|ref|XP_970124.1|	466	1	463	0.85	0.93	0	464	813	0	--	PREDICTED: similar to citrate synthase [Tribolium castaneum]
CL1536.Contig2	7700	7626	6238	gi|91083623|ref|XP_970124.1|	466	1	463	0.85	0.93	0	464	813	0	--	PREDICTED: similar to citrate synthase [Tribolium castaneum]
CL1538.Contig1	2579	695	6	gi|242005799|ref|XP_002423748.1|	2395	1140	1398	0.3	0.42	0.13	266	88.2	2e-15	--	hypothetical protein Phum_PHUM083230 [Pediculus humanus corporis] >gi|212506950|gb|EEB11010.1| hypothetical protein Phum_PHUM083230 [Pediculus humanus corporis]
CL153.Contig1	4637	1422	4085	gi|115920122|ref|XP_001177577.1|	1075	132	1057	0.32	0.51	0.05	939	460	1e-127	--	PREDICTED: similar to endonuclease/reverse transcriptase [Strongylocentrotus purpuratus] >gi|115954242|ref|XP_001197163.1| PREDICTED: similar to endonuclease/reverse transcriptase [Strongylocentrotus purpuratus]
CL1541.Contig1	6886	1	1476	gi|149640596|ref|XP_001509627.1|	722	254	722	0.34	0.51	0.03	512	281	4e-73	--	PREDICTED: uncharacterized protein KIAA1530-like [Ornithorhynchus anatinus]
CL1542.Contig1	266	264	4	gi|307187147|gb|EFN72391.1|	309	220	306	0.49	0.67	0	87	90.9	2e-17	--	Transposable element Tc3 transposase [Camponotus floridanus]
CL1547.Contig1	995	782	639	gi|345482499|ref|XP_003424609.1|	137	90	137	0.93	0.97	0	48	95.9	1e-29	--	PREDICTED: iron-sulfur cluster assembly 1 homolog, mitochondrial-like isoform 2 [Nasonia vitripennis]
CL1547.Contig2	1101	1028	639	gi|156537934|ref|XP_001608294.1|	130	1	130	0.83	0.9	0	130	216	1e-54	--	PREDICTED: iron-sulfur cluster assembly 1 homolog, mitochondrial-like isoform 1 [Nasonia vitripennis]
CL1549.Contig1	1444	544	984	gi|115757083|ref|XP_785784.2|	2210	1914	2065	0.31	0.49	0.06	158	68.2	1e-09	--	PREDICTED: similar to ankyrin 2,3/unc44 [Strongylocentrotus purpuratus] >gi|115929471|ref|XP_001195307.1| PREDICTED: similar to ankyrin 2,3/unc44 [Strongylocentrotus purpuratus]
CL154.Contig1	359	2	358	gi|270297226|ref|NP_001161923.1|	672	140	257	0.33	0.46	0	119	65.9	5e-10	--	peritrophic matrix protein 1-C [Tribolium castaneum] >gi|268309030|gb|ACY95481.1| peritrophic matrix protein 1-C [Tribolium castaneum]
CL154.Contig2	415	1	414	gi|270297226|ref|NP_001161923.1|	672	217	349	0.36	0.52	0.02	141	92.8	4e-18	--	peritrophic matrix protein 1-C [Tribolium castaneum] >gi|268309030|gb|ACY95481.1| peritrophic matrix protein 1-C [Tribolium castaneum]
CL1552.Contig1	262	225	1	gi|328717368|ref|XP_003246186.1|	247	5	79	0.4	0.68	0	75	76.3	4e-13	--	PREDICTED: craniofacial development protein 2-like [Acyrthosiphon pisum]
CL1553.Contig1	883	751	5	gi|270297226|ref|NP_001161923.1|	672	156	394	0.3	0.49	0.06	265	124	6e-27	--	peritrophic matrix protein 1-C [Tribolium castaneum] >gi|268309030|gb|ACY95481.1| peritrophic matrix protein 1-C [Tribolium castaneum]
CL1558.Contig1	2221	2092	653	gi|307185035|gb|EFN71264.1|	493	1	480	0.85	0.91	0	483	817	0	--	Serine/threonine-protein kinase PFTAIRE-1 [Camponotus floridanus]
CL1561.Contig1	801	788	381	gi|74835158|dbj|BAE44464.1|	809	515	649	0.34	0.57	0.02	140	75.1	1e-25	--	non-LTR retrotransposon CATS [Bombyx mori]
CL1563.Contig1	763	3	659	gi|189239781|ref|XP_968224.2|	1459	440	656	0.65	0.75	0.02	224	263	5e-69	--	PREDICTED: similar to cdc42 gtpase-activating protein [Tribolium castaneum]
CL1566.Contig1	189	179	45	gi|156391311|ref|XP_001635712.1|	143	54	98	0.42	0.64	0	45	56.2	4e-07	--	predicted protein [Nematostella vectensis] >gi|156222808|gb|EDO43649.1| predicted protein [Nematostella vectensis]
CL1569.Contig1	792	11	784	gi|298204349|gb|ADI61823.1|	997	397	655	0.34	0.58	0.01	261	189	1e-46	--	endonuclease-reverse transcriptase [Bombyx mori]
CL156.Contig1	296	100	258	gi|307175129|gb|EFN65244.1|	86	34	86	0.47	0.62	0	53	49.7	3e-12	--	Histone-lysine N-methyltransferase SETMAR [Camponotus floridanus]
CL156.Contig2	319	6	314	gi|189310188|emb|CAP20051.1|	349	218	320	0.53	0.66	0	103	111	1e-23	--	transposase [Portunus pelagicus]
CL1571.Contig1	2171	2002	1385	gi|307204954|gb|EFN83493.1|	244	37	240	0.36	0.57	0	208	145	1e-32	--	MKI67 FHA domain-interacting nucleolar phosphoprotein-like [Harpegnathos saltator]
CL1576.Contig1	164	164	6	gi|156539736|ref|XP_001599086.1|	758	353	405	0.49	0.64	0	53	53.1	4e-06	--	PREDICTED: similar to ENSANGP00000027469, partial [Nasonia vitripennis]
CL1578.Contig1	1231	987	679	gi|189239542|ref|XP_001816493.1|	168	37	140	0.44	0.61	0	104	111	8e-23	--	PREDICTED: similar to GA19221-PA [Tribolium castaneum]
CL1578.Contig2	1272	819	679	gi|189239542|ref|XP_001816493.1|	168	93	140	0.52	0.68	0.02	48	64.7	2e-18	--	PREDICTED: similar to GA19221-PA [Tribolium castaneum]
CL157.Contig1	746	457	660	gi|335289802|ref|XP_003355988.1|	557	352	419	0.52	0.66	0	68	84.3	5e-15	--	PREDICTED: zinc finger protein 234-like isoform 2 [Sus scrofa]
CL1580.Contig1	2152	491	1756	gi|340723302|ref|XP_003400030.1|	408	4	408	0.51	0.56	0.09	467	344	9e-93	--	PREDICTED: homeotic protein distal-less-like [Bombus terrestris]
CL1580.Contig2	2260	491	1864	gi|340723302|ref|XP_003400030.1|	408	4	408	0.49	0.54	0.05	483	342	6e-92	--	PREDICTED: homeotic protein distal-less-like [Bombus terrestris]
CL1581.Contig1	525	104	382	gi|600840|gb|AAC46948.1|	348	142	232	0.49	0.65	0	93	92.4	3e-20	--	mariner transposase [Chrysoperla plorabunda]
CL1583.Contig1	820	819	4	gi|289739999|gb|ADD18747.1|	881	534	813	0.32	0.54	0.05	287	135	2e-30	--	polyprotein [Glossina morsitans morsitans]
CL1585.Contig1	1290	1289	777	gi|301608630|ref|XP_002933884.1|	1229	664	835	0.49	0.68	0.01	174	170	1e-40	--	PREDICTED: Fanconi anemia group J protein-like [Xenopus (Silurana) tropicalis]
CL1588.Contig1	378	376	146	gi|221119676|ref|XP_002155414.1|	372	176	248	0.49	0.57	0	77	65.5	1e-16	--	PREDICTED: similar to ORF2-encoded protein, partial [Hydra magnipapillata]
CL1590.Contig1	2244	1898	57	gi|40365371|gb|AAR85358.1|	625	15	624	0.71	0.83	0	614	941	0	--	angiotensin converting enzyme [Locusta migratoria]
CL1592.Contig1	668	667	173	gi|332020096|gb|EGI60542.1|	586	418	583	0.57	0.77	0.01	167	192	1e-47	--	Cell division cycle protein 23-like protein [Acromyrmex echinatior]
CL1594.Contig1	3155	225	1088	gi|221091136|ref|XP_002169099.1|	1040	474	758	0.47	0.65	0	288	281	2e-73	--	PREDICTED: similar to hemicentin 1, partial [Hydra magnipapillata]
CL1595.Contig1	1990	1697	333	gi|283135102|ref|NP_001164380.1|	469	11	464	0.41	0.61	0	455	363	2e-98	--	sugar transporter-like protein [Nasonia vitripennis]
CL1599.Contig1	324	27	323	gi|76152521|gb|AAX24207.2|	246	120	216	0.45	0.63	0	99	103	2e-21	--	SJCHGC04034 protein [Schistosoma japonicum]
CL159.Contig1	540	349	53	gi|270016838|gb|EFA13284.1|	270	141	239	0.34	0.52	0	99	62	1e-08	--	hypothetical protein TcasGA2_TC010304 [Tribolium castaneum]
CL159.Contig2	950	946	425	gi|194770108|ref|XP_001967139.1|	291	81	263	0.28	0.45	0.05	184	58.2	5e-07	--	GF19329 [Drosophila ananassae] >gi|190619259|gb|EDV34783.1| GF19329 [Drosophila ananassae]
CL15.Contig1	1540	446	583	gi|307178020|gb|EFN66879.1|	422	362	418	0.61	0.68	0.19	57	72.4	6e-11	--	Aminopeptidase N [Camponotus floridanus]
CL1601.Contig1	3692	843	3083	gi|189235727|ref|XP_967500.2|	759	15	759	0.78	0.88	0	751	1150	0	--	PREDICTED: similar to GA11164-PA [Tribolium castaneum]
CL1603.Contig1	2089	1809	1282	gi|221091136|ref|XP_002169099.1|	1040	499	672	0.38	0.61	0	176	132	1e-53	--	PREDICTED: similar to hemicentin 1, partial [Hydra magnipapillata]
CL1604.Contig1	4017	1567	2307	gi|194882267|ref|XP_001975234.1|	243	4	243	0.8	0.89	0	249	406	1e-111	--	GG20672 [Drosophila erecta] >gi|190658421|gb|EDV55634.1| GG20672 [Drosophila erecta]
CL1605.Contig1	584	27	329	gi|115760567|ref|XP_001179135.1|	1203	1067	1193	0.4	0.49	0.21	129	82	1e-14	--	PREDICTED: similar to gag-pol polyprotein [Strongylocentrotus purpuratus] >gi|115961923|ref|XP_001196410.1| PREDICTED: similar to gag-pol polyprotein [Strongylocentrotus purpuratus]
CL1607.Contig1	3226	92	1282	gi|170059692|ref|XP_001865472.1|	401	1	398	0.65	0.8	0	399	541	1e-151	--	NADH-ubiquinone oxidoreductase 39 kda subunit [Culex quinquefasciatus] >gi|167878361|gb|EDS41744.1| NADH-ubiquinone oxidoreductase 39 kda subunit [Culex quinquefasciatus]
CL1609.Contig1	1287	1004	1285	gi|307205898|gb|EFN84056.1|	529	123	223	0.42	0.59	0.06	101	75.5	5e-12	--	G-protein coupled receptor Mth2 [Harpegnathos saltator]
CL1612.Contig1	3310	8	3310	gi|328785784|ref|XP_003250656.1|	2397	786	1863	0.69	0.8	0.01	1119	1509	0	--	PREDICTED: CCR4-NOT transcription complex subunit 1 isoform 1 [Apis mellifera]
CL1613.Contig1	2458	2457	2179	gi|332020828|gb|EGI61226.1|	180	89	180	0.73	0.81	0	93	139	9e-31	--	CKLF-like MARVEL transmembrane domain-containing protein 4 [Acromyrmex echinatior]
CL1614.Contig1	2178	2177	1758	gi|307175801|gb|EFN65619.1|	184	45	184	0.52	0.67	0	140	145	1e-32	--	Putative uncharacterized transposon-derived protein F52C9.6 [Camponotus floridanus]
CL1615.Contig1	173	9	170	gi|71755469|ref|XP_828649.1|	1004	461	513	0.57	0.61	0	54	65.5	7e-10	--	formin [Trypanosoma brucei TREU927] >gi|146743422|gb|ABQ43157.1| formin B [Trypanosoma brucei TREU927]
CL1617.Contig1	2264	147	1499	gi|194741836|ref|XP_001953393.1|	1061	294	745	0.27	0.35	0.07	485	100	4e-19	--	GF17743 [Drosophila ananassae] >gi|190626452|gb|EDV41976.1| GF17743 [Drosophila ananassae]
CL1618.Contig1	581	449	3	gi|115715767|ref|XP_788615.2|	862	405	553	0.44	0.66	0	149	144	9e-39	--	PREDICTED: similar to endonuclease-reverse transcriptase [Strongylocentrotus purpuratus] >gi|115943864|ref|XP_001196702.1| PREDICTED: similar to endonuclease-reverse transcriptase [Strongylocentrotus purpuratus]
CL1619.Contig1	505	397	53	gi|298204349|gb|ADI61823.1|	997	832	938	0.41	0.6	0	115	91.7	1e-17	--	endonuclease-reverse transcriptase [Bombyx mori]
CL161.Contig1	2818	1263	2276	gi|221119676|ref|XP_002155414.1|	372	34	371	0.39	0.6	0.01	343	245	1e-62	--	PREDICTED: similar to ORF2-encoded protein, partial [Hydra magnipapillata]
CL1620.Contig1	3218	388	3216	gi|91077038|ref|XP_967720.1|	1359	7	953	0.66	0.79	0	948	1228	0	--	PREDICTED: similar to leucine-rich transmembrane protein [Tribolium castaneum]
CL1624.Contig1	4095	1567	2385	gi|194882267|ref|XP_001975234.1|	243	4	243	0.72	0.8	0	275	392	1e-107	--	GG20672 [Drosophila erecta] >gi|190658421|gb|EDV55634.1| GG20672 [Drosophila erecta]
CL1626.Contig1	2012	1713	211	gi|231885|sp|P29981.1|CP4C1_BLADI	511	1	505	0.41	0.6	0.01	510	410	1e-113	--	RecName: Full=Cytochrome P450 4C1; AltName: Full=CYPIVC1 >gi|155947|gb|AAA27819.1| cytochrome P450 [Blaberus discoidalis]
CL162.Contig1	3075	3073	1940	gi|345479447|ref|XP_001606863.2|	809	377	754	0.64	0.73	0.03	391	445	1e-123	--	PREDICTED: probable cationic amino acid transporter-like [Nasonia vitripennis]
CL1631.Contig1	2583	2547	412	gi|110755798|ref|XP_396843.3|	1820	1148	1820	0.64	0.72	0.02	727	860	0	--	PREDICTED: zinc finger SWIM domain-containing protein KIAA0913-like [Apis mellifera]
CL1635.Contig1	236	223	101	gi|119601568|gb|EAW81162.1|	162	92	132	0.75	0.8	0	41	67.4	9e-19	--	hCG1814203 [Homo sapiens]
CL163.Contig2	919	85	579	gi|158296969|ref|XP_555286.3|	488	250	400	0.26	0.43	0	165	56.6	2e-06	--	AGAP008178-PA [Anopheles gambiae str. PEST] >gi|157014969|gb|EAL39630.3| AGAP008178-PA [Anopheles gambiae str. PEST]
CL163.Contig3	772	37	555	gi|195447334|ref|XP_002071168.1|	520	263	425	0.27	0.36	0	173	55.5	2e-06	--	GK25648 [Drosophila willistoni] >gi|194167253|gb|EDW82154.1| GK25648 [Drosophila willistoni]
CL163.Contig4	1033	124	765	gi|195394975|ref|XP_002056112.1|	601	190	398	0.22	0.45	0.01	218	66.2	2e-09	--	GJ10761 [Drosophila virilis] >gi|194142821|gb|EDW59224.1| GJ10761 [Drosophila virilis]
CL1640.Contig1	2259	2206	1088	gi|328709719|ref|XP_003244050.1|	501	111	483	0.3	0.46	0.02	382	179	7e-43	--	PREDICTED: pancreatic lipase-related protein 1-like isoform 2 [Acyrthosiphon pisum]
CL1641.Contig1	183	2	181	gi|307180535|gb|EFN68500.1|	149	41	100	0.56	0.73	0	60	80.9	2e-14	--	Histone-lysine N-methyltransferase SETMAR [Camponotus floridanus]
CL1644.Contig1	1937	1892	777	gi|91092262|ref|XP_967283.1|	377	7	377	0.76	0.87	0	372	635	1e-180	--	PREDICTED: similar to methionine aminopeptidase [Tribolium castaneum]
CL1647.Contig1	1751	1626	865	gi|340719801|ref|XP_003398334.1|	255	1	253	0.45	0.65	0	254	234	1e-59	--	PREDICTED: 15-hydroxyprostaglandin dehydrogenase [NAD+]-like [Bombus terrestris]
CL164.Contig1	2957	2551	1340	gi|195128837|ref|XP_002008867.1|	2280	26	425	0.23	0.38	0.01	412	79	1e-12	--	GI11576 [Drosophila mojavensis] >gi|193920476|gb|EDW19343.1| GI11576 [Drosophila mojavensis]
CL164.Contig2	2968	2551	1340	gi|195128837|ref|XP_002008867.1|	2280	26	425	0.23	0.38	0.01	412	79	1e-12	--	GI11576 [Drosophila mojavensis] >gi|193920476|gb|EDW19343.1| GI11576 [Drosophila mojavensis]
CL164.Contig3	3096	2551	1340	gi|195128837|ref|XP_002008867.1|	2280	26	425	0.23	0.38	0.01	412	79	1e-12	--	GI11576 [Drosophila mojavensis] >gi|193920476|gb|EDW19343.1| GI11576 [Drosophila mojavensis]
CL1651.Contig1	3182	173	1294	gi|91088561|ref|XP_972897.1|	358	1	358	0.6	0.75	0.01	379	447	1e-123	--	PREDICTED: similar to AGAP009788-PA [Tribolium castaneum]
CL1654.Contig1	796	177	497	gi|221119676|ref|XP_002155414.1|	372	217	316	0.43	0.6	0	107	79.7	7e-22	--	PREDICTED: similar to ORF2-encoded protein, partial [Hydra magnipapillata]
CL1655.Contig1	1931	1929	1597	gi|328783523|ref|XP_003250307.1|	368	256	366	0.67	0.81	0	111	166	3e-39	--	PREDICTED: 3-hydroxyacyl-CoA dehydratase 3-like [Apis mellifera]
CL1656.Contig1	2254	478	1278	gi|307173989|gb|EFN64707.1|	1625	949	1217	0.31	0.46	0.09	295	87	4e-15	--	Serine/threonine-protein kinase LMTK1 [Camponotus floridanus]
CL1657.Contig1	2468	181	2463	gi|189233918|ref|XP_973131.2|	776	3	736	0.62	0.73	0.01	774	962	0	--	PREDICTED: similar to proprotein convertase subtilisin/kexin type 4, furin [Tribolium castaneum]
CL1658.Contig1	1846	170	658	gi|307189577|gb|EFN73941.1|	3903	53	221	0.47	0.58	0.09	180	158	7e-37	--	RING finger protein 31 [Camponotus floridanus]
CL165.Contig1	1265	926	1240	gi|270015184|gb|EFA11632.1|	546	293	401	0.35	0.51	0.05	111	57.4	1e-06	--	hypothetical protein TcasGA2_TC000010 [Tribolium castaneum]
CL1663.Contig1	1877	9	1856	gi|195390061|ref|XP_002053687.1|	685	31	684	0.44	0.61	0.07	667	575	1e-162	--	GJ24033 [Drosophila virilis] >gi|194151773|gb|EDW67207.1| GJ24033 [Drosophila virilis]
CL1666.Contig1	1401	95	1258	gi|91076380|ref|XP_968185.1|	393	1	393	0.76	0.87	0.02	396	606	1e-172	--	PREDICTED: similar to GA19024-PA [Tribolium castaneum]
CL1667.Contig1	249	68	247	gi|307213372|gb|EFN88817.1|	313	224	286	0.47	0.68	0.04	63	58.9	5e-09	--	PiggyBac transposable element-derived protein 4 [Harpegnathos saltator]
CL1670.Contig1	1016	781	1005	gi|296214295|ref|XP_002753630.1|	585	508	585	0.38	0.5	0.07	81	55.8	3e-06	--	PREDICTED: piggyBac transposable element-derived protein 4-like [Callithrix jacchus]
CL1671.Contig1	1174	853	2	gi|307194548|gb|EFN76840.1|	1627	6	307	0.55	0.68	0.08	312	314	6e-84	--	Microtubule-associated serine/threonine-protein kinase 2 [Harpegnathos saltator]
CL1672.Contig1	2568	2326	797	gi|156523066|ref|NP_001095946.1|	534	25	534	0.93	0.96	0	510	1043	0	--	chitin deacetylase 1 [Tribolium castaneum] >gi|155675830|gb|ABU25223.1| chitin deacetylase 1 [Tribolium castaneum]
CL1673.Contig1	3580	211	1551	gi|76365069|sp|Q8MZR6.3|HYEP1_CTEFE	464	1	446	0.59	0.76	0	448	570	1e-160	--	RecName: Full=Juvenile hormone epoxide hydrolase 1; AltName: Full=CfEH1; AltName: Full=Juvenile hormone epoxide hydrolase I; Short=JHEH I; AltName: Full=Juvenile hormone-specific epoxide hydrolase I >gi|20502972|gb|AAM22694.1|AF503908_1 juvenile hormone epoxide hydrolase [Ctenocephalides felis]
CL1674.Contig1	2152	307	1836	gi|334329433|ref|XP_001375658.2|	546	19	536	0.6	0.75	0.01	519	616	1e-174	--	PREDICTED: cystathionine beta-synthase [Monodelphis domestica]
CL1678.Contig1	501	501	82	gi|307180535|gb|EFN68500.1|	149	8	149	0.49	0.67	0.01	142	150	2e-35	--	Histone-lysine N-methyltransferase SETMAR [Camponotus floridanus]
CL1679.Contig1	2740	195	2732	gi|307187733|gb|EFN72705.1|	1654	1	765	0.5	0.62	0.02	870	663	0	--	Glutamine and serine-rich protein 1 [Camponotus floridanus]
CL1680.Contig1	1419	1	687	gi|189237552|ref|XP_974459.2|	1469	1240	1467	0.92	0.96	0	229	419	1e-115	--	PREDICTED: similar to AGAP001690-PA [Tribolium castaneum]
CL1683.Contig1	2115	518	1366	gi|298204349|gb|ADI61823.1|	997	622	938	0.3	0.48	0.11	320	125	8e-27	--	endonuclease-reverse transcriptase [Bombyx mori]
CL1685.Contig1	2736	564	1334	gi|193690721|ref|XP_001948117.1|	518	18	275	0.41	0.62	0	258	229	7e-58	--	PREDICTED: UDP-glucuronosyltransferase 2B10-like [Acyrthosiphon pisum]
CL1686.Contig1	1119	683	156	gi|340728435|ref|XP_003402530.1|	1986	1825	1986	0.57	0.64	0.01	178	181	6e-44	--	PREDICTED: neurogenic locus Notch protein-like, partial [Bombus terrestris]
CL1690.Contig1	431	22	429	gi|115971088|ref|XP_001179390.1|	863	176	310	0.29	0.48	0.02	139	53.1	3e-06	--	PREDICTED: similar to glutamine-dependent nad(+) synthetase [Strongylocentrotus purpuratus]
CL1691.Contig1	2783	289	2	gi|195130927|ref|XP_002009902.1|	150	68	142	0.4	0.57	0	96	89	1e-15	--	GI15619 [Drosophila mojavensis] >gi|193908352|gb|EDW07219.1| GI15619 [Drosophila mojavensis]
CL1692.Contig1	197	3	191	gi|326426539|gb|EGD72109.1|	1374	521	583	0.5	0.65	0	63	63.9	2e-09	--	TK/RTKB protein kinase [Salpingoeca sp. ATCC 50818]
CL1695.Contig1	968	3	335	gi|158291437|ref|XP_312943.4|	441	320	433	0.32	0.53	0.02	114	58.5	4e-07	--	AGAP003236-PA [Anopheles gambiae str. PEST] >gi|157017774|gb|EAA08396.5| AGAP003236-PA [Anopheles gambiae str. PEST]
CL1695.Contig2	1147	3	335	gi|158291437|ref|XP_312943.4|	441	320	433	0.32	0.53	0.02	114	58.5	6e-07	--	AGAP003236-PA [Anopheles gambiae str. PEST] >gi|157017774|gb|EAA08396.5| AGAP003236-PA [Anopheles gambiae str. PEST]
CL1697.Contig1	2664	1050	760	gi|328718632|ref|XP_001942827.2|	890	104	200	0.47	0.63	0	97	92.8	8e-17	--	PREDICTED: vacuolar protein sorting-associated protein 8 homolog [Acyrthosiphon pisum]
CL1699.Contig1	3532	3531	3073	gi|115920122|ref|XP_001177577.1|	1075	712	864	0.41	0.56	0	153	120	5e-41	--	PREDICTED: similar to endonuclease/reverse transcriptase [Strongylocentrotus purpuratus] >gi|115954242|ref|XP_001197163.1| PREDICTED: similar to endonuclease/reverse transcriptase [Strongylocentrotus purpuratus]
CL169.Contig1	1661	1660	1529	gi|170576778|ref|XP_001893762.1|	125	51	94	0.84	1	0	44	98.2	1e-18	--	T-cell receptor beta chain ANA 11 [Brugia malayi]
CL16.Contig1	1488	446	583	gi|307178020|gb|EFN66879.1|	422	362	418	0.61	0.68	0.19	57	72.4	5e-11	--	Aminopeptidase N [Camponotus floridanus]
CL1701.Contig1	2255	2080	1016	gi|328707479|ref|XP_001947809.2|	850	430	786	0.55	0.75	0	358	426	1e-117	--	PREDICTED: chorion peroxidase-like [Acyrthosiphon pisum]
CL1705.Contig1	3464	164	1306	gi|345493626|ref|XP_001607024.2|	414	38	411	0.67	0.86	0	381	539	1e-151	--	PREDICTED: quinone oxidoreductase-like [Nasonia vitripennis]
CL1708.Contig1	308	1	213	gi|221130966|ref|XP_002166077.1|	1156	477	542	0.5	0.69	0	71	71.2	1e-11	--	PREDICTED: similar to advillin [Hydra magnipapillata]
CL1709.Contig1	3328	132	908	gi|332025660|gb|EGI65822.1|	253	1	253	0.5	0.61	0.05	274	222	1e-55	--	Protein CDV3-like protein [Acromyrmex echinatior]
CL170.Contig1	682	499	77	gi|221109126|ref|XP_002161449.1|	294	153	290	0.51	0.68	0	141	157	4e-37	--	PREDICTED: similar to SET domain and mariner transposase fusion [Hydra magnipapillata]
CL1710.Contig1	1613	1397	471	gi|92110120|gb|AAF59529.5|	704	277	530	0.21	0.39	0	310	55.5	7e-06	--	Hypothetical protein Y53G8AL.1 [Caenorhabditis elegans]
CL1711.Contig1	1878	1632	1072	gi|298204349|gb|ADI61823.1|	997	798	982	0.31	0.48	0.02	191	84.7	7e-17	--	endonuclease-reverse transcriptase [Bombyx mori]
CL1712.Contig1	432	89	424	gi|296476677|gb|DAA18792.1|	485	93	198	0.33	0.53	0	112	67	2e-10	--	KRAB-A domain containing 2 [Bos taurus]
CL1713.Contig1	2261	2050	2	gi|328780480|ref|XP_623199.2|	867	1	719	0.64	0.77	0.05	721	917	0	--	PREDICTED: heat shock 70 kDa protein 4L isoform 1 [Apis mellifera]
CL1713.Contig2	605	604	2	gi|307212389|gb|EFN88179.1|	830	489	682	0.49	0.66	0	202	182	1e-44	--	Heat shock protein 105 kDa [Harpegnathos saltator]
CL1719.Contig1	4633	552	1559	gi|326919449|ref|XP_003205993.1|	1400	15	366	0.28	0.46	0.1	375	125	2e-26	--	PREDICTED: uncharacterized protein KIAA0232-like [Meleagris gallopavo]
CL1720.Contig1	1440	1	1146	gi|298204349|gb|ADI61823.1|	997	166	539	0.34	0.53	0.01	389	235	8e-90	--	endonuclease-reverse transcriptase [Bombyx mori]
CL1726.Contig1	3598	21	2336	gi|332026544|gb|EGI66662.1|	1841	961	1641	0.43	0.56	0.03	802	578	1e-163	--	Histone-lysine N-methyltransferase SETD2 [Acromyrmex echinatior]
CL1727.Contig1	2947	2768	93	gi|332016695|gb|EGI57538.1|	1042	139	1041	0.47	0.66	0.03	923	845	0	--	Nuclear pore complex protein Nup107 [Acromyrmex echinatior]
CL1728.Contig1	2484	220	726	gi|194910250|ref|XP_001982098.1|	182	6	174	0.43	0.62	0	169	147	2e-33	--	GG12408 [Drosophila erecta] >gi|190656736|gb|EDV53968.1| GG12408 [Drosophila erecta]
CL172.Contig1	458	439	8	gi|189235395|ref|XP_001810980.1|	456	235	379	0.21	0.46	0.08	157	54.7	1e-06	--	PREDICTED: similar to CG12164 CG12164-PA [Tribolium castaneum]
CL1730.Contig1	1761	1633	557	gi|91088839|ref|XP_970745.1|	358	1	358	0.74	0.83	0.02	367	548	1e-154	--	PREDICTED: similar to lark CG8597-PA [Tribolium castaneum]
CL1731.Contig1	5493	148	1248	gi|91079628|ref|XP_967731.1|	369	4	369	0.76	0.88	0	367	615	1e-173	--	PREDICTED: similar to AGAP002355-PA [Tribolium castaneum]
CL1732.Contig1	5188	4258	812	gi|307192427|gb|EFN75643.1|	1084	29	1084	0.41	0.56	0.02	1175	721	0	--	Uncharacterized protein KIAA1267 [Harpegnathos saltator]
CL1733.Contig1	2127	163	657	gi|189234203|ref|XP_001808385.1|	182	5	170	0.36	0.49	0.07	179	89	9e-16	--	PREDICTED: similar to AGAP012043-PA [Tribolium castaneum]
CL1734.Contig1	529	528	247	gi|307172885|gb|EFN64073.1|	273	180	273	0.56	0.78	0	94	124	2e-27	--	Craniofacial development protein 2 [Camponotus floridanus]
CL1735.Contig1	3526	276	2228	gi|119114103|ref|XP_319037.3|	661	13	661	0.79	0.87	0	654	1093	0	--	AGAP009919-PA [Anopheles gambiae str. PEST] >gi|116118256|gb|EAA13839.4| AGAP009919-PA [Anopheles gambiae str. PEST]
CL1736.Contig1	6502	4470	1156	gi|91084995|ref|XP_973001.1|	1076	80	1039	0.49	0.6	0.01	1120	990	0	--	PREDICTED: similar to transcription factor castor [Tribolium castaneum]
CL1737.Contig1	914	252	1	gi|298204349|gb|ADI61823.1|	997	803	885	0.44	0.59	0.02	86	63.9	9e-09	--	endonuclease-reverse transcriptase [Bombyx mori]
CL1740.Contig1	511	510	247	gi|307209853|gb|EFN86632.1|	1249	1171	1249	0.68	0.77	0	88	128	9e-29	--	Dystroglycan [Harpegnathos saltator]
CL1741.Contig1	3909	3860	3021	gi|193652561|ref|XP_001945732.1|	322	1	283	0.52	0.64	0.01	284	282	8e-74	--	PREDICTED: carbonic anhydrase 2-like [Acyrthosiphon pisum]
CL1742.Contig1	2572	247	825	gi|340721380|ref|XP_003399099.1|	186	4	186	0.41	0.6	0	194	157	2e-36	--	PREDICTED: probable 39S ribosomal protein L49, mitochondrial-like [Bombus terrestris]
CL1742.Contig2	2875	682	1128	gi|340721380|ref|XP_003399099.1|	186	37	186	0.48	0.68	0	150	155	8e-36	--	PREDICTED: probable 39S ribosomal protein L49, mitochondrial-like [Bombus terrestris]
CL1743.Contig1	2899	153	2813	gi|195431686|ref|XP_002063859.1|	3130	214	1044	0.2	0.36	0.03	917	118	2e-24	--	GK15899 [Drosophila willistoni] >gi|194159944|gb|EDW74845.1| GK15899 [Drosophila willistoni]
CL1744.Contig1	3265	416	2656	gi|189235727|ref|XP_967500.2|	759	15	759	0.78	0.88	0	751	1150	0	--	PREDICTED: similar to GA11164-PA [Tribolium castaneum]
CL1745.Contig1	465	71	382	gi|291088334|dbj|BAI82449.1|	128	20	125	0.62	0.78	0.01	106	140	1e-32	--	chemosensory protein 1 [Delia antiqua]
CL1746.Contig1	426	142	342	gi|298204347|gb|ADI61822.1|	996	893	959	0.35	0.53	0	67	44.7	3e-07	--	endonuclease-reverse transcriptase [Bombyx mori]
CL1748.Contig1	1680	292	1635	gi|41059166|gb|AAR99325.1|	1003	379	823	0.34	0.47	0.08	492	215	6e-54	--	GATA transcription factor [Aedes aegypti]
CL1753.Contig1	2850	2569	458	gi|73971638|ref|XP_531935.2|	2114	1353	2007	0.39	0.55	0.05	747	466	1e-129	--	PREDICTED: similar to multiple PDZ domain protein [Canis familiaris]
CL1754.Contig1	1199	762	1178	gi|221107033|ref|XP_002165000.1|	696	435	575	0.58	0.75	0.01	141	175	3e-42	--	PREDICTED: similar to protein kinase C [Hydra magnipapillata]
CL1754.Contig2	1544	1263	1523	gi|41053359|ref|NP_957323.1|	668	458	544	0.55	0.77	0	87	117	1e-24	--	protein kinase C, beta a [Danio rerio] >gi|32451666|gb|AAH54603.1| Protein kinase C, beta 1, like [Danio rerio] >gi|213624858|gb|AAI71680.1| Protein kinase C, beta 1, like [Danio rerio]
CL1757.Contig1	3814	1985	141	gi|332016674|gb|EGI57528.1|	895	299	894	0.31	0.47	0.08	669	266	8e-69	--	UV radiation resistance-associated gene protein [Acromyrmex echinatior]
CL1762.Contig1	667	26	346	gi|270016838|gb|EFA13284.1|	270	111	217	0.36	0.54	0	107	74.7	3e-12	--	hypothetical protein TcasGA2_TC010304 [Tribolium castaneum]
CL1764.Contig1	1543	1089	1220	gi|328725229|ref|XP_003248392.1|	788	230	273	0.38	0.7	0	44	42.4	4e-08	--	PREDICTED: hypothetical protein LOC100573193 [Acyrthosiphon pisum]
CL1765.Contig1	298	258	1	gi|297715637|ref|XP_002834165.1|	321	67	155	0.33	0.56	0.03	89	53.9	2e-06	--	PREDICTED: tigger transposable element-derived protein 1-like [Pongo abelii]
CL1767.Contig1	457	452	48	gi|328717134|ref|XP_001943863.2|	377	227	355	0.35	0.54	0.04	142	74.7	1e-12	--	PREDICTED: Phe13-bombesin receptor-like [Acyrthosiphon pisum]
CL1771.Contig1	1552	49	1095	gi|91082963|ref|XP_973727.1|	357	9	357	0.78	0.9	0	350	583	1e-165	--	PREDICTED: similar to AGAP008327-PA [Tribolium castaneum]
CL1772.Contig1	640	421	2	gi|328703830|ref|XP_003242319.1|	333	184	323	0.55	0.72	0	140	168	2e-40	--	PREDICTED: histone-lysine N-methyltransferase SETMAR-like [Acyrthosiphon pisum]
CL1773.Contig1	2851	2601	2047	gi|85816368|gb|ABC84493.1|	182	4	181	0.85	0.89	0	186	304	2e-80	--	heat shock protein 20.6 [Locusta migratoria]
CL1774.Contig1	1582	810	1160	gi|19922068|ref|NP_610726.1|	560	443	560	0.68	0.76	0	118	178	8e-43	--	jelly belly [Drosophila melanogaster] >gi|16903560|gb|AAL30510.1|AF425733_1 Jelly Belly precursor [Drosophila melanogaster] >gi|16903562|gb|AAL30511.1|AF425734_1 Jelly Belly precursor [Drosophila melanogaster] >gi|16648168|gb|AAL25349.1| GH16255p [Drosophila melanogaster] >gi|21645470|gb|AAF58582.2| jelly belly [Drosophila melanogaster]
CL1775.Contig1	323	1	321	gi|328711731|ref|XP_003244624.1|	588	87	193	0.61	0.72	0	107	154	1e-36	--	PREDICTED: zinc finger protein 271-like [Acyrthosiphon pisum]
CL1776.Contig1	3891	3795	3112	gi|189237844|ref|XP_974699.2|	231	1	231	0.61	0.79	0.01	231	305	1e-80	--	PREDICTED: similar to Tetraspanin-7 (Tspan-7) (Transmembrane 4 superfamily member 2) (Cell surface glycoprotein A15) (PE31) (TALLA homolog) (CD231 antigen) [Tribolium castaneum]
CL177.Contig1	1733	9	1334	gi|119882|sp|P10675.1|FAS1_SCHAM	662	224	661	0.62	0.78	0.01	447	560	1e-158	--	RecName: Full=Fasciclin-1; AltName: Full=Fasciclin I; Short=FAS I; Short=FCN; Flags: Precursor >gi|160847|gb|AAA29809.1| FCN I precursor [Schistocerca americana]
CL1780.Contig1	1200	654	181	gi|322495303|emb|CBZ30607.1|	1572	849	1000	0.27	0.46	0.01	160	49.7	7e-10	--	proteophosphoglycan ppg1 [Leishmania mexicana MHOM/GT/2001/U1103]
CL1781.Contig1	1672	50	994	gi|189237186|ref|XP_967079.2|	2858	1809	2114	0.49	0.65	0.03	326	284	8e-75	--	PREDICTED: similar to ubiquitin-protein ligase [Tribolium castaneum]
CL1782.Contig1	1388	1059	1295	gi|170574983|ref|XP_001893046.1|	97	1	88	0.34	0.5	0.11	89	55.8	5e-06	--	T-cell receptor beta chain ANA 11 [Brugia malayi]
CL1788.Contig1	2326	1429	8	gi|115920122|ref|XP_001177577.1|	1075	588	1071	0.37	0.56	0.04	496	317	2e-84	--	PREDICTED: similar to endonuclease/reverse transcriptase [Strongylocentrotus purpuratus] >gi|115954242|ref|XP_001197163.1| PREDICTED: similar to endonuclease/reverse transcriptase [Strongylocentrotus purpuratus]
CL1789.Contig1	1647	184	636	gi|307200315|gb|EFN80576.1|	164	12	163	0.35	0.57	0	152	97.8	1e-18	--	Putative uncharacterized transposon-derived protein F52C9.6 [Harpegnathos saltator]
CL178.Contig1	3278	289	2	gi|195130927|ref|XP_002009902.1|	150	68	142	0.4	0.57	0	96	89	1e-15	--	GI15619 [Drosophila mojavensis] >gi|193908352|gb|EDW07219.1| GI15619 [Drosophila mojavensis]
CL1793.Contig1	1354	494	1147	gi|270015470|gb|EFA11918.1|	611	374	587	0.22	0.42	0	218	57.4	2e-09	--	hypothetical protein TcasGA2_TC004075 [Tribolium castaneum]
CL1794.Contig1	362	1	354	gi|71980604|ref|NP_001020990.1|	7122	1673	1811	0.31	0.52	0.16	141	67.8	1e-10	--	UNCoordinated family member (unc-89) [Caenorhabditis elegans] >gi|54607254|gb|AAV34801.1| Uncoordinated protein 89, isoform g, partially confirmed by transcript evidence [Caenorhabditis elegans]
CL1795.Contig1	3238	280	1224	gi|193662021|ref|XP_001948157.1|	330	2	329	0.51	0.69	0.03	328	368	1e-99	--	PREDICTED: fatty acid 2-hydroxylase-like [Acyrthosiphon pisum]
CL1797.Contig1	2163	1657	488	gi|328708695|ref|XP_003243774.1|	448	23	433	0.42	0.57	0.06	419	295	6e-78	--	PREDICTED: caspase-1-like isoform 2 [Acyrthosiphon pisum] >gi|328708697|ref|XP_001950891.2| PREDICTED: caspase-1-like isoform 1 [Acyrthosiphon pisum]
CL1799.Contig1	1738	724	1548	gi|307167467|gb|EFN61040.1|	486	208	473	0.6	0.72	0	276	343	1e-92	--	RE1-silencing transcription factor [Camponotus floridanus]
CL179.Contig1	1987	1889	1167	gi|340714678|ref|XP_003395853.1|	280	3	238	0.25	0.41	0.02	246	62.4	8e-08	--	PREDICTED: hypothetical protein LOC100645593 [Bombus terrestris]
CL17.Contig1	1436	446	583	gi|307178020|gb|EFN66879.1|	422	362	418	0.61	0.68	0.19	57	72.4	5e-11	--	Aminopeptidase N [Camponotus floridanus]
CL1802.Contig1	2696	2335	1328	gi|307180206|gb|EFN68239.1|	877	379	763	0.69	0.79	0.12	385	552	1e-155	--	Kelch repeat domain-containing protein KIAA0265-like protein [Camponotus floridanus]
CL1802.Contig2	2843	2482	1328	gi|307180206|gb|EFN68239.1|	877	379	763	0.78	0.89	0	385	649	0	--	Kelch repeat domain-containing protein KIAA0265-like protein [Camponotus floridanus]
CL1803.Contig1	3019	857	2287	gi|340723144|ref|XP_003399956.1|	482	6	480	0.8	0.88	0	477	784	0	--	PREDICTED: 6-phosphogluconate dehydrogenase, decarboxylating-like [Bombus terrestris]
CL1804.Contig1	1838	120	1337	gi|158285054|ref|XP_308089.4|	445	37	444	0.38	0.58	0.02	417	303	2e-80	--	AGAP011047-PA [Anopheles gambiae str. PEST] >gi|157020748|gb|EAA03867.4| AGAP011047-PA [Anopheles gambiae str. PEST]
CL1805.Contig1	582	89	577	gi|340720825|ref|XP_003398830.1|	672	277	436	0.42	0.65	0	163	158	1e-37	--	PREDICTED: general transcription factor 3C polypeptide 5-like [Bombus terrestris]
CL1807.Contig1	279	52	252	gi|61675576|dbj|BAD91203.1|	249	5	74	0.42	0.67	0.04	70	71.6	1e-11	--	soldier-specific protein-1 [Nasutitermes takasagoensis]
CL1810.Contig1	2832	2551	458	gi|73971638|ref|XP_531935.2|	2114	1353	2007	0.39	0.55	0.06	747	467	1e-129	--	PREDICTED: similar to multiple PDZ domain protein [Canis familiaris]
CL1813.Contig1	2111	1805	936	gi|193641036|ref|XP_001948702.1|	304	2	299	0.57	0.73	0.02	298	358	6e-97	--	PREDICTED: phytanoyl-CoA dioxygenase, peroxisomal-like [Acyrthosiphon pisum]
CL1813.Contig2	2269	1805	936	gi|193641036|ref|XP_001948702.1|	304	2	299	0.57	0.73	0.02	298	358	6e-97	--	PREDICTED: phytanoyl-CoA dioxygenase, peroxisomal-like [Acyrthosiphon pisum]
CL1819.Contig1	2161	2029	2	gi|326668186|ref|XP_003198760.1|	877	2	716	0.43	0.59	0.08	740	542	1e-152	--	PREDICTED: heterogeneous nuclear ribonucleoprotein U-like protein 1-like [Danio rerio]
CL1822.Contig1	536	532	125	gi|115948334|ref|XP_001179619.1|	320	155	290	0.46	0.64	0.02	139	116	4e-25	--	PREDICTED: similar to bucentaur [Strongylocentrotus purpuratus] >gi|115974782|ref|XP_001180110.1| PREDICTED: similar to bucentaur [Strongylocentrotus purpuratus]
CL1823.Contig1	1844	2	1843	gi|332023435|gb|EGI63678.1|	897	186	801	0.87	0.93	0	617	1057	0	--	Serine/threonine-protein kinase TAO1 [Acromyrmex echinatior]
CL1824.Contig1	663	54	566	gi|221120167|ref|XP_002165197.1|	591	1	172	0.29	0.53	0.05	181	57	6e-07	--	PREDICTED: similar to SMC5 protein, partial [Hydra magnipapillata]
CL1826.Contig1	308	48	305	gi|221123096|ref|XP_002159424.1|	917	181	262	0.36	0.54	0	86	56.2	4e-07	--	PREDICTED: similar to DNA polymerase kappa [Hydra magnipapillata]
CL1828.Contig1	367	258	37	gi|284520965|ref|NP_776107.2|	86	3	76	0.41	0.65	0.01	75	60.5	2e-08	--	protein TRIQK [Mus musculus] >gi|284795346|ref|NP_001165272.1| protein TRIQK [Mus musculus] >gi|306756041|sp|B2B9E1.1|TRIQK_MOUSE RecName: Full=Protein TRIQK; AltName: Full=Triple repetitive-sequence of QXXK/R protein homolog >gi|85792198|gb|ABC84191.1| triqk [Mus musculus]
CL1829.Contig1	2192	3	506	gi|307186574|gb|EFN72100.1|	218	51	218	0.47	0.64	0	168	172	6e-41	--	Transposable element Tc3 transposase [Camponotus floridanus]
CL182.Contig1	4634	4096	2132	gi|307169672|gb|EFN62254.1|	666	1	665	0.81	0.86	0.01	668	1057	0	--	cAMP-specific 3',5'-cyclic phosphodiesterase [Camponotus floridanus]
CL182.Contig2	4601	4063	2132	gi|307169672|gb|EFN62254.1|	666	1	665	0.8	0.85	0.03	668	1035	0	--	cAMP-specific 3',5'-cyclic phosphodiesterase [Camponotus floridanus]
CL1830.Contig1	2531	284	2269	gi|307175382|gb|EFN65401.1|	700	14	682	0.63	0.76	0.02	679	879	0	--	Solute carrier organic anion transporter family member 4A1 [Camponotus floridanus]
CL1831.Contig1	859	423	133	gi|195389662|ref|XP_002053495.1|	245	140	235	0.44	0.59	0	97	76.6	1e-12	--	GJ23916 [Drosophila virilis] >gi|194151581|gb|EDW67015.1| GJ23916 [Drosophila virilis]
CL1832.Contig1	424	407	273	gi|298204349|gb|ADI61823.1|	997	233	279	0.53	0.68	0.04	47	47.4	2e-11	--	endonuclease-reverse transcriptase [Bombyx mori]
CL1833.Contig1	2302	203	358	gi|195127640|ref|XP_002008276.1|	417	354	405	0.67	0.73	0	52	72.4	9e-11	--	GI13402 [Drosophila mojavensis] >gi|193919885|gb|EDW18752.1| GI13402 [Drosophila mojavensis]
CL1834.Contig1	1771	2	1771	gi|340727637|ref|XP_003402146.1|	1446	580	1141	0.58	0.71	0.01	598	672	0	--	PREDICTED: tyrosine-protein phosphatase 69D-like [Bombus terrestris]
CL1835.Contig1	204	202	8	gi|2564431|gb|AAC28159.1|	154	36	100	0.66	0.78	0	65	93.2	3e-18	--	mariner transposase [Pycnoscelus surinamensis]
CL1837.Contig1	1295	965	114	gi|170044468|ref|XP_001849868.1|	414	102	412	0.34	0.56	0.09	313	196	2e-48	--	arrestin domain containing 4 [Culex quinquefasciatus] >gi|167867608|gb|EDS30991.1| arrestin domain containing 4 [Culex quinquefasciatus]
CL1838.Contig1	583	549	61	gi|72086181|ref|XP_783441.1|	476	181	349	0.33	0.55	0.04	171	90.9	3e-17	--	PREDICTED: similar to piggyBac transposable element derived 4 [Strongylocentrotus purpuratus] >gi|115731621|ref|XP_001202848.1| PREDICTED: similar to piggyBac transposable element derived 4 [Strongylocentrotus purpuratus]
CL1839.Contig1	2296	1	1605	gi|340709264|ref|XP_003393231.1|	1271	370	899	0.53	0.73	0.01	541	592	1e-167	--	PREDICTED: niemann-Pick C1 protein-like [Bombus terrestris]
CL183.Contig1	2231	1893	613	gi|189237655|ref|XP_001812041.1|	433	7	433	0.82	0.89	0	427	733	0	--	PREDICTED: similar to AGAP007807-PA [Tribolium castaneum]
CL183.Contig2	2326	1917	613	gi|189237655|ref|XP_001812041.1|	433	2	433	0.82	0.88	0	435	736	0	--	PREDICTED: similar to AGAP007807-PA [Tribolium castaneum]
CL1840.Contig1	2394	2003	9	gi|328724582|ref|XP_001950177.2|	943	22	696	0.36	0.54	0.04	694	376	1e-102	--	PREDICTED: transient receptor potential cation channel protein painless-like isoform 1 [Acyrthosiphon pisum] >gi|328724584|ref|XP_003248192.1| PREDICTED: transient receptor potential cation channel protein painless-like isoform 2 [Acyrthosiphon pisum]
CL1841.Contig1	377	372	67	gi|115709926|ref|XP_001198403.1|	397	27	122	0.5	0.67	0	102	97.1	2e-19	--	PREDICTED: similar to endonuclease/reverse transcriptase [Strongylocentrotus purpuratus] >gi|115952025|ref|XP_001188425.1| PREDICTED: similar to endonuclease/reverse transcriptase [Strongylocentrotus purpuratus]
CL1844.Contig1	1955	1917	433	gi|307183318|gb|EFN70187.1|	499	1	499	0.86	0.9	0.01	502	867	0	--	SWI/SNF-related matrix-associated actin-dependent regulator of chromatin subfamily D member 1 [Camponotus floridanus]
CL1847.Contig1	1375	1349	840	gi|333467261|gb|EAA45149.5|	306	125	294	0.68	0.81	0	170	248	6e-64	--	AGAP000173-PA [Anopheles gambiae str. PEST]
CL1848.Contig1	4231	507	2156	gi|340725916|ref|XP_003401310.1|	641	78	625	0.84	0.91	0	550	963	0	--	PREDICTED: cytosolic purine 5'-nucleotidase-like isoform 2 [Bombus terrestris]
CL184.Contig1	841	233	487	gi|195443564|ref|XP_002069477.1|	1042	377	466	0.4	0.53	0.06	91	59.3	1e-12	--	GK21123 [Drosophila willistoni] >gi|194165562|gb|EDW80463.1| GK21123 [Drosophila willistoni]
CL1851.Contig1	2481	1273	998	gi|158293728|ref|XP_001688610.1|	341	250	341	0.68	0.8	0	92	137	2e-30	--	AGAP004968-PA [Anopheles gambiae str. PEST] >gi|157016585|gb|EDO63990.1| AGAP004968-PA [Anopheles gambiae str. PEST]
CL1852.Contig1	934	933	361	gi|345492763|ref|XP_003426921.1|	736	529	724	0.39	0.58	0.06	204	154	5e-36	--	PREDICTED: calcium-independent protein kinase C-like isoform 2 [Nasonia vitripennis] >gi|345492765|ref|XP_001599367.2| PREDICTED: calcium-independent protein kinase C-like isoform 1 [Nasonia vitripennis]
CL1853.Contig1	889	678	118	gi|147898789|ref|NP_001085087.1|	616	45	234	0.22	0.48	0.03	193	53.9	9e-06	--	centrosomal protein 290kDa [Xenopus laevis] >gi|47939974|gb|AAH72228.1| MGC81471 protein [Xenopus laevis]
CL1857.Contig1	2012	1974	433	gi|307183318|gb|EFN70187.1|	499	1	499	0.83	0.87	0.01	521	854	0	--	SWI/SNF-related matrix-associated actin-dependent regulator of chromatin subfamily D member 1 [Camponotus floridanus]
CL1858.Contig1	1833	1797	1	gi|307200504|gb|EFN80666.1|	1296	471	1056	0.54	0.69	0.01	608	631	1e-179	--	E3 ubiquitin-protein ligase RNF123 [Harpegnathos saltator]
CL185.Contig1	2054	5	724	gi|328703830|ref|XP_003242319.1|	333	96	333	0.5	0.71	0	240	269	3e-70	--	PREDICTED: histone-lysine N-methyltransferase SETMAR-like [Acyrthosiphon pisum]
CL1860.Contig1	1911	88	507	gi|195469772|ref|XP_002099810.1|	140	1	140	0.43	0.72	0	140	140	2e-31	--	GE16519 [Drosophila yakuba] >gi|194187334|gb|EDX00918.1| GE16519 [Drosophila yakuba]
CL1864.Contig1	225	225	28	gi|298204349|gb|ADI61823.1|	997	932	997	0.37	0.59	0	66	55.8	5e-07	--	endonuclease-reverse transcriptase [Bombyx mori]
CL1865.Contig1	1757	688	1641	gi|91080515|ref|XP_971732.1|	344	26	341	0.39	0.58	0	320	234	1e-59	--	PREDICTED: similar to galectin (AGAP008844-PA) [Tribolium castaneum]
CL1866.Contig1	1508	1333	8	gi|340725453|ref|XP_003401084.1|	972	419	919	0.21	0.4	0.16	529	72	7e-11	--	PREDICTED: hypothetical protein LOC100644310 [Bombus terrestris]
CL1867.Contig1	1539	1322	120	gi|307213736|gb|EFN89074.1|	799	436	791	0.61	0.69	0.03	415	463	1e-128	--	Calcium homeostasis endoplasmic reticulum protein [Harpegnathos saltator]
CL1868.Contig1	678	2	475	gi|301616572|ref|XP_002937731.1|	587	336	491	0.35	0.53	0.01	160	89	3e-21	--	PREDICTED: piggyBac transposable element-derived protein 4-like [Xenopus (Silurana) tropicalis]
CL1869.Contig1	2857	279	539	gi|195157908|ref|XP_002019836.1|	100	8	96	0.62	0.76	0.02	89	111	2e-22	--	GL12612 [Drosophila persimilis] >gi|198455424|ref|XP_001359987.2| GA14631 [Drosophila pseudoobscura pseudoobscura] >gi|194116427|gb|EDW38470.1| GL12612 [Drosophila persimilis] >gi|198133238|gb|EAL29139.2| GA14631 [Drosophila pseudoobscura pseudoobscura]
CL1870.Contig1	3841	3672	598	gi|189236723|ref|XP_001814959.1|	2041	1025	2034	0.58	0.73	0	1031	1229	0	--	PREDICTED: similar to AGAP000037-PA [Tribolium castaneum]
CL1871.Contig1	1831	272	1684	gi|307199030|gb|EFN79754.1|	2280	1027	1506	0.28	0.4	0.07	511	110	3e-22	--	Activating molecule in BECN1-regulated autophagy protein 1 [Harpegnathos saltator]
CL1872.Contig1	2051	1973	549	gi|332025785|gb|EGI65942.1|	482	10	482	0.59	0.76	0	475	567	1e-160	--	ADP-dependent glucokinase [Acromyrmex echinatior]
CL1873.Contig1	517	5	517	gi|221119676|ref|XP_002155414.1|	372	105	270	0.43	0.64	0	171	148	1e-34	--	PREDICTED: similar to ORF2-encoded protein, partial [Hydra magnipapillata]
CL1875.Contig1	364	257	364	gi|289177164|ref|NP_001165997.1|	512	16	51	0.58	0.77	0	36	53.5	3e-06	--	cytochrome P450 6AQ8 [Nasonia vitripennis]
CL1879.Contig1	358	298	8	gi|298204349|gb|ADI61823.1|	997	499	595	0.48	0.7	0	97	111	8e-24	--	endonuclease-reverse transcriptase [Bombyx mori]
CL187.Contig1	1795	17	1795	gi|298204349|gb|ADI61823.1|	997	313	897	0.4	0.6	0	596	450	1e-125	--	endonuclease-reverse transcriptase [Bombyx mori]
CL1880.Contig1	3140	887	1495	gi|333469052|gb|EGK97163.1|	1129	139	397	0.29	0.37	0.25	272	68.9	1e-09	--	AGAP013017-PA [Anopheles gambiae str. PEST]
CL1883.Contig1	1465	1463	531	gi|345492305|ref|XP_001600747.2|	354	12	327	0.52	0.71	0.01	316	353	1e-95	--	PREDICTED: UDP-GlcNAc:betaGal beta-1,3-N-acetylglucosaminyltransferase-like protein 1-like [Nasonia vitripennis]
CL1885.Contig1	1841	1	1560	gi|291236043|ref|XP_002737957.1|	855	309	848	0.46	0.62	0.05	552	437	1e-121	--	PREDICTED: retinoblastoma-like protein 1-like, partial [Saccoglossus kowalevskii]
CL1886.Contig1	2365	176	1684	gi|158295326|ref|XP_316153.4|	524	16	521	0.72	0.83	0	506	732	0	--	AGAP006096-PA [Anopheles gambiae str. PEST] >gi|157015983|gb|EAA11282.4| AGAP006096-PA [Anopheles gambiae str. PEST]
CL1887.Contig1	2609	335	1231	gi|345491707|ref|XP_001608058.2|	327	29	327	0.57	0.74	0	299	350	2e-94	--	PREDICTED: fumarylacetoacetate hydrolase domain-containing protein 2A-like [Nasonia vitripennis]
CL188.Contig1	818	692	321	gi|115497372|ref|NP_001069984.1|	125	1	125	0.56	0.7	0	125	152	2e-35	--	14 kDa phosphohistidine phosphatase [Bos taurus] >gi|116248576|sp|Q32PA4.1|PHP14_BOVIN RecName: Full=14 kDa phosphohistidine phosphatase; AltName: Full=Phosphohistidine phosphatase 1 >gi|79157019|gb|AAI08197.1| Phosphohistidine phosphatase 1 [Bos taurus] >gi|296481961|gb|DAA24076.1| 14 kDa phosphohistidine phosphatase [Bos taurus]
CL1893.Contig1	1722	1573	395	gi|66526650|ref|XP_623563.1|	396	1	395	0.72	0.86	0.01	398	623	1e-176	--	PREDICTED: innexin inx3 isoform 2 [Apis mellifera]
CL1895.Contig1	493	3	422	gi|72086181|ref|XP_783441.1|	476	209	352	0.3	0.52	0.04	146	73.2	4e-12	--	PREDICTED: similar to piggyBac transposable element derived 4 [Strongylocentrotus purpuratus] >gi|115731621|ref|XP_001202848.1| PREDICTED: similar to piggyBac transposable element derived 4 [Strongylocentrotus purpuratus]
CL1898.Contig1	1930	1684	1532	gi|221103135|ref|XP_002168789.1|	354	205	255	0.37	0.6	0	51	43.1	2e-06	--	PREDICTED: hypothetical protein [Hydra magnipapillata]
CL1899.Contig1	1346	1113	241	gi|156549539|ref|XP_001603044.1|	290	1	290	0.8	0.89	0.01	294	497	1e-139	--	PREDICTED: similar to ENSANGP00000014982 isoform 2 [Nasonia vitripennis]
CL189.Contig1	4197	283	2979	gi|189235646|ref|XP_968349.2|	893	1	893	0.83	0.91	0	900	1523	0	--	PREDICTED: similar to AGAP001683-PA [Tribolium castaneum]
CL18.Contig1	2177	815	2167	gi|283046724|ref|NP_001164308.1|	912	261	713	0.31	0.51	0.04	473	213	3e-53	--	painless [Tribolium castaneum] >gi|270006388|gb|EFA02836.1| painless [Tribolium castaneum]
CL18.Contig2	1999	815	1999	gi|283046724|ref|NP_001164308.1|	912	261	666	0.31	0.51	0.05	420	181	2e-43	--	painless [Tribolium castaneum] >gi|270006388|gb|EFA02836.1| painless [Tribolium castaneum]
CL18.Contig3	4033	815	2353	gi|283046724|ref|NP_001164308.1|	912	261	777	0.31	0.52	0.05	541	242	1e-61	--	painless [Tribolium castaneum] >gi|270006388|gb|EFA02836.1| painless [Tribolium castaneum]
CL1902.Contig1	2803	863	2206	gi|91085063|ref|XP_966561.1|	710	225	709	0.3	0.44	0.09	497	220	3e-55	--	PREDICTED: similar to AGAP008091-PA [Tribolium castaneum]
CL1903.Contig1	3354	2490	3119	gi|221104221|ref|XP_002161149.1|	1000	2	211	0.49	0.67	0	211	211	3e-52	--	PREDICTED: similar to Receptor-type tyrosine-protein phosphatase kappa [Hydra magnipapillata]
CL1905.Contig1	1913	1759	2	gi|307168161|gb|EFN61440.1|	577	5	575	0.62	0.7	0.03	610	717	0	--	Splicing factor 1 [Camponotus floridanus]
CL1906.Contig1	2691	276	2228	gi|119114103|ref|XP_319037.3|	661	13	661	0.79	0.87	0	654	1093	0	--	AGAP009919-PA [Anopheles gambiae str. PEST] >gi|116118256|gb|EAA13839.4| AGAP009919-PA [Anopheles gambiae str. PEST]
CL1907.Contig1	413	3	386	gi|221119676|ref|XP_002155414.1|	372	149	276	0.46	0.61	0	129	96.7	3e-19	--	PREDICTED: similar to ORF2-encoded protein, partial [Hydra magnipapillata]
CL1908.Contig1	6896	2	4654	gi|91090548|ref|XP_971239.1|	3927	2397	3921	0.4	0.56	0.02	1584	1286	0	--	PREDICTED: similar to Hemolectin CG7002-PA [Tribolium castaneum]
CL1909.Contig1	822	822	52	gi|332020402|gb|EGI60822.1|	872	57	309	0.47	0.59	0.05	273	197	6e-49	--	Suppressor of cytokine signaling 7 [Acromyrmex echinatior]
CL190.Contig1	5988	148	1248	gi|91079628|ref|XP_967731.1|	369	4	369	0.76	0.88	0	367	615	1e-173	--	PREDICTED: similar to AGAP002355-PA [Tribolium castaneum]
CL1910.Contig1	1267	478	185	gi|345304862|ref|XP_001508506.2|	532	21	118	0.37	0.56	0	98	64.3	5e-10	--	PREDICTED: jerky protein-like [Ornithorhynchus anatinus]
CL1913.Contig1	584	368	6	gi|328777399|ref|XP_393422.3|	409	45	165	0.51	0.7	0	122	135	8e-31	--	PREDICTED: protein FAM69C-like [Apis mellifera]
CL1913.Contig2	693	497	6	gi|328777399|ref|XP_393422.3|	409	1	165	0.53	0.73	0	165	197	3e-49	--	PREDICTED: protein FAM69C-like [Apis mellifera]
CL1915.Contig1	3330	1453	2793	gi|91085219|ref|XP_972532.1|	610	162	606	0.51	0.69	0	447	466	1e-175	--	PREDICTED: similar to glucose dehydrogenase [Tribolium castaneum]
CL1918.Contig1	1497	604	98	gi|115901733|ref|XP_796756.2|	787	317	487	0.3	0.51	0.01	172	82.4	5e-14	--	PREDICTED: similar to endonuclease-reverse transcriptase, partial [Strongylocentrotus purpuratus] >gi|115972774|ref|XP_001183353.1| PREDICTED: similar to endonuclease-reverse transcriptase, partial [Strongylocentrotus purpuratus]
CL191.Contig1	5700	495	914	gi|156549026|ref|XP_001607355.1|	371	190	352	0.55	0.57	0.18	172	170	7e-40	--	PREDICTED: heterogeneous nuclear ribonucleoprotein A1, A2/B1 homolog [Nasonia vitripennis]
CL1920.Contig1	1454	464	1228	gi|292617940|ref|XP_001332805.2|	288	16	288	0.44	0.59	0.07	275	219	3e-55	--	PREDICTED: uncharacterized protein C5orf35-like [Danio rerio]
CL1922.Contig1	984	981	25	gi|328724582|ref|XP_001950177.2|	943	542	856	0.43	0.6	0.02	326	239	1e-61	--	PREDICTED: transient receptor potential cation channel protein painless-like isoform 1 [Acyrthosiphon pisum] >gi|328724584|ref|XP_003248192.1| PREDICTED: transient receptor potential cation channel protein painless-like isoform 2 [Acyrthosiphon pisum]
CL1923.Contig1	2300	274	2292	gi|328706159|ref|XP_001947268.2|	1271	14	681	0.31	0.51	0.02	687	329	3e-88	--	PREDICTED: vascular endothelial growth factor receptor 1-like, partial [Acyrthosiphon pisum]
CL192.Contig1	5300	1283	3847	gi|333466719|gb|EGK96346.1|	1157	167	1072	0.25	0.43	0.11	970	228	3e-57	--	AGAP003753-PB [Anopheles gambiae str. PEST]
CL1930.Contig1	278	2	163	gi|307212146|gb|EFN88000.1|	940	882	939	0.68	0.77	0.06	58	76.6	3e-13	--	Tankyrase-1 [Harpegnathos saltator]
CL1934.Contig1	259	258	1	gi|15425681|dbj|BAB64297.1|	17352	14729	14813	0.48	0.77	0.02	88	80.9	2e-14	--	I-connectin [Procambarus clarkii]
CL1935.Contig1	4668	1224	97	gi|345494335|ref|XP_003427272.1|	449	63	439	0.37	0.55	0.05	397	276	9e-72	--	PREDICTED: zinc finger protein 62 homolog [Nasonia vitripennis]
CL1936.Contig1	420	304	32	gi|298204349|gb|ADI61823.1|	997	849	937	0.41	0.61	0	91	78.6	8e-14	--	endonuclease-reverse transcriptase [Bombyx mori]
CL1937.Contig1	2038	170	1108	gi|307187147|gb|EFN72391.1|	309	1	309	0.48	0.65	0	315	305	4e-81	--	Transposable element Tc3 transposase [Camponotus floridanus]
CL193.Contig1	4373	4373	3042	gi|189234165|ref|XP_967312.2|	1128	686	1128	0.89	0.95	0	444	800	0	--	PREDICTED: similar to exportin 7 [Tribolium castaneum]
CL1940.Contig1	1574	2	853	gi|189235662|ref|XP_001811794.1|	411	132	408	0.54	0.7	0	284	323	1e-86	--	PREDICTED: similar to CG12594 CG12594-PA [Tribolium castaneum]
CL1940.Contig2	1628	2	853	gi|189235662|ref|XP_001811794.1|	411	132	408	0.54	0.7	0	284	323	1e-86	--	PREDICTED: similar to CG12594 CG12594-PA [Tribolium castaneum]
CL1941.Contig1	4661	4470	1	gi|340717205|ref|XP_003397077.1|	2009	552	1929	0.68	0.76	0.01	1514	1895	0	--	PREDICTED: ATP-dependent helicase brm-like [Bombus terrestris]
CL1944.Contig1	3234	2267	2959	gi|294566523|gb|ADF18552.1|	977	637	876	0.26	0.47	0.09	255	79	1e-12	--	endonuclease-reverse transcriptase [Bombyx mori]
CL1946.Contig1	1222	567	956	gi|340726398|ref|XP_003401546.1|	180	20	177	0.33	0.5	0.18	160	81.3	9e-14	--	PREDICTED: uncharacterized protein C3orf18-like [Bombus terrestris]
CL1947.Contig1	2006	1797	1348	gi|193683331|ref|XP_001949161.1|	150	1	150	0.88	0.93	0	150	271	7e-71	--	PREDICTED: troponin C-like [Acyrthosiphon pisum]
CL1953.Contig1	1263	159	1052	gi|307212287|gb|EFN88095.1|	417	119	416	0.77	0.87	0	298	477	1e-133	--	Ubiquitin fusion degradation protein 1-like protein [Harpegnathos saltator]
CL1956.Contig1	553	550	224	gi|307178650|gb|EFN67292.1|	166	58	165	0.36	0.51	0	109	75.5	1e-12	--	Transposable element Tc3 transposase [Camponotus floridanus]
CL1958.Contig1	315	12	314	gi|332029332|gb|EGI69315.1|	176	24	125	0.41	0.56	0.04	106	69.7	4e-11	--	FLJ37770-like protein [Acromyrmex echinatior]
CL1960.Contig1	2923	92	406	gi|307199317|gb|EFN79970.1|	1981	1724	1844	0.57	0.64	0.13	121	126	7e-27	--	Down syndrome cell adhesion molecule-like protein 1 [Harpegnathos saltator]
CL1961.Contig1	1810	540	1151	gi|195402289|ref|XP_002059739.1|	386	21	237	0.4	0.51	0.08	223	120	2e-25	--	GJ18775 [Drosophila virilis] >gi|194155953|gb|EDW71137.1| GJ18775 [Drosophila virilis]
CL1962.Contig1	1855	1721	6	gi|307203728|gb|EFN82688.1|	752	7	578	0.71	0.84	0	573	825	0	--	Exocyst complex component 3 [Harpegnathos saltator]
CL1963.Contig1	219	8	199	gi|307195864|gb|EFN77659.1|	134	1	64	0.51	0.67	0	64	64.3	2e-09	--	Transposable element Tcb1 transposase [Harpegnathos saltator]
CL1964.Contig1	244	214	2	gi|189310191|emb|CAP20053.1|	349	181	251	0.43	0.66	0	71	67	1e-11	--	transposase [Portunus pelagicus]
CL1966.Contig1	2923	187	2106	gi|189235276|ref|XP_973489.2|	1234	1	644	0.5	0.67	0.04	668	605	1e-171	--	PREDICTED: similar to mmr1/hsr1 GTP binding protein [Tribolium castaneum]
CL1967.Contig1	1304	752	219	gi|270015859|gb|EFA12307.1|	1141	208	383	0.25	0.45	0.02	183	59.3	4e-07	--	hypothetical protein TcasGA2_TC016102 [Tribolium castaneum]
CL196.Contig1	3772	27	3224	gi|189234206|ref|XP_970568.2|	1118	155	1118	0.58	0.7	0	1074	1168	0	--	PREDICTED: similar to HRP130 protein [Tribolium castaneum]
CL1972.Contig1	1308	1308	769	gi|307194151|gb|EFN76589.1|	357	165	345	0.6	0.74	0	181	237	1e-60	--	Acyl-CoA Delta(11) desaturase [Harpegnathos saltator]
CL1974.Contig1	3026	100	1320	gi|307204053|gb|EFN82952.1|	459	1	407	0.69	0.82	0	407	601	1e-170	--	Probable aspartate aminotransferase, cytoplasmic [Harpegnathos saltator]
CL1977.Contig1	2543	769	1167	gi|239792289|dbj|BAH72502.1|	176	55	176	0.61	0.71	0	134	136	4e-30	--	ACYPI003318 [Acyrthosiphon pisum]
CL1978.Contig1	3784	3189	934	gi|189234796|ref|XP_967319.2|	813	50	813	0.89	0.92	0.02	772	1368	0	--	PREDICTED: similar to groucho protein [Tribolium castaneum]
CL197.Contig1	2060	372	1706	gi|72086181|ref|XP_783441.1|	476	5	470	0.35	0.51	0.06	478	273	3e-71	--	PREDICTED: similar to piggyBac transposable element derived 4 [Strongylocentrotus purpuratus] >gi|115731621|ref|XP_001202848.1| PREDICTED: similar to piggyBac transposable element derived 4 [Strongylocentrotus purpuratus]
CL197.Contig2	1887	372	887	gi|72086181|ref|XP_783441.1|	476	5	184	0.38	0.56	0.04	180	129	4e-59	--	PREDICTED: similar to piggyBac transposable element derived 4 [Strongylocentrotus purpuratus] >gi|115731621|ref|XP_001202848.1| PREDICTED: similar to piggyBac transposable element derived 4 [Strongylocentrotus purpuratus]
CL1980.Contig1	2542	705	1	gi|189310153|emb|CAP20022.1|	349	3	236	0.41	0.55	0	235	181	2e-43	--	transposase [Eriphia verrucosa]
CL1981.Contig1	1245	69	1178	gi|328701184|ref|XP_003241518.1|	562	55	412	0.23	0.42	0.05	390	90.9	1e-16	--	PREDICTED: hypothetical protein LOC100572758 [Acyrthosiphon pisum]
CL1983.Contig1	692	5	145	gi|334328835|ref|XP_003341127.1|	1013	540	586	0.55	0.65	0	47	57.4	5e-07	--	PREDICTED: zinc finger protein 347-like [Monodelphis domestica]
CL1985.Contig1	4975	985	4350	gi|328786485|ref|XP_393684.4|	1093	1	1080	0.46	0.58	0.08	1227	919	0	--	PREDICTED: phosphatidate phosphatase LPIN1-like [Apis mellifera]
CL1985.Contig2	5137	985	4281	gi|328786485|ref|XP_393684.4|	1093	1	1057	0.46	0.57	0.08	1204	882	0	--	PREDICTED: phosphatidate phosphatase LPIN1-like [Apis mellifera]
CL1988.Contig1	404	404	3	gi|328714539|ref|XP_001942617.2|	1278	264	402	0.5	0.68	0.04	140	141	1e-32	--	PREDICTED: linear gramicidin synthase subunit D-like [Acyrthosiphon pisum]
CL1989.Contig1	1352	63	734	gi|115675789|ref|XP_793350.2|	810	361	584	0.46	0.63	0	224	199	4e-73	--	PREDICTED: similar to endonuclease/reverse transcriptase [Strongylocentrotus purpuratus] >gi|115942241|ref|XP_001189330.1| PREDICTED: similar to endonuclease/reverse transcriptase [Strongylocentrotus purpuratus]
CL1992.Contig1	389	278	3	gi|290462873|gb|ADD24484.1|	355	261	355	0.42	0.59	0.04	96	79.7	2e-20	--	Transposable element Tc3 transposase [Lepeophtheirus salmonis]
CL1998.Contig1	2783	3	2003	gi|345495066|ref|XP_003427428.1|	698	40	694	0.4	0.62	0.01	677	489	1e-136	--	PREDICTED: E3 ubiquitin-protein ligase LRSAM1-like isoform 3 [Nasonia vitripennis]
CL1999.Contig1	537	1	129	gi|195331905|ref|XP_002032639.1|	1985	992	1042	0.56	0.74	0.15	51	65.1	1e-09	--	GM20855 [Drosophila sechellia] >gi|194124609|gb|EDW46652.1| GM20855 [Drosophila sechellia]
CL19.Contig1	1116	838	206	gi|332027596|gb|EGI67667.1|	221	6	220	0.32	0.47	0.01	215	116	2e-24	--	FLJ37770-like protein [Acromyrmex echinatior]
CL19.Contig2	1115	837	427	gi|332019721|gb|EGI60189.1|	232	2	138	0.36	0.54	0	137	84.3	9e-31	--	FLJ37770-like protein [Acromyrmex echinatior]
CL19.Contig3	1646	1368	958	gi|332019721|gb|EGI60189.1|	232	2	138	0.36	0.54	0	137	84.3	1e-31	--	FLJ37770-like protein [Acromyrmex echinatior]
CL19.Contig4	1515	1237	206	gi|189310188|emb|CAP20051.1|	349	5	349	0.44	0.6	0	345	273	1e-71	--	transposase [Portunus pelagicus]
CL19.Contig5	1647	1369	734	gi|332027596|gb|EGI67667.1|	221	6	220	0.32	0.47	0.01	215	120	3e-25	--	FLJ37770-like protein [Acromyrmex echinatior]
CL19.Contig6	2043	1765	734	gi|189310188|emb|CAP20051.1|	349	5	349	0.44	0.6	0	345	275	5e-72	--	transposase [Portunus pelagicus]
CL1.Contig10	5651	173	568	gi|218505757|ref|NP_001136224.1|	119	1	119	0.63	0.69	0	133	149	2e-33	--	fau protein [Bombyx mori]
CL1.Contig2	5297	4305	5294	gi|195394318|ref|XP_002055792.1|	887	391	744	0.29	0.47	0.09	366	129	2e-27	--	GJ10576 [Drosophila virilis] >gi|194142501|gb|EDW58904.1| GJ10576 [Drosophila virilis]
CL1.Contig3	7445	4230	4598	gi|195394318|ref|XP_002055792.1|	887	421	542	0.35	0.58	0.02	126	86.7	2e-14	--	GJ10576 [Drosophila virilis] >gi|194142501|gb|EDW58904.1| GJ10576 [Drosophila virilis]
CL1.Contig4	7634	4281	4787	gi|333468308|gb|EGK96905.1|	335	112	295	0.34	0.51	0.08	184	104	8e-20	--	AGAP013481-PE [Anopheles gambiae str. PEST]
CL1.Contig5	5108	4230	5105	gi|195394318|ref|XP_002055792.1|	887	421	744	0.3	0.48	0.1	328	120	9e-25	--	GJ10576 [Drosophila virilis] >gi|194142501|gb|EDW58904.1| GJ10576 [Drosophila virilis]
CL1.Contig6	2596	173	568	gi|218505757|ref|NP_001136224.1|	119	1	119	0.63	0.69	0	133	149	7e-34	--	fau protein [Bombyx mori]
CL1.Contig7	7988	173	568	gi|218505757|ref|NP_001136224.1|	119	1	119	0.63	0.69	0	133	149	2e-33	--	fau protein [Bombyx mori]
CL1.Contig8	5462	173	568	gi|218505757|ref|NP_001136224.1|	119	1	119	0.63	0.69	0	133	149	2e-33	--	fau protein [Bombyx mori]
CL1.Contig9	7799	173	568	gi|218505757|ref|NP_001136224.1|	119	1	119	0.63	0.69	0	133	149	2e-33	--	fau protein [Bombyx mori]
CL200.Contig2	1394	154	714	gi|340710998|ref|XP_003394069.1|	203	7	195	0.49	0.74	0.01	189	201	7e-50	--	PREDICTED: protein canopy-1-like [Bombus terrestris]
CL2010.Contig1	558	556	149	gi|156540884|ref|XP_001600079.1|	242	70	206	0.48	0.59	0	137	124	2e-27	--	PREDICTED: similar to LOC100036828 protein [Nasonia vitripennis]
CL2013.Contig1	1486	497	1486	gi|328710839|ref|XP_001943381.2|	735	1	325	0.58	0.75	0	333	381	1e-104	--	PREDICTED: ATP-binding cassette sub-family D member 2-like [Acyrthosiphon pisum]
CL2018.Contig1	320	315	13	gi|221119676|ref|XP_002155414.1|	372	104	204	0.43	0.71	0	101	97.1	2e-19	--	PREDICTED: similar to ORF2-encoded protein, partial [Hydra magnipapillata]
CL201.Contig1	1818	841	2	gi|298204349|gb|ADI61823.1|	997	153	433	0.43	0.61	0.01	284	226	4e-91	--	endonuclease-reverse transcriptase [Bombyx mori]
CL2021.Contig1	3591	3590	3132	gi|115920122|ref|XP_001177577.1|	1075	712	864	0.41	0.56	0	153	120	5e-41	--	PREDICTED: similar to endonuclease/reverse transcriptase [Strongylocentrotus purpuratus] >gi|115954242|ref|XP_001197163.1| PREDICTED: similar to endonuclease/reverse transcriptase [Strongylocentrotus purpuratus]
CL2022.Contig1	1998	1789	1340	gi|193683331|ref|XP_001949161.1|	150	1	150	0.88	0.93	0	150	271	7e-71	--	PREDICTED: troponin C-like [Acyrthosiphon pisum]
CL2024.Contig1	641	641	39	gi|115751701|ref|XP_795384.2|	426	220	420	0.27	0.43	0.09	221	55.5	2e-06	--	PREDICTED: similar to bucentaur [Strongylocentrotus purpuratus] >gi|115934873|ref|XP_001188264.1| PREDICTED: similar to bucentaur [Strongylocentrotus purpuratus]
CL2028.Contig1	2788	2639	330	gi|307177781|gb|EFN66778.1|	3066	2279	3047	0.48	0.62	0.04	804	697	0	--	Supporter of activation of yellow protein [Camponotus floridanus]
CL202.Contig1	1364	786	1211	gi|156545058|ref|XP_001600888.1|	141	1	139	0.53	0.72	0	142	149	3e-34	--	PREDICTED: acyl-coenzyme A thioesterase 13-like isoform 1 [Nasonia vitripennis] >gi|345479677|ref|XP_003424008.1| PREDICTED: acyl-coenzyme A thioesterase 13-like isoform 2 [Nasonia vitripennis]
CL202.Contig2	1287	802	1134	gi|156545058|ref|XP_001600888.1|	141	29	139	0.58	0.74	0	111	132	3e-29	--	PREDICTED: acyl-coenzyme A thioesterase 13-like isoform 1 [Nasonia vitripennis] >gi|345479677|ref|XP_003424008.1| PREDICTED: acyl-coenzyme A thioesterase 13-like isoform 2 [Nasonia vitripennis]
CL2031.Contig1	2665	231	2363	gi|91089193|ref|XP_974466.1|	606	1	601	0.49	0.6	0.02	726	612	1e-173	--	PREDICTED: similar to AGAP008180-PA [Tribolium castaneum]
CL2035.Contig1	1126	1	474	gi|345491433|ref|XP_003426604.1|	764	607	764	0.6	0.77	0	158	213	1e-53	--	PREDICTED: ABC transporter G family member 20-like [Nasonia vitripennis]
CL2036.Contig1	5357	5166	4198	gi|307181035|gb|EFN68809.1|	324	1	322	0.82	0.91	0	323	533	1e-149	--	Annexin-B9 [Camponotus floridanus]
CL2037.Contig1	3052	413	1513	gi|307199196|gb|EFN79883.1|	365	1	365	0.83	0.91	0	367	612	1e-173	--	Beta-parvin [Harpegnathos saltator]
CL2039.Contig1	374	3	236	gi|294566523|gb|ADF18552.1|	977	684	760	0.35	0.61	0	78	53.1	3e-06	--	endonuclease-reverse transcriptase [Bombyx mori]
CL203.Contig1	885	598	5	gi|345489761|ref|XP_001600683.2|	377	75	273	0.56	0.69	0	199	240	7e-62	--	PREDICTED: acyl-CoA desaturase [Nasonia vitripennis]
CL2041.Contig1	1466	120	1352	gi|208972121|gb|ACI32659.1|	410	1	410	0.84	0.89	0.01	416	686	0	--	Hairy protein [Periplaneta americana]
CL204.Contig1	322	105	1	gi|340368425|ref|XP_003382752.1|	1100	210	244	0.42	0.8	0	35	41.2	1e-08	--	PREDICTED: protein transport protein Sec24C [Amphimedon queenslandica]
CL204.Contig2	352	57	335	gi|30840950|gb|AAL29689.1|	2924	729	823	0.42	0.55	0.02	95	65.9	5e-10	--	Snf2-related chromatin remodeling factor SRCAP [Toxoplasma gondii]
CL204.Contig3	684	663	427	gi|154344449|ref|XP_001568166.1|	4324	1727	1812	0.44	0.5	0.08	86	52.4	3e-14	--	proteophosphoglycan ppg4 [Leishmania braziliensis MHOM/BR/75/M2904] >gi|134065503|emb|CAM43270.1| proteophosphoglycan ppg4 [Leishmania braziliensis MHOM/BR/75/M2904]
CL2050.Contig1	589	353	589	gi|156539736|ref|XP_001599086.1|	758	200	279	0.43	0.62	0.01	80	67.4	1e-16	--	PREDICTED: similar to ENSANGP00000027469, partial [Nasonia vitripennis]
CL2054.Contig1	2485	2483	36	gi|332025701|gb|EGI65859.1|	1224	83	862	0.39	0.51	0.04	856	502	1e-140	--	Serine/threonine-protein kinase 17B [Acromyrmex echinatior]
CL2056.Contig1	621	497	399	gi|333468199|gb|EAL40900.3|	85	1	34	0.76	0.88	0.02	34	55.8	1e-06	--	AGAP002526-PA [Anopheles gambiae str. PEST]
CL205.Contig1	1837	584	1432	gi|298204349|gb|ADI61823.1|	997	618	902	0.38	0.59	0.01	288	192	2e-95	--	endonuclease-reverse transcriptase [Bombyx mori]
CL2061.Contig1	267	2	256	gi|344241547|gb|EGV97650.1|	1093	561	645	0.3	0.62	0	85	75.1	9e-13	--	MAGE-like protein 2 [Cricetulus griseus]
CL2062.Contig1	810	224	589	gi|270016198|gb|EFA12644.1|	815	196	314	0.34	0.52	0	123	74.3	6e-12	--	hypothetical protein TcasGA2_TC004170 [Tribolium castaneum]
CL2068.Contig1	368	158	274	gi|307211610|gb|EFN87659.1|	758	634	672	0.71	0.79	0	39	59.7	4e-08	--	G2/mitotic-specific cyclin-B [Harpegnathos saltator]
CL206.Contig1	822	820	659	gi|307181313|gb|EFN68956.1|	76	23	76	0.61	0.75	0	54	73.6	1e-11	--	Histone-lysine N-methyltransferase SETMAR [Camponotus floridanus]
CL2074.Contig1	494	152	484	gi|221103806|ref|XP_002167835.1|	170	2	112	0.27	0.54	0	111	58.2	1e-07	--	PREDICTED: similar to GG21394, partial [Hydra magnipapillata]
CL2076.Contig1	403	175	402	gi|169145135|emb|CAI99016.1|	157	64	139	0.47	0.72	0	76	83.2	6e-32	--	NADH dehydrogenase subunit 1 [Parnassius mnemosyne parmenides]
CL2079.Contig1	366	362	3	gi|12698289|dbj|BAB21761.1|	923	42	164	0.4	0.6	0.04	125	90.1	3e-17	--	polyprotein [Bombyx mori]
CL208.Contig1	2618	2348	2617	gi|307208693|gb|EFN85983.1|	767	609	698	0.66	0.82	0	90	138	2e-30	--	Endothelin-converting enzyme 1 [Harpegnathos saltator]
CL208.Contig2	2694	2348	2491	gi|307208693|gb|EFN85983.1|	767	609	656	0.62	0.83	0	48	78.2	2e-26	--	Endothelin-converting enzyme 1 [Harpegnathos saltator]
CL2096.Contig1	200	51	200	gi|221127062|ref|XP_002161015.1|	2476	1794	1844	0.45	0.74	0.01	51	52.8	5e-06	--	PREDICTED: similar to rCG59548, partial [Hydra magnipapillata]
CL2097.Contig1	836	621	52	gi|189242273|ref|XP_001809310.1|	548	80	274	0.51	0.7	0.02	195	219	1e-55	--	PREDICTED: similar to C25F9.2, partial [Tribolium castaneum]
CL210.Contig1	2537	1408	2028	gi|221120167|ref|XP_002165197.1|	591	62	266	0.26	0.47	0.08	226	60.5	4e-07	--	PREDICTED: similar to SMC5 protein, partial [Hydra magnipapillata]
CL2115.Contig1	299	2	289	gi|170579958|ref|XP_001895056.1|	119	2	96	0.37	0.46	0.01	97	62.4	6e-09	--	Histidine-rich glycoprotein precursor [Brugia malayi]
CL2116.Contig1	250	248	6	gi|156539736|ref|XP_001599086.1|	758	406	486	0.35	0.51	0	81	53.5	3e-06	--	PREDICTED: similar to ENSANGP00000027469, partial [Nasonia vitripennis]
CL2126.Contig1	861	462	860	gi|340729888|ref|XP_003403226.1|	153	1	133	0.57	0.7	0	133	162	2e-38	--	PREDICTED: RNA-directed DNA polymerase from mobile element jockey-like [Bombus terrestris]
CL2138.Contig1	378	373	5	gi|290462873|gb|ADD24484.1|	355	3	124	0.45	0.61	0	123	105	8e-22	--	Transposable element Tc3 transposase [Lepeophtheirus salmonis]
CL213.Contig1	2928	2926	1472	gi|189242082|ref|XP_001809963.1|	1746	1255	1744	0.44	0.65	0.01	490	446	1e-123	--	PREDICTED: similar to BEL12_AG transposon polyprotein [Tribolium castaneum]
CL2145.Contig1	332	311	108	gi|260828059|ref|XP_002608981.1|	651	1	67	0.43	0.6	0.01	69	52	8e-06	--	hypothetical protein BRAFLDRAFT_130962 [Branchiostoma floridae] >gi|229294335|gb|EEN64991.1| hypothetical protein BRAFLDRAFT_130962 [Branchiostoma floridae]
CL2147.Contig1	485	480	13	gi|221120167|ref|XP_002165197.1|	591	14	172	0.31	0.5	0.03	162	65.9	6e-10	--	PREDICTED: similar to SMC5 protein, partial [Hydra magnipapillata]
CL2149.Contig1	334	12	329	gi|156539877|ref|XP_001601929.1|	915	606	715	0.44	0.67	0.03	110	104	1e-21	--	PREDICTED: similar to BEL12_AG transposon polyprotein [Nasonia vitripennis]
CL214.Contig1	240	5	157	gi|115615204|ref|XP_001198470.1|	2242	305	355	0.52	0.7	0	51	64.3	7e-14	--	PREDICTED: similar to ankyrin 2,3/unc44 [Strongylocentrotus purpuratus] >gi|115939742|ref|XP_001197523.1| PREDICTED: similar to ankyrin 2,3/unc44 [Strongylocentrotus purpuratus]
CL2155.Contig1	518	2	487	gi|189242082|ref|XP_001809963.1|	1746	184	345	0.34	0.62	0	162	135	8e-31	--	PREDICTED: similar to BEL12_AG transposon polyprotein [Tribolium castaneum]
CL2156.Contig1	652	6	575	gi|72172891|ref|XP_787934.1|	375	88	283	0.28	0.47	0.03	197	76.3	1e-12	--	PREDICTED: similar to Neuromedin-B receptor (NMB-R) (Neuromedin-B-preferring bombesin receptor) [Strongylocentrotus purpuratus]
CL215.Contig1	2634	9	632	gi|47605529|sp|Q964R1.1|CP6J1_BLAGE	501	287	490	0.55	0.7	0	209	235	7e-60	--	RecName: Full=Cytochrome P450 6j1; AltName: Full=CYPVIJ1 >gi|14268816|gb|AAK57913.1|AF281325_1 cytochrome P450 CYP6J1 [Blattella germanica]
CL2160.Contig1	434	427	2	gi|189240397|ref|XP_001807949.1|	1443	125	265	0.45	0.61	0.02	145	126	2e-28	--	PREDICTED: similar to oxidase/peroxidase [Tribolium castaneum]
CL216.Contig1	545	9	497	gi|115611791|ref|XP_001201693.1|	887	727	887	0.28	0.42	0.03	169	55.8	9e-07	--	PREDICTED: similar to reverse transcriptase-like protein, partial [Strongylocentrotus purpuratus] >gi|115615103|ref|XP_001197690.1| PREDICTED: similar to reverse transcriptase-like protein, partial [Strongylocentrotus purpuratus]
CL216.Contig2	1165	217	681	gi|221119676|ref|XP_002155414.1|	372	217	371	0.4	0.59	0.03	160	108	6e-37	--	PREDICTED: similar to ORF2-encoded protein, partial [Hydra magnipapillata]
CL2177.Contig1	421	416	3	gi|307173772|gb|EFN64559.1|	1075	693	845	0.71	0.81	0.09	153	223	3e-57	--	Insulin-like growth factor-binding protein complex acid labile chain [Camponotus floridanus]
CL217.Contig1	2414	2	952	gi|307207206|gb|EFN84996.1|	1512	1155	1472	0.57	0.73	0	318	380	1e-103	--	Glutamate receptor, ionotropic kainate 2 [Harpegnathos saltator]
CL217.Contig2	2444	2	952	gi|307207206|gb|EFN84996.1|	1512	1155	1472	0.57	0.73	0	318	380	1e-103	--	Glutamate receptor, ionotropic kainate 2 [Harpegnathos saltator]
CL2182.Contig1	233	23	226	gi|72172497|ref|XP_797349.1|	386	65	132	0.47	0.69	0	68	69.3	5e-11	--	PREDICTED: similar to endonuclease/reverse transcriptase [Strongylocentrotus purpuratus] >gi|115954368|ref|XP_001181456.1| PREDICTED: similar to endonuclease/reverse transcriptase [Strongylocentrotus purpuratus]
CL2183.Contig1	435	434	18	gi|221119676|ref|XP_002155414.1|	372	144	282	0.47	0.66	0	140	119	4e-26	--	PREDICTED: similar to ORF2-encoded protein, partial [Hydra magnipapillata]
CL2185.Contig1	535	14	535	gi|189234942|ref|XP_972517.2|	644	106	280	0.45	0.63	0.01	177	150	3e-35	--	PREDICTED: similar to Putative helicase MOV-10 (Moloney leukemia virus 10 protein) [Tribolium castaneum]
CL2186.Contig1	1997	1	621	gi|54400506|ref|NP_001006002.1|	393	186	393	0.56	0.76	0	208	244	9e-63	--	galactokinase [Danio rerio] >gi|53734075|gb|AAH83195.1| Galactokinase 1 [Danio rerio]
CL2190.Contig1	349	3	284	gi|156539736|ref|XP_001599086.1|	758	474	567	0.53	0.7	0	94	100	1e-22	--	PREDICTED: similar to ENSANGP00000027469, partial [Nasonia vitripennis]
CL2194.Contig1	5156	131	3454	gi|307175262|gb|EFN65308.1|	1141	8	1139	0.39	0.54	0.07	1193	696	0	--	Pleckstrin-like proteiny domain-containing family M member 2 [Camponotus floridanus]
CL2197.Contig1	471	1	468	gi|189239365|ref|XP_970191.2|	448	244	406	0.46	0.65	0.04	163	152	5e-36	--	PREDICTED: similar to AGAP005634-PA [Tribolium castaneum]
CL219.Contig1	322	12	296	gi|294566523|gb|ADF18552.1|	977	671	766	0.4	0.61	0.01	96	72	7e-12	--	endonuclease-reverse transcriptase [Bombyx mori]
CL219.Contig2	225	15	224	gi|294566525|gb|ADF18553.1|	989	691	761	0.42	0.61	0.01	71	57	2e-07	--	endonuclease-reverse transcriptase [Bombyx mori]
CL21.Contig1	186	6	185	gi|326666743|ref|XP_003198361.1|	420	158	217	0.6	0.8	0	60	91.7	9e-18	--	PREDICTED: zinc finger protein 84-like [Danio rerio]
CL21.Contig2	221	2	220	gi|344237428|gb|EGV93531.1|	550	360	432	0.63	0.8	0	73	107	2e-22	--	Zinc finger protein 271 [Cricetulus griseus]
CL21.Contig3	270	6	269	gi|291235351|ref|XP_002737608.1|	452	58	145	0.54	0.79	0	88	127	1e-28	--	PREDICTED: zinc finger protein 347-like [Saccoglossus kowalevskii]
CL21.Contig4	354	3	350	gi|328722446|ref|XP_003247581.1|	185	53	168	0.55	0.76	0	116	155	5e-37	--	PREDICTED: zinc finger protein 233-like [Acyrthosiphon pisum]
CL21.Contig5	251	2	250	gi|328715046|ref|XP_001949223.2|	392	159	241	0.57	0.8	0	83	120	1e-26	--	PREDICTED: zinc finger protein 271-like [Acyrthosiphon pisum]
CL21.Contig6	346	1	342	gi|328722446|ref|XP_003247581.1|	185	55	168	0.57	0.77	0	114	161	9e-39	--	PREDICTED: zinc finger protein 233-like [Acyrthosiphon pisum]
CL21.Contig7	438	3	437	gi|334332633|ref|XP_001370309.2|	771	395	539	0.55	0.65	0	145	171	9e-42	--	PREDICTED: zinc finger protein 850-like [Monodelphis domestica]
CL21.Contig8	270	6	269	gi|125871743|ref|XP_001345920.1|	276	138	225	0.54	0.73	0	88	127	1e-28	--	PREDICTED: zinc finger protein 180-like [Danio rerio]
CL2205.Contig1	576	469	14	gi|91090139|ref|XP_971650.1|	1028	599	744	0.34	0.53	0.03	158	65.1	2e-09	--	PREDICTED: similar to cornetto CG32386-PA [Tribolium castaneum]
CL2208.Contig1	356	1	354	gi|91087537|ref|XP_970192.1|	672	177	294	0.67	0.77	0	118	169	4e-41	--	PREDICTED: similar to suppressor of T-cell receptor signaling 1 [Tribolium castaneum]
CL220.Contig1	2916	251	1558	gi|345479687|ref|XP_001601094.2|	546	108	546	0.44	0.6	0.04	456	391	1e-107	--	PREDICTED: SPARC-related modular calcium-binding protein 2-like [Nasonia vitripennis]
CL220.Contig2	2994	284	1636	gi|328793504|ref|XP_394975.4|	486	24	485	0.43	0.6	0.07	486	391	1e-106	--	PREDICTED: SPARC-related modular calcium-binding protein 1-like [Apis mellifera]
CL2212.Contig1	574	177	572	gi|281365761|ref|NP_001163368.1|	1813	24	155	0.77	0.91	0	132	225	7e-58	--	CG42256, isoform M [Drosophila melanogaster] >gi|272455079|gb|ACZ94639.1| CG42256, isoform M [Drosophila melanogaster]
CL2214.Contig1	2023	1656	352	gi|291234381|ref|XP_002737127.1|	488	76	483	0.35	0.56	0.03	453	255	7e-66	--	PREDICTED: SIL1 protein-like [Saccoglossus kowalevskii]
CL221.Contig1	1049	2	796	gi|340711905|ref|XP_003394507.1|	583	38	312	0.37	0.62	0.05	279	208	8e-64	--	PREDICTED: piggyBac transposable element-derived protein 4-like [Bombus terrestris]
CL2223.Contig1	457	3	455	gi|306482671|ref|NP_001177861.1|	817	441	597	0.64	0.78	0.03	157	219	3e-56	--	autophagy-related protein 9 [Nasonia vitripennis]
CL2224.Contig1	486	485	189	gi|269146864|gb|ACZ28378.1|	140	37	135	0.25	0.57	0	99	62	9e-09	--	protease/RNA-dependent RNA polymerase [Simulium nigrimanum]
CL2226.Contig1	713	596	9	gi|293343922|ref|XP_001078719.2|	3631	2025	2226	0.28	0.44	0.03	203	71.2	4e-11	--	PREDICTED: rCG54054-like [Rattus norvegicus]
CL2228.Contig1	288	3	167	gi|261331295|emb|CBH14285.1|	151	74	126	0.49	0.7	0	55	71.2	1e-11	--	T. brucei spp.-specific protein [Trypanosoma brucei gambiense DAL972]
CL222.Contig1	1661	1591	650	gi|307174678|gb|EFN65061.1|	521	204	506	0.46	0.66	0	315	296	3e-78	--	N-acetylglucosamine-6-sulfatase [Camponotus floridanus]
CL222.Contig2	2235	1981	650	gi|307174678|gb|EFN65061.1|	521	72	506	0.49	0.68	0	448	466	1e-129	--	N-acetylglucosamine-6-sulfatase [Camponotus floridanus]
CL222.Contig3	2206	2092	650	gi|307174678|gb|EFN65061.1|	521	35	506	0.5	0.68	0	485	513	1e-143	--	N-acetylglucosamine-6-sulfatase [Camponotus floridanus]
CL222.Contig4	2351	1612	644	gi|307206693|gb|EFN84648.1|	521	164	470	0.44	0.63	0	323	292	1e-123	--	N-acetylglucosamine-6-sulfatase [Harpegnathos saltator]
CL222.Contig5	2322	1612	644	gi|307206693|gb|EFN84648.1|	521	164	470	0.44	0.63	0	323	292	1e-127	--	N-acetylglucosamine-6-sulfatase [Harpegnathos saltator]
CL2235.Contig1	257	82	2	gi|290462873|gb|ADD24484.1|	355	276	303	0.67	0.71	0.03	28	41.6	3e-07	--	Transposable element Tc3 transposase [Lepeophtheirus salmonis]
CL2241.Contig1	3154	48	2801	gi|307211411|gb|EFN87538.1|	1840	315	1088	0.33	0.45	0.05	973	332	5e-89	--	Interactor protein for cytohesin exchange factors 1 [Harpegnathos saltator]
CL2242.Contig1	989	153	878	gi|189240752|ref|XP_968856.2|	223	1	215	0.39	0.51	0.04	253	134	5e-30	--	PREDICTED: similar to CG10741 CG10741-PB [Tribolium castaneum]
CL2243.Contig1	426	163	417	gi|224613282|gb|ACN60220.1|	511	305	389	0.58	0.76	0	85	119	5e-26	--	kinase C eta type [Salmo salar]
CL2244.Contig1	1129	313	780	gi|118091326|ref|XP_421035.2|	2655	2034	2192	0.29	0.44	0.03	162	60.5	1e-07	--	PREDICTED: similar to mucin [Gallus gallus]
CL2247.Contig1	290	211	5	gi|307179238|gb|EFN67634.1|	179	41	117	0.37	0.59	0.1	77	52.8	5e-06	--	Putative uncharacterized transposon-derived protein F52C9.6 [Camponotus floridanus]
CL2248.Contig1	293	2	292	gi|186910218|ref|NP_001119542.1|	871	19	116	0.29	0.63	0.01	98	59.3	5e-08	--	coiled-coil domain containing 147 [Xenopus (Silurana) tropicalis] >gi|183985634|gb|AAI66135.1| LOC779580 protein [Xenopus (Silurana) tropicalis]
CL224.Contig1	404	6	353	gi|270006007|gb|EFA02455.1|	176	10	125	0.38	0.63	0	116	92.8	4e-18	--	hypothetical protein TcasGA2_TC008143 [Tribolium castaneum]
CL2250.Contig1	219	2	217	gi|332020641|gb|EGI61048.1|	109	30	101	0.56	0.7	0	72	85.9	5e-16	--	Histone-lysine N-methyltransferase SETMAR [Acromyrmex echinatior]
CL2251.Contig1	331	41	331	gi|307187147|gb|EFN72391.1|	309	150	251	0.39	0.55	0.04	102	72.4	6e-12	--	Transposable element Tc3 transposase [Camponotus floridanus]
CL2252.Contig1	2885	354	1532	gi|340716254|ref|XP_003396614.1|	955	558	955	0.82	0.87	0.01	398	665	0	--	PREDICTED: WD repeat-containing protein 47-like [Bombus terrestris]
CL2255.Contig1	447	269	21	gi|270016838|gb|EFA13284.1|	270	168	248	0.34	0.46	0	83	45.1	9e-10	--	hypothetical protein TcasGA2_TC010304 [Tribolium castaneum]
CL2258.Contig1	1847	951	1826	gi|82754297|gb|ABB89946.1|	692	1	304	0.76	0.85	0.03	304	483	1e-134	--	ace1 type acetylcholinesterase [Blattella germanica]
CL225.Contig1	1521	8	349	gi|57158231|dbj|BAD84176.1|	528	410	523	0.65	0.8	0	114	165	6e-39	--	cytochrome P450 [Hodotermopsis sjoestedti]
CL225.Contig2	1540	8	349	gi|57158231|dbj|BAD84176.1|	528	410	523	0.65	0.8	0	114	165	6e-39	--	cytochrome P450 [Hodotermopsis sjoestedti]
CL2264.Contig1	423	2	418	gi|157105607|ref|XP_001648945.1|	735	388	526	0.66	0.79	0	139	197	9e-50	--	cysteinyl-tRNA synthetase [Aedes aegypti] >gi|108880067|gb|EAT44292.1| cysteinyl-tRNA synthetase [Aedes aegypti]
CL2267.Contig1	2146	2012	300	gi|332016993|gb|EGI57792.1|	900	5	532	0.53	0.67	0	573	632	1e-179	--	GS1-like protein [Acromyrmex echinatior]
CL226.Contig1	2532	220	726	gi|194910250|ref|XP_001982098.1|	182	6	174	0.43	0.62	0	169	147	2e-33	--	GG12408 [Drosophila erecta] >gi|190656736|gb|EDV53968.1| GG12408 [Drosophila erecta]
CL2270.Contig1	2892	2830	2300	gi|340723618|ref|XP_003400186.1|	179	1	176	0.57	0.74	0	178	199	5e-49	--	PREDICTED: CKLF-like MARVEL transmembrane domain-containing protein 4-like [Bombus terrestris]
CL227.Contig1	1297	834	619	gi|307179526|gb|EFN67840.1|	918	816	891	0.51	0.67	0.05	76	83.2	3e-14	--	Piwi-like protein 1 [Camponotus floridanus]
CL227.Contig2	1037	574	359	gi|307179526|gb|EFN67840.1|	918	816	891	0.51	0.67	0.05	76	83.2	2e-14	--	Piwi-like protein 1 [Camponotus floridanus]
CL2297.Contig1	209	3	194	gi|194869866|ref|XP_001972537.1|	582	166	231	0.45	0.57	0.05	68	54.3	2e-06	--	GG13829 [Drosophila erecta] >gi|190654320|gb|EDV51563.1| GG13829 [Drosophila erecta]
CL2298.Contig1	559	180	491	gi|16903179|gb|AAK61417.1|	361	256	361	0.45	0.61	0.01	106	97.1	3e-30	--	transposase [Ceratitis rosa]
CL229.Contig1	1686	1063	614	gi|221119676|ref|XP_002155414.1|	372	175	319	0.44	0.62	0	150	119	3e-55	--	PREDICTED: similar to ORF2-encoded protein, partial [Hydra magnipapillata]
CL22.Contig3	3567	2429	120	gi|289739999|gb|ADD18747.1|	881	79	878	0.27	0.47	0.06	821	283	3e-74	--	polyprotein [Glossina morsitans morsitans]
CL22.Contig4	2511	2429	120	gi|289739999|gb|ADD18747.1|	881	79	878	0.28	0.47	0.06	821	286	3e-75	--	polyprotein [Glossina morsitans morsitans]
CL22.Contig5	4952	2429	120	gi|289739999|gb|ADD18747.1|	881	79	878	0.28	0.47	0.06	821	283	6e-74	--	polyprotein [Glossina morsitans morsitans]
CL22.Contig6	4952	2429	120	gi|289739999|gb|ADD18747.1|	881	79	878	0.28	0.47	0.06	821	283	6e-74	--	polyprotein [Glossina morsitans morsitans]
CL22.Contig7	6462	2429	120	gi|289739999|gb|ADD18747.1|	881	79	878	0.28	0.47	0.06	821	283	8e-74	--	polyprotein [Glossina morsitans morsitans]
CL22.Contig9	3567	2429	120	gi|289739999|gb|ADD18747.1|	881	79	878	0.27	0.47	0.06	821	279	8e-73	--	polyprotein [Glossina morsitans morsitans]
CL2302.Contig1	534	7	285	gi|221128543|ref|XP_002160419.1|	968	161	252	0.35	0.53	0	93	51.6	1e-06	--	PREDICTED: similar to reverse transcriptase-like protein [Hydra magnipapillata]
CL2314.Contig1	1663	151	1290	gi|296223668|ref|XP_002757728.1|	478	16	478	0.28	0.45	0.19	472	159	4e-37	--	PREDICTED: aprataxin and PNK-like factor [Callithrix jacchus]
CL2315.Contig1	1056	701	1054	gi|332027567|gb|EGI67640.1|	122	1	118	0.67	0.81	0	118	168	4e-40	--	FLJ37770-like protein [Acromyrmex echinatior]
CL231.Contig1	3087	2891	486	gi|345495839|ref|XP_001607212.2|	780	29	776	0.73	0.8	0	809	1178	0	--	PREDICTED: AMP deaminase 2-like [Nasonia vitripennis]
CL231.Contig2	2650	2510	486	gi|307215089|gb|EFN89896.1|	773	89	767	0.81	0.89	0	679	1137	0	--	AMP deaminase 2 [Harpegnathos saltator]
CL231.Contig3	2800	2660	486	gi|307191354|gb|EFN74955.1|	804	90	798	0.76	0.84	0	729	1121	0	--	AMP deaminase 2 [Camponotus floridanus]
CL231.Contig4	2975	2846	486	gi|307191354|gb|EFN74955.1|	804	33	798	0.74	0.82	0.01	797	1177	0	--	AMP deaminase 2 [Camponotus floridanus]
CL231.Contig5	2937	2741	486	gi|345495839|ref|XP_001607212.2|	780	29	776	0.77	0.86	0	759	1201	0	--	PREDICTED: AMP deaminase 2-like [Nasonia vitripennis]
CL231.Contig6	2825	2696	486	gi|307215089|gb|EFN89896.1|	773	32	767	0.78	0.86	0	744	1191	0	--	AMP deaminase 2 [Harpegnathos saltator]
CL2327.Contig1	251	250	2	gi|328726343|ref|XP_003248857.1|	409	128	210	0.59	0.78	0	83	119	5e-26	--	PREDICTED: zinc finger protein 271-like [Acyrthosiphon pisum]
CL2328.Contig1	795	739	161	gi|2275132|emb|CAA03880.1|	293	106	293	0.5	0.6	0.02	198	166	1e-39	--	cuticular protein [Tenebrio molitor]
CL2341.Contig1	2350	2062	2	gi|328715607|ref|XP_001944877.2|	1909	4	671	0.69	0.79	0.02	704	932	0	--	PREDICTED: afadin-like [Acyrthosiphon pisum]
CL234.Contig1	588	3	407	gi|257900508|ref|NP_061939.3|	1249	110	245	0.28	0.43	0.02	138	68.2	2e-10	--	MAGE-like protein 2 [Homo sapiens]
CL2351.Contig1	223	221	6	gi|307194974|gb|EFN77064.1|	1415	1113	1176	0.61	0.7	0	72	84	2e-15	--	Probable helicase senataxin [Harpegnathos saltator]
CL2358.Contig1	238	8	238	gi|328726343|ref|XP_003248857.1|	409	173	249	0.51	0.75	0	77	107	2e-22	--	PREDICTED: zinc finger protein 271-like [Acyrthosiphon pisum]
CL2365.Contig1	186	52	147	gi|195503441|ref|XP_002098653.1|	107	21	53	0.63	0.87	0.03	33	62.8	5e-13	--	GE10486 [Drosophila yakuba] >gi|194184754|gb|EDW98365.1| GE10486 [Drosophila yakuba]
CL2369.Contig1	234	202	29	gi|221110109|ref|XP_002160688.1|	361	222	279	0.53	0.68	0	58	62.8	4e-09	--	PREDICTED: similar to F57G4.9 [Hydra magnipapillata]
CL236.Contig1	1130	1124	186	gi|157117973|ref|XP_001653127.1|	1297	547	869	0.27	0.46	0.07	338	94	1e-17	--	ion channel nompc [Aedes aegypti] >gi|108875922|gb|EAT40147.1| ion channel nompc [Aedes aegypti]
CL2383.Contig1	300	291	133	gi|307172102|gb|EFN63675.1|	165	18	70	0.49	0.75	0	53	64.3	3e-14	--	Putative uncharacterized protein FLJ37770 [Camponotus floridanus]
CL238.Contig1	2818	6	218	gi|57158231|dbj|BAD84176.1|	528	455	525	0.61	0.74	0	71	94.7	2e-17	--	cytochrome P450 [Hodotermopsis sjoestedti]
CL238.Contig2	2873	6	218	gi|57158231|dbj|BAD84176.1|	528	455	525	0.61	0.74	0	71	94.7	2e-17	--	cytochrome P450 [Hodotermopsis sjoestedti]
CL2394.Contig1	1202	691	1005	gi|307210952|gb|EFN87262.1|	111	1	107	0.48	0.61	0.01	107	102	5e-20	--	hypothetical protein EAI_02703 [Harpegnathos saltator]
CL2398.Contig1	206	206	3	gi|328703830|ref|XP_003242319.1|	333	145	212	0.51	0.67	0	68	77.8	1e-13	--	PREDICTED: histone-lysine N-methyltransferase SETMAR-like [Acyrthosiphon pisum]
CL239.Contig1	1275	208	1275	gi|340729171|ref|XP_003402881.1|	398	3	347	0.53	0.66	0	359	359	2e-97	--	PREDICTED: beta-1,4-N-acetylgalactosaminyltransferase bre-4-like [Bombus terrestris]
CL23.Contig1	719	268	678	gi|298204349|gb|ADI61823.1|	997	860	994	0.44	0.63	0	138	117	4e-25	--	endonuclease-reverse transcriptase [Bombyx mori]
CL23.Contig2	1789	268	666	gi|298204349|gb|ADI61823.1|	997	860	994	0.43	0.62	0.02	137	108	1e-21	--	endonuclease-reverse transcriptase [Bombyx mori]
CL23.Contig3	1801	268	678	gi|298204349|gb|ADI61823.1|	997	860	994	0.44	0.63	0	138	118	8e-25	--	endonuclease-reverse transcriptase [Bombyx mori]
CL23.Contig4	688	4	336	gi|307175801|gb|EFN65619.1|	184	25	135	0.41	0.61	0	111	89.7	2e-21	--	Putative uncharacterized transposon-derived protein F52C9.6 [Camponotus floridanus]
CL23.Contig6	2511	269	460	gi|298204349|gb|ADI61823.1|	997	860	921	0.5	0.67	0	64	60.5	9e-19	--	endonuclease-reverse transcriptase [Bombyx mori]
CL23.Contig7	908	268	459	gi|298204349|gb|ADI61823.1|	997	860	921	0.5	0.67	0	64	60.5	2e-18	--	endonuclease-reverse transcriptase [Bombyx mori]
CL2400.Contig1	254	3	251	gi|2231297|gb|AAC34736.1|	446	154	238	0.36	0.54	0.02	85	60.5	2e-08	--	Cr-PII allergen [Periplaneta americana]
CL2407.Contig1	794	64	624	gi|169640975|gb|ACA61258.1|	311	44	231	0.56	0.71	0.01	190	197	1e-66	--	NADH dehydrogenase subunit 1 [Gastrimargus marmoratus]
CL2411.Contig1	238	216	1	gi|328703830|ref|XP_003242319.1|	333	185	256	0.56	0.77	0	72	88.6	7e-17	--	PREDICTED: histone-lysine N-methyltransferase SETMAR-like [Acyrthosiphon pisum]
CL2417.Contig1	374	272	3	gi|126311392|ref|XP_001381835.1|	409	7	94	0.36	0.55	0	90	63.5	3e-09	--	PREDICTED: centrosomal protein of 78 kDa-like [Monodelphis domestica]
CL2418.Contig1	491	9	179	gi|270015184|gb|EFA11632.1|	546	368	424	0.33	0.59	0	57	43.9	1e-07	--	hypothetical protein TcasGA2_TC000010 [Tribolium castaneum]
CL2419.Contig1	1381	1365	7	gi|328789232|ref|XP_393548.4|	1311	314	749	0.65	0.77	0	454	576	1e-163	--	PREDICTED: type I inositol-3,4-bisphosphate 4-phosphatase-like isoform 2 [Apis mellifera]
CL2420.Contig1	193	192	1	gi|156539736|ref|XP_001599086.1|	758	251	306	0.46	0.64	0	64	59.3	5e-08	--	PREDICTED: similar to ENSANGP00000027469, partial [Nasonia vitripennis]
CL2429.Contig1	267	265	80	gi|291224645|ref|XP_002732313.1|	455	391	452	0.62	0.82	0	62	87.4	2e-16	--	PREDICTED: proteasome 26S non-ATPase subunit 12-like [Saccoglossus kowalevskii]
CL242.Contig1	2698	53	2353	gi|198466125|ref|XP_002135105.1|	2432	125	872	0.19	0.38	0.04	804	105	9e-21	--	GA23868 [Drosophila pseudoobscura pseudoobscura] >gi|198150454|gb|EDY73732.1| GA23868 [Drosophila pseudoobscura pseudoobscura]
CL242.Contig2	2461	86	2419	gi|85726472|ref|NP_648504.2|	1514	321	1041	0.2	0.4	0.02	795	96.7	5e-18	--	mucin 68D [Drosophila melanogaster] >gi|18447198|gb|AAL68190.1| GH09355p [Drosophila melanogaster] >gi|84796112|gb|AAF50015.3| mucin 68D [Drosophila melanogaster]
CL2434.Contig1	311	242	27	gi|328720491|ref|XP_003247047.1|	397	96	167	0.4	0.61	0	72	55.5	7e-07	--	PREDICTED: hypothetical protein LOC100573052 [Acyrthosiphon pisum]
CL2438.Contig1	429	207	1	gi|119595400|gb|EAW74994.1|	297	3	71	0.57	0.68	0	69	85.1	8e-16	--	hCG2017219 [Homo sapiens]
CL2447.Contig1	593	2	544	gi|307208429|gb|EFN85808.1|	1307	311	490	0.87	0.93	0	181	331	1e-89	--	Mediator of RNA polymerase II transcription subunit 23 [Harpegnathos saltator]
CL2449.Contig1	490	381	16	gi|148705423|gb|EDL37370.1|	354	1	121	0.31	0.54	0.08	134	54.3	2e-06	--	suppressor of Ty 7 (S. cerevisiae)-like, isoform CRA_a [Mus musculus]
CL244.Contig1	1459	667	380	gi|221125884|ref|XP_002167955.1|	200	3	97	0.41	0.64	0	96	77	7e-29	--	PREDICTED: similar to reverse transcriptase-like protein [Hydra magnipapillata]
CL2450.Contig1	1054	1	585	gi|307178339|gb|EFN67093.1|	217	25	217	0.56	0.76	0	196	235	3e-60	--	DNA replication complex GINS protein SLD5 [Camponotus floridanus]
CL2455.Contig1	194	171	4	gi|59799435|gb|AAX07258.1|	180	16	71	0.44	0.71	0	56	68.6	8e-11	--	reverse transcriptase [Hadogenes bicolor]
CL2457.Contig1	532	446	42	gi|189242191|ref|XP_001810599.1|	1388	897	1031	0.38	0.6	0	135	106	6e-27	--	PREDICTED: similar to pol polyprotein [Tribolium castaneum]
CL245.Contig1	1546	1153	569	gi|1255425|gb|AAC25848.1|	390	88	288	0.24	0.4	0.05	206	57	2e-06	--	Hypothetical protein C33G8.2 [Caenorhabditis elegans]
CL2462.Contig1	1220	1188	820	gi|340712553|ref|XP_003394821.1|	1488	1357	1482	0.54	0.68	0.02	126	126	2e-27	--	PREDICTED: endoribonuclease Dicer-like [Bombus terrestris]
CL246.Contig1	17319	1113	16574	gi|6690788|gb|AAF24343.1|AF200425_1	5201	132	5201	0.59	0.75	0	5205	6059	0	--	Short stop/Kakapo long isoform [Drosophila melanogaster]
CL246.Contig2	17184	1113	16439	gi|6690788|gb|AAF24343.1|AF200425_1	5201	132	5201	0.59	0.75	0.01	5176	6059	0	--	Short stop/Kakapo long isoform [Drosophila melanogaster]
CL246.Contig3	17256	1113	16511	gi|6690788|gb|AAF24343.1|AF200425_1	5201	132	5201	0.59	0.75	0	5182	6065	0	--	Short stop/Kakapo long isoform [Drosophila melanogaster]
CL246.Contig4	17355	1113	16610	gi|6690788|gb|AAF24343.1|AF200425_1	5201	132	5201	0.59	0.75	0	5205	6113	0	--	Short stop/Kakapo long isoform [Drosophila melanogaster]
CL246.Contig5	17220	1113	16475	gi|6690788|gb|AAF24343.1|AF200425_1	5201	132	5201	0.6	0.76	0.01	5176	6114	0	--	Short stop/Kakapo long isoform [Drosophila melanogaster]
CL246.Contig6	17292	1113	16547	gi|6690788|gb|AAF24343.1|AF200425_1	5201	132	5201	0.6	0.76	0	5182	6120	0	--	Short stop/Kakapo long isoform [Drosophila melanogaster]
CL247.Contig1	3482	2801	1524	gi|324499608|gb|ADY39835.1|	3085	2345	2777	0.21	0.39	0.06	456	75.1	2e-11	--	Replicase polyprotein [Ascaris suum]
CL247.Contig2	3063	2963	1428	gi|324502022|gb|ADY40893.1|	1254	463	983	0.23	0.39	0.08	560	74.7	3e-11	--	Replicase polyprotein [Ascaris suum]
CL2480.Contig1	716	334	714	gi|345489206|ref|XP_001602962.2|	1116	989	1115	0.8	0.9	0	127	224	8e-92	--	PREDICTED: ankyrin repeat and FYVE domain-containing protein 1-like [Nasonia vitripennis]
CL2486.Contig1	965	781	302	gi|321475615|gb|EFX86577.1|	168	25	160	0.28	0.38	0.04	168	55.8	3e-06	--	hypothetical protein DAPPUDRAFT_97675 [Daphnia pulex]
CL248.Contig1	4302	2	4297	gi|332022374|gb|EGI62686.1|	3049	1647	2987	0.47	0.59	0.04	1498	1049	0	--	Ankyrin repeat and KH domain-containing protein 1 [Acromyrmex echinatior]
CL248.Contig2	3243	4	2709	gi|332022374|gb|EGI62686.1|	3049	2239	3049	0.34	0.48	0.06	960	392	1e-107	--	Ankyrin repeat and KH domain-containing protein 1 [Acromyrmex echinatior]
CL2496.Contig1	267	8	259	gi|600833|gb|AAC46945.1|	348	145	228	0.54	0.72	0	84	102	4e-21	--	mariner transposase [Chrysoperla plorabunda]
CL2500.Contig1	225	2	196	gi|241260827|ref|XP_002405015.1|	156	80	147	0.36	0.58	0.04	68	52	8e-06	--	conserved hypothetical protein [Ixodes scapularis] >gi|215496743|gb|EEC06383.1| conserved hypothetical protein [Ixodes scapularis]
CL2509.Contig1	416	165	413	gi|298204349|gb|ADI61823.1|	997	661	745	0.37	0.61	0.02	85	62	7e-15	--	endonuclease-reverse transcriptase [Bombyx mori]
CL250.Contig1	2554	2368	1769	gi|328786043|ref|XP_394026.2|	231	31	231	0.75	0.85	0	201	317	1e-84	--	PREDICTED: pre-mRNA-splicing factor Syf2-like [Apis mellifera]
CL250.Contig2	2976	2443	1769	gi|328786043|ref|XP_394026.2|	231	6	231	0.73	0.83	0	226	345	1e-92	--	PREDICTED: pre-mRNA-splicing factor Syf2-like [Apis mellifera]
CL2510.Contig1	190	37	189	gi|332860424|ref|XP_003317434.1|	255	27	76	0.37	0.68	0	51	52.4	6e-06	--	PREDICTED: hypothetical protein LOC100609033 [Pan troglodytes]
CL2515.Contig1	658	78	656	gi|307168548|gb|EFN61606.1|	531	330	525	0.72	0.86	0.01	196	290	3e-77	--	Nucleolar complex protein 4-like protein B [Camponotus floridanus]
CL2523.Contig1	814	792	475	gi|307187010|gb|EFN72328.1|	100	1	100	0.3	0.46	0	106	59.3	2e-07	--	Histone-lysine N-methyltransferase SETMAR [Camponotus floridanus]
CL2529.Contig1	201	2	199	gi|270016838|gb|EFA13284.1|	270	124	189	0.43	0.6	0	66	60.8	2e-08	--	hypothetical protein TcasGA2_TC010304 [Tribolium castaneum]
CL252.Contig1	596	417	1	gi|221128543|ref|XP_002160419.1|	968	172	310	0.46	0.6	0	139	120	3e-26	--	PREDICTED: similar to reverse transcriptase-like protein [Hydra magnipapillata]
CL252.Contig2	2394	1689	1	gi|221129875|ref|XP_002158467.1|	959	148	703	0.26	0.44	0.02	576	164	2e-38	--	PREDICTED: similar to ORF2-encoded protein, partial [Hydra magnipapillata]
CL252.Contig3	4658	4512	2998	gi|47605528|sp|Q964R0.1|CP6K1_BLAGE	524	12	518	0.51	0.69	0	509	516	1e-144	--	RecName: Full=Cytochrome P450 6k1; AltName: Full=CYPVIK1 >gi|14268818|gb|AAK57914.1|AF281328_1 cytochrome P450 CYP6K1 [Blattella germanica]
CL2536.Contig1	381	15	380	gi|328785278|ref|XP_001120325.2|	332	84	205	0.48	0.72	0	122	135	4e-31	--	PREDICTED: PI-PLC X domain-containing protein 3-like [Apis mellifera]
CL2539.Contig1	532	513	16	gi|116007180|ref|NP_001036285.1|	658	426	622	0.37	0.47	0.19	206	82	1e-14	--	RunxA [Drosophila melanogaster] >gi|113193619|gb|ABI30990.1| RunxA [Drosophila melanogaster]
CL253.Contig1	899	347	862	gi|307177562|gb|EFN66655.1|	173	2	173	0.65	0.81	0	172	247	6e-64	--	Putative uncharacterized protein FLJ37770 [Camponotus floridanus]
CL2543.Contig1	743	389	111	gi|126303903|ref|XP_001375626.1|	737	584	689	0.42	0.64	0.12	106	96.3	1e-18	--	PREDICTED: protein kinase C epsilon type [Monodelphis domestica]
CL2544.Contig1	457	2	421	gi|270016838|gb|EFA13284.1|	270	97	236	0.4	0.59	0	140	108	9e-23	--	hypothetical protein TcasGA2_TC010304 [Tribolium castaneum]
CL254.Contig1	5800	5641	749	gi|345496482|ref|XP_001601926.2|	2267	697	2267	0.79	0.84	0.01	1662	2587	0	--	PREDICTED: disco-interacting protein 2-like [Nasonia vitripennis]
CL254.Contig2	6040	5827	749	gi|345496482|ref|XP_001601926.2|	2267	639	2267	0.77	0.83	0.01	1724	2590	0	--	PREDICTED: disco-interacting protein 2-like [Nasonia vitripennis]
CL254.Contig3	5764	5605	749	gi|345496482|ref|XP_001601926.2|	2267	697	2267	0.79	0.84	0.02	1662	2566	0	--	PREDICTED: disco-interacting protein 2-like [Nasonia vitripennis]
CL254.Contig4	5774	5692	749	gi|328699512|ref|XP_001952804.2|	1693	1	1693	0.76	0.85	0.03	1711	2611	0	--	PREDICTED: disco-interacting protein 2-like isoform 1 [Acyrthosiphon pisum]
CL254.Contig5	5810	5728	749	gi|328699512|ref|XP_001952804.2|	1693	1	1693	0.76	0.84	0.02	1711	2600	0	--	PREDICTED: disco-interacting protein 2-like isoform 1 [Acyrthosiphon pisum]
CL254.Contig6	6004	6004	749	gi|328699510|ref|XP_003240957.1|	2215	437	2215	0.72	0.81	0.04	1825	2592	0	--	PREDICTED: disco-interacting protein 2-like isoform 2 [Acyrthosiphon pisum]
CL2552.Contig1	494	2	364	gi|328724970|ref|XP_003248303.1|	263	143	263	0.52	0.71	0	121	137	2e-31	--	PREDICTED: craniofacial development protein 2-like [Acyrthosiphon pisum]
CL2560.Contig1	297	3	233	gi|345487544|ref|XP_001601754.2|	4678	1052	1128	0.59	0.71	0	77	91.3	1e-17	--	PREDICTED: LOW QUALITY PROTEIN: baculoviral IAP repeat-containing protein 6 [Nasonia vitripennis]
CL2562.Contig1	575	340	573	gi|221128543|ref|XP_002160419.1|	968	154	231	0.43	0.62	0	78	65.5	1e-09	--	PREDICTED: similar to reverse transcriptase-like protein [Hydra magnipapillata]
CL2574.Contig1	501	1	291	gi|186477888|gb|ACC85688.1|	376	280	376	0.95	1	0	97	194	1e-48	--	actin [Sarcoptes scabiei type hominis]
CL2592.Contig1	619	16	477	gi|300795829|ref|NP_001179710.1|	278	133	277	0.33	0.49	0.03	159	68.2	2e-10	--	ankyrin repeat and SOCS box protein 13 [Bos taurus] >gi|296481369|gb|DAA23484.1| ankyrin repeat and SOCS box-containing 13-like [Bos taurus]
CL2596.Contig1	565	148	300	gi|119624987|gb|EAX04582.1|	400	129	175	0.37	0.54	0	51	53.1	6e-07	--	hCG1999844 [Homo sapiens]
CL2598.Contig1	811	505	236	gi|256539088|gb|ACU82846.1|	90	1	89	0.72	0.85	0	90	135	3e-30	--	acyl-CoA-binding protein [Fenneropenaeus chinensis]
CL2599.Contig1	233	7	171	gi|221119676|ref|XP_002155414.1|	372	117	171	0.41	0.61	0	55	46.6	1e-07	--	PREDICTED: similar to ORF2-encoded protein, partial [Hydra magnipapillata]
CL259.Contig1	3120	170	1762	gi|340716913|ref|XP_003396935.1|	556	1	555	0.43	0.59	0.08	581	486	1e-135	--	PREDICTED: LOW QUALITY PROTEIN: SPARC-related modular calcium-binding protein 1-like [Bombus terrestris]
CL259.Contig2	3198	170	1840	gi|340716913|ref|XP_003396935.1|	556	1	555	0.44	0.61	0.04	584	501	1e-140	--	PREDICTED: LOW QUALITY PROTEIN: SPARC-related modular calcium-binding protein 1-like [Bombus terrestris]
CL25.Contig1	6455	6037	4808	gi|156544931|ref|XP_001603881.1|	410	1	410	0.84	0.93	0	411	740	0	--	PREDICTED: lissencephaly-1 homolog [Nasonia vitripennis]
CL2602.Contig1	561	74	385	gi|158296406|ref|XP_316821.4|	110	2	109	0.7	0.76	0.03	108	155	1e-36	--	AGAP000851-PA [Anopheles gambiae str. PEST] >gi|157015281|gb|EAA12143.4| AGAP000851-PA [Anopheles gambiae str. PEST]
CL2606.Contig1	304	5	184	gi|328718632|ref|XP_001942827.2|	890	83	141	0.43	0.68	0	60	52.4	2e-12	--	PREDICTED: vacuolar protein sorting-associated protein 8 homolog [Acyrthosiphon pisum]
CL2607.Contig1	257	21	257	gi|109080521|ref|XP_001085889.1|	441	204	282	0.42	0.67	0.01	80	69.7	4e-11	--	PREDICTED: piggyBac transposable element-derived protein 4-like [Macaca mulatta]
CL260.Contig1	1869	152	1090	gi|91082889|ref|XP_971856.1|	695	383	695	0.7	0.84	0	313	470	1e-130	--	PREDICTED: similar to AMP dependent ligase [Tribolium castaneum]
CL260.Contig2	3138	326	2359	gi|91082889|ref|XP_971856.1|	695	13	695	0.61	0.78	0.01	687	875	0	--	PREDICTED: similar to AMP dependent ligase [Tribolium castaneum]
CL2616.Contig1	821	197	640	gi|254728986|gb|ACT79642.1|	602	141	290	0.4	0.58	0.01	150	103	4e-28	--	transposase [Acropora millepora]
CL261.Contig1	15556	13	14811	gi|307169992|gb|EFN62471.1|	8605	3575	8605	0.67	0.8	0.02	5071	6682	0	--	Bullous pemphigoid antigen 1, isoforms 6/9/10 [Camponotus floridanus]
CL261.Contig2	15583	13	14838	gi|307169992|gb|EFN62471.1|	8605	3575	8605	0.67	0.8	0.02	5072	6649	0	--	Bullous pemphigoid antigen 1, isoforms 6/9/10 [Camponotus floridanus]
CL261.Contig3	15619	13	14874	gi|307169992|gb|EFN62471.1|	8605	3575	8605	0.67	0.81	0.02	5072	6705	0	--	Bullous pemphigoid antigen 1, isoforms 6/9/10 [Camponotus floridanus]
CL261.Contig4	15448	13	14553	gi|307169992|gb|EFN62471.1|	8605	3575	8474	0.68	0.81	0.01	4940	6588	0	--	Bullous pemphigoid antigen 1, isoforms 6/9/10 [Camponotus floridanus]
CL261.Contig5	15520	13	14775	gi|307169992|gb|EFN62471.1|	8605	3575	8605	0.67	0.8	0.02	5071	6626	0	--	Bullous pemphigoid antigen 1, isoforms 6/9/10 [Camponotus floridanus]
CL261.Contig6	15484	13	14589	gi|307169992|gb|EFN62471.1|	8605	3575	8474	0.68	0.81	0.01	4940	6645	0	--	Bullous pemphigoid antigen 1, isoforms 6/9/10 [Camponotus floridanus]
CL2623.Contig1	432	428	3	gi|170070943|ref|XP_001869764.1|	1223	515	663	0.27	0.48	0.07	154	52.8	5e-06	--	ion channel nompc [Culex quinquefasciatus] >gi|167866876|gb|EDS30259.1| ion channel nompc [Culex quinquefasciatus]
CL2624.Contig1	254	254	3	gi|221118059|ref|XP_002159174.1|	262	19	100	0.41	0.57	0	84	72.8	4e-12	--	PREDICTED: similar to EF-hand calcium-binding domain-containing protein 1 [Hydra magnipapillata]
CL262.Contig1	6851	6621	4657	gi|189237925|ref|XP_001810574.1|	1440	42	648	0.35	0.47	0.04	688	300	9e-79	--	PREDICTED: similar to Cordon-bleu protein-like 1 (Cobl-related protein 1) [Tribolium castaneum]
CL2630.Contig1	492	1	453	gi|74835158|dbj|BAE44464.1|	809	389	542	0.32	0.49	0.02	155	74.7	1e-12	--	non-LTR retrotransposon CATS [Bombyx mori]
CL2634.Contig1	796	687	4	gi|332022260|gb|EGI62575.1|	909	458	686	0.5	0.72	0	230	239	1e-61	--	Nucleolar protein 14-like protein [Acromyrmex echinatior]
CL2636.Contig1	324	323	168	gi|156539736|ref|XP_001599086.1|	758	243	294	0.61	0.75	0	52	71.2	4e-14	--	PREDICTED: similar to ENSANGP00000027469, partial [Nasonia vitripennis]
CL263.Contig1	1030	2	898	gi|34392535|dbj|BAC82595.1|	1209	611	922	0.33	0.57	0.04	312	201	6e-50	--	reverse transcriptase [Anopheles gambiae]
CL263.Contig2	1027	2	895	gi|34392535|dbj|BAC82595.1|	1209	611	922	0.33	0.57	0.04	312	199	2e-49	--	reverse transcriptase [Anopheles gambiae]
CL2644.Contig1	262	67	198	gi|170070011|ref|XP_001869434.1|	85	17	59	0.65	0.75	0	44	54.7	1e-06	--	hypothetical protein CpipJ_CPIJ019266 [Culex quinquefasciatus] >gi|167865833|gb|EDS29216.1| hypothetical protein CpipJ_CPIJ019266 [Culex quinquefasciatus]
CL2645.Contig1	364	209	78	gi|307213931|gb|EFN89173.1|	147	103	146	0.54	0.68	0	44	54.7	1e-06	--	hypothetical protein EAI_12527 [Harpegnathos saltator]
CL2646.Contig1	1490	1168	590	gi|328788756|ref|XP_001121996.2|	184	1	175	0.55	0.73	0	193	220	2e-55	--	PREDICTED: cytoglobin-1-like [Apis mellifera]
CL2647.Contig1	349	348	31	gi|298204355|gb|ADI61826.1|	988	227	328	0.35	0.62	0	107	77.8	1e-13	--	endonuclease-reverse transcriptase [Bombyx mori]
CL264.Contig1	693	238	690	gi|270016838|gb|EFA13284.1|	270	83	229	0.38	0.58	0	151	114	1e-30	--	hypothetical protein TcasGA2_TC010304 [Tribolium castaneum]
CL2650.Contig1	458	1	456	gi|157113908|ref|XP_001657920.1|	482	256	407	0.54	0.73	0	153	182	5e-45	--	n-acetyllactosaminide beta-1,3-n-acetylglucosaminyltransferase [Aedes aegypti] >gi|108877534|gb|EAT41759.1| n-acetyllactosaminide beta-1,3-n-acetylglucosaminyltransferase [Aedes aegypti]
CL2653.Contig1	887	594	157	gi|170028823|ref|XP_001842294.1|	174	26	174	0.57	0.73	0.02	149	188	2e-46	--	mitochondrial ribosomal protein, L17 [Culex quinquefasciatus] >gi|167877979|gb|EDS41362.1| mitochondrial ribosomal protein, L17 [Culex quinquefasciatus]
CL2654.Contig1	534	133	516	gi|221120167|ref|XP_002165197.1|	591	51	182	0.3	0.51	0.03	133	55.5	1e-06	--	PREDICTED: similar to SMC5 protein, partial [Hydra magnipapillata]
CL2655.Contig1	573	9	512	gi|332019891|gb|EGI60352.1|	352	185	352	0.72	0.82	0	168	271	1e-71	--	Phosphatidylcholine:ceramide cholinephosphotransferase 1 [Acromyrmex echinatior]
CL2656.Contig1	380	4	291	gi|110769284|ref|XP_001123279.1|	199	38	133	0.51	0.73	0	96	122	6e-27	--	PREDICTED: CD63 antigen-like, partial [Apis mellifera]
CL2661.Contig1	276	212	33	gi|307200315|gb|EFN80576.1|	164	51	110	0.53	0.71	0	60	74.3	1e-12	--	Putative uncharacterized transposon-derived protein F52C9.6 [Harpegnathos saltator]
CL2662.Contig1	839	755	564	gi|270009241|gb|EFA05689.1|	77	6	75	0.43	0.61	0.09	71	57.4	8e-07	--	proctolin [Tribolium castaneum]
CL266.Contig1	6866	6763	5288	gi|58385970|ref|XP_314345.2|	522	7	498	0.69	0.84	0	492	731	0	--	scavenger receptor class B (AGAP004846-PC) [Anopheles gambiae str. PEST] >gi|158293055|ref|XP_314346.4| scavenger receptor class B (AGAP004846-PB) [Anopheles gambiae str. PEST] >gi|55240292|gb|EAA09703.2| AGAP004846-PC [Anopheles gambiae str. PEST] >gi|157016922|gb|EAA44477.4| AGAP004846-PB [Anopheles gambiae str. PEST]
CL2676.Contig1	269	100	267	gi|307187405|gb|EFN72522.1|	175	54	109	0.5	0.62	0	56	60.1	3e-08	--	Transposable element Tc3 transposase [Camponotus floridanus]
CL2677.Contig1	627	210	626	gi|307179340|gb|EFN67704.1|	368	5	144	0.59	0.77	0	140	184	3e-45	--	Protein tyrosine phosphatase-like protein ptplad1 [Camponotus floridanus]
CL267.Contig1	1259	1128	472	gi|307172885|gb|EFN64073.1|	273	9	231	0.4	0.6	0.03	228	168	1e-49	--	Craniofacial development protein 2 [Camponotus floridanus]
CL268.Contig1	1271	89	1270	gi|325115947|emb|CBZ51501.1|	5322	2416	2794	0.27	0.44	0.02	405	58.2	8e-07	--	conserved hypothetical protein [Neospora caninum Liverpool]
CL2690.Contig1	455	348	13	gi|221113068|ref|XP_002154330.1|	617	413	522	0.39	0.52	0	112	90.9	2e-17	--	PREDICTED: similar to predicted protein, partial [Hydra magnipapillata]
CL2693.Contig1	848	208	846	gi|66514488|ref|XP_394752.2|	567	1	213	0.71	0.85	0	213	325	1e-87	--	PREDICTED: actin-related protein 8 isoform 1 [Apis mellifera]
CL2694.Contig1	741	717	406	gi|72131047|ref|XP_789092.1|	599	136	239	0.41	0.61	0	104	87.4	5e-16	--	PREDICTED: similar to endonuclease/reverse transcriptase [Strongylocentrotus purpuratus] >gi|115946802|ref|XP_001178504.1| PREDICTED: similar to endonuclease/reverse transcriptase [Strongylocentrotus purpuratus]
CL2695.Contig1	1590	275	1576	gi|307206332|gb|EFN84389.1|	608	4	413	0.49	0.62	0	438	397	1e-109	--	Tyrosine kinase receptor Cad96Ca [Harpegnathos saltator]
CL2697.Contig1	394	154	2	gi|332018376|gb|EGI58973.1|	375	18	68	0.68	0.82	0	51	84	2e-15	--	Acyl-CoA:lysophosphatidylglycerol acyltransferase 1 [Acromyrmex echinatior]
CL269.Contig1	1036	187	762	gi|345498013|ref|XP_003428123.1|	236	38	234	0.5	0.64	0.05	203	197	7e-49	--	PREDICTED: venom allergen 3-like isoform 1 [Nasonia vitripennis]
CL2702.Contig1	1236	408	4	gi|221130788|ref|XP_002166795.1|	1973	204	334	0.25	0.45	0	135	65.9	4e-09	--	PREDICTED: similar to spermatogenesis associated 5 [Hydra magnipapillata]
CL2706.Contig1	900	804	7	gi|170032869|ref|XP_001844302.1|	403	10	268	0.49	0.64	0	268	260	7e-68	--	lipase 1 [Culex quinquefasciatus] >gi|167873259|gb|EDS36642.1| lipase 1 [Culex quinquefasciatus]
CL2708.Contig1	231	229	2	gi|189310188|emb|CAP20051.1|	349	213	288	0.47	0.63	0	76	78.2	1e-13	--	transposase [Portunus pelagicus]
CL270.Contig1	1221	1121	816	gi|270011116|gb|EFA07564.1|	139	27	128	0.59	0.82	0	102	142	2e-32	--	chemosensory protein 14 [Tribolium castaneum]
CL2719.Contig1	8166	8165	525	gi|157124457|ref|XP_001660469.1|	4525	1988	4525	0.74	0.84	0	2563	4261	0	--	low-density lipoprotein receptor (ldl) [Aedes aegypti] >gi|108873980|gb|EAT38205.1| low-density lipoprotein receptor (ldl) [Aedes aegypti]
CL2725.Contig1	489	3	326	gi|307200315|gb|EFN80576.1|	164	50	162	0.49	0.66	0.04	113	115	7e-25	--	Putative uncharacterized transposon-derived protein F52C9.6 [Harpegnathos saltator]
CL272.Contig1	4876	4168	2639	gi|47605529|sp|Q964R1.1|CP6J1_BLAGE	501	4	500	0.46	0.65	0	510	489	1e-136	--	RecName: Full=Cytochrome P450 6j1; AltName: Full=CYPVIJ1 >gi|14268816|gb|AAK57913.1|AF281325_1 cytochrome P450 CYP6J1 [Blattella germanica]
CL2731.Contig1	521	355	516	gi|332020373|gb|EGI60794.1|	2409	1834	1891	0.55	0.66	0.08	59	57.8	2e-07	--	RNA-binding protein pno1 [Acromyrmex echinatior]
CL2733.Contig1	608	607	2	gi|91087147|ref|XP_975307.1|	348	108	311	0.46	0.7	0	204	202	6e-51	--	PREDICTED: similar to beat-VI CG14064-PA [Tribolium castaneum]
CL2739.Contig1	394	2	394	gi|156539903|ref|XP_001600400.1|	790	440	581	0.38	0.58	0.07	142	109	4e-23	--	PREDICTED: similar to protease, reverse transcriptase, ribonuclease H, integrase [Nasonia vitripennis]
CL2742.Contig1	2974	1	2001	gi|345485518|ref|XP_001606781.2|	625	29	625	0.6	0.69	0.01	675	743	0	--	PREDICTED: ubiquitin carboxyl-terminal hydrolase calypso-like [Nasonia vitripennis]
CL2743.Contig1	243	5	235	gi|270297226|ref|NP_001161923.1|	672	259	335	0.37	0.57	0.01	78	65.1	9e-10	--	peritrophic matrix protein 1-C [Tribolium castaneum] >gi|268309030|gb|ACY95481.1| peritrophic matrix protein 1-C [Tribolium castaneum]
CL2744.Contig1	269	266	141	gi|298204355|gb|ADI61826.1|	988	879	920	0.45	0.66	0	42	49.3	1e-09	--	endonuclease-reverse transcriptase [Bombyx mori]
CL274.Contig1	1604	1189	473	gi|2290213|gb|AAB65093.1|	1189	355	592	0.39	0.55	0.02	246	161	2e-70	--	Lian-Aa1 retrotransposon protein [Aedes aegypti]
CL2756.Contig1	284	13	252	gi|156388347|ref|XP_001634662.1|	627	319	398	0.35	0.52	0	80	53.5	3e-06	--	predicted protein [Nematostella vectensis] >gi|156221748|gb|EDO42599.1| predicted protein [Nematostella vectensis]
CL276.Contig1	702	5	181	gi|72093262|ref|XP_791680.1|	766	462	514	0.49	0.64	0	59	52.4	4e-15	--	PREDICTED: similar to endonuclease/reverse transcriptase [Strongylocentrotus purpuratus] >gi|115661717|ref|XP_001202214.1| PREDICTED: similar to endonuclease/reverse transcriptase [Strongylocentrotus purpuratus]
CL276.Contig2	976	5	181	gi|72093262|ref|XP_791680.1|	766	462	514	0.49	0.64	0	59	52.4	4e-14	--	PREDICTED: similar to endonuclease/reverse transcriptase [Strongylocentrotus purpuratus] >gi|115661717|ref|XP_001202214.1| PREDICTED: similar to endonuclease/reverse transcriptase [Strongylocentrotus purpuratus]
CL2772.Contig1	420	374	33	gi|256070505|ref|XP_002571583.1|	323	36	150	0.38	0.6	0	115	92	7e-18	--	gag-pol protein [Schistosoma mansoni] >gi|238656727|emb|CAZ27813.1| gag-pol protein [Schistosoma mansoni]
CL2773.Contig1	373	367	2	gi|345479589|ref|XP_001607507.2|	510	241	364	0.36	0.58	0.01	124	103	2e-21	--	PREDICTED: fatty acyl-CoA reductase 1-like [Nasonia vitripennis]
CL277.Contig1	1218	365	919	gi|221104221|ref|XP_002161149.1|	1000	28	211	0.52	0.69	0	186	190	6e-53	--	PREDICTED: similar to Receptor-type tyrosine-protein phosphatase kappa [Hydra magnipapillata]
CL2783.Contig1	399	233	66	gi|94470481|gb|ABF20551.1|	656	59	117	0.42	0.59	0.05	59	51.6	1e-08	--	transposase [Xenopus (Silurana) tropicalis]
CL278.Contig1	1009	973	488	gi|340721963|ref|XP_003399382.1|	246	1	161	0.53	0.67	0.01	164	152	9e-59	--	PREDICTED: syntaxin-8-like isoform 1 [Bombus terrestris]
CL278.Contig2	940	482	234	gi|332030174|gb|EGI69968.1|	233	151	233	0.62	0.81	0	83	108	6e-33	--	Syntaxin-8 [Acromyrmex echinatior]
CL2790.Contig1	245	2	241	gi|270002870|gb|EEZ99317.1|	748	119	200	0.72	0.75	0.03	83	118	7e-26	--	groucho-like protein [Tribolium castaneum]
CL27.Contig1	332	277	98	gi|156541724|ref|XP_001600610.1|	493	300	360	0.5	0.67	0.01	61	60.5	2e-08	--	PREDICTED: similar to Lian-Aa1 retrotransposon protein [Nasonia vitripennis]
CL27.Contig2	514	459	280	gi|156541724|ref|XP_001600610.1|	493	300	360	0.5	0.67	0.01	61	60.5	3e-08	--	PREDICTED: similar to Lian-Aa1 retrotransposon protein [Nasonia vitripennis]
CL27.Contig3	334	157	333	gi|328713539|ref|XP_003245108.1|	539	187	245	0.59	0.79	0	59	90.5	2e-17	--	PREDICTED: zinc finger protein 782-like [Acyrthosiphon pisum]
CL27.Contig4	598	339	512	gi|328726791|ref|XP_003249048.1|	250	139	196	0.58	0.74	0	58	83.6	5e-16	--	PREDICTED: zinc finger protein 271-like, partial [Acyrthosiphon pisum]
CL27.Contig5	598	309	512	gi|335289802|ref|XP_003355988.1|	557	352	419	0.52	0.66	0	68	84.3	3e-15	--	PREDICTED: zinc finger protein 234-like isoform 2 [Sus scrofa]
CL2808.Contig1	1813	1532	981	gi|307170753|gb|EFN62878.1|	184	1	184	0.87	0.92	0	184	330	1e-88	--	Calcium and integrin-binding protein 1 [Camponotus floridanus]
CL2820.Contig1	1195	68	1114	gi|189234774|ref|XP_974911.2|	949	4	345	0.8	0.89	0	349	573	1e-162	--	PREDICTED: similar to CG3822 CG3822-PA [Tribolium castaneum]
CL2824.Contig1	307	186	7	gi|332019090|gb|EGI59619.1|	156	12	77	0.46	0.63	0.09	66	57.4	2e-07	--	FLJ37770-like protein [Acromyrmex echinatior]
CL2827.Contig1	383	375	1	gi|307213851|gb|EFN89132.1|	325	88	210	0.4	0.59	0	126	89	6e-17	--	PiggyBac transposable element-derived protein 4 [Harpegnathos saltator]
CL2835.Contig1	260	12	260	gi|158148963|dbj|BAF82015.1|	610	187	270	0.36	0.52	0.01	84	55.1	9e-07	--	piggyBac transposase Kobuta [Xenopus (Silurana) tropicalis]
CL2838.Contig1	243	4	225	gi|335293480|ref|XP_003356976.1|	1254	472	546	0.53	0.65	0.01	75	87.4	2e-16	--	PREDICTED: LOW QUALITY PROTEIN: zinc finger protein 208-like, partial [Sus scrofa]
CL283.Contig1	7959	7279	4712	gi|189241652|ref|XP_970771.2|	1473	744	1473	0.54	0.67	0	864	868	0	--	PREDICTED: similar to DCAPL3 [Tribolium castaneum]
CL2840.Contig1	692	670	515	gi|158298762|ref|XP_318925.4|	349	295	346	0.63	0.8	0	52	76.6	8e-13	--	AGAP009818-PA [Anopheles gambiae str. PEST] >gi|157014041|gb|EAA43537.4| AGAP009818-PA [Anopheles gambiae str. PEST]
CL2845.Contig1	1678	10	858	gi|156543298|ref|XP_001601952.1|	300	19	300	0.69	0.81	0	283	428	1e-118	--	PREDICTED: trans-2,3-enoyl-CoA reductase-like [Nasonia vitripennis]
CL2847.Contig1	240	239	9	gi|283765096|gb|ADB28039.1|	349	17	93	0.44	0.61	0	77	65.5	7e-10	--	transposase [Agrilus planipennis]
CL2849.Contig1	465	450	235	gi|307214704|gb|EFN89633.1|	72	1	72	0.91	0.97	0	72	144	2e-33	--	Guanine nucleotide-binding protein subunit gamma-e [Harpegnathos saltator]
CL284.Contig1	714	40	420	gi|307214573|gb|EFN89558.1|	127	1	127	0.53	0.7	0	127	145	2e-33	--	Histone-lysine N-methyltransferase SETMAR [Harpegnathos saltator]
CL2850.Contig1	234	16	234	gi|270016838|gb|EFA13284.1|	270	109	181	0.42	0.61	0	73	63.5	3e-09	--	hypothetical protein TcasGA2_TC010304 [Tribolium castaneum]
CL2857.Contig1	255	78	254	gi|332020788|gb|EGI61188.1|	237	94	152	0.66	0.74	0	59	92.4	3e-18	--	Transposable element Tc3 transposase [Acromyrmex echinatior]
CL2859.Contig1	646	257	3	gi|298204355|gb|ADI61826.1|	988	15	102	0.47	0.6	0.03	88	79.7	9e-14	--	endonuclease-reverse transcriptase [Bombyx mori]
CL286.Contig1	975	389	60	gi|332028285|gb|EGI68332.1|	218	21	130	0.47	0.63	0	110	108	5e-22	--	Histone-lysine N-methyltransferase SETMAR [Acromyrmex echinatior]
CL286.Contig2	882	519	728	gi|156539736|ref|XP_001599086.1|	758	267	331	0.44	0.62	0	70	60.1	1e-07	--	PREDICTED: similar to ENSANGP00000027469, partial [Nasonia vitripennis]
CL2878.Contig1	378	378	13	gi|14269419|gb|AAK58061.1|AF378198_1	221	90	221	0.49	0.61	0.1	136	92.8	4e-18	--	histone H1 [Rhynchosciara americana]
CL2883.Contig1	288	43	288	gi|72086181|ref|XP_783441.1|	476	60	142	0.33	0.56	0.01	83	55.8	5e-07	--	PREDICTED: similar to piggyBac transposable element derived 4 [Strongylocentrotus purpuratus] >gi|115731621|ref|XP_001202848.1| PREDICTED: similar to piggyBac transposable element derived 4 [Strongylocentrotus purpuratus]
CL288.Contig1	434	1	432	gi|57158231|dbj|BAD84176.1|	528	215	360	0.56	0.71	0.04	151	162	3e-39	--	cytochrome P450 [Hodotermopsis sjoestedti]
CL288.Contig2	1323	263	1321	gi|57158231|dbj|BAD84176.1|	528	6	360	0.55	0.69	0.01	360	394	1e-108	--	cytochrome P450 [Hodotermopsis sjoestedti]
CL289.Contig1	348	181	348	gi|74865845|sp|Q8MP30.1|Y7791_DICDI	233	96	151	0.58	0.76	0	56	107	2e-22	--	RecName: Full=Uncharacterized histidine-rich protein DDB_G0274557; Flags: Precursor
CL28.Contig1	203	6	203	gi|320164611|gb|EFW41510.1|	853	188	253	0.43	0.59	0	66	55.5	7e-07	--	predicted protein [Capsaspora owczarzaki ATCC 30864]
CL28.Contig2	653	3	596	gi|195012526|ref|XP_001983687.1|	549	226	407	0.35	0.55	0.01	201	101	3e-20	--	GH16021 [Drosophila grimshawi] >gi|193897169|gb|EDV96035.1| GH16021 [Drosophila grimshawi]
CL28.Contig3	222	3	218	gi|328710414|ref|XP_001947265.2|	1549	616	687	0.3	0.58	0	72	52	8e-06	--	PREDICTED: chaoptin-like [Acyrthosiphon pisum]
CL28.Contig4	787	35	502	gi|115683693|ref|XP_795110.2|	930	283	438	0.39	0.58	0	156	110	9e-23	--	PREDICTED: similar to toll-like receptor Tlr1.2 [Strongylocentrotus purpuratus] >gi|115945380|ref|XP_001189707.1| PREDICTED: similar to toll-like receptor Tlr1.2 [Strongylocentrotus purpuratus]
CL2903.Contig1	517	517	56	gi|91089261|ref|XP_969930.1|	613	445	548	0.36	0.48	0	154	82	1e-14	--	PREDICTED: similar to Potassium voltage-gated channel protein Shaw (Shaw2) [Tribolium castaneum]
CL2907.Contig1	232	102	7	gi|340723668|ref|XP_003400211.1|	275	1	32	0.93	0.96	0	32	61.6	1e-08	--	PREDICTED: calmodulin-like [Bombus terrestris]
CL2908.Contig1	646	1	174	gi|307179238|gb|EFN67634.1|	179	115	172	0.5	0.6	0	58	53.5	7e-06	--	Putative uncharacterized transposon-derived protein F52C9.6 [Camponotus floridanus]
CL2910.Contig1	322	321	1	gi|321467228|gb|EFX78219.1|	872	385	490	0.35	0.66	0	107	81.6	9e-15	--	hypothetical protein DAPPUDRAFT_105530 [Daphnia pulex]
CL2918.Contig1	1477	1	1476	gi|91079540|ref|XP_970903.1|	839	314	802	0.6	0.75	0	492	721	0	--	PREDICTED: similar to ovarian zinc finger protein [Tribolium castaneum]
CL2921.Contig1	480	479	78	gi|333467323|gb|EGK96529.1|	387	145	287	0.48	0.53	0.14	156	122	5e-27	--	AGAP001493-PA [Anopheles gambiae str. PEST]
CL2925.Contig1	348	52	348	gi|340722803|ref|XP_003399791.1|	414	3	101	0.86	0.93	0	99	186	2e-46	--	PREDICTED: LOW QUALITY PROTEIN: heterogeneous nuclear ribonucleoprotein H-like [Bombus terrestris]
CL2926.Contig1	1523	970	407	gi|118792853|ref|XP_320537.3|	191	5	189	0.64	0.78	0	188	259	2e-67	--	AGAP011994-PA [Anopheles gambiae str. PEST] >gi|116117098|gb|EAA00226.3| AGAP011994-PA [Anopheles gambiae str. PEST]
CL2935.Contig1	290	11	289	gi|340713345|ref|XP_003395205.1|	715	597	689	0.58	0.73	0	93	129	5e-29	--	PREDICTED: zinc finger protein 721-like [Bombus terrestris]
CL2938.Contig1	535	522	328	gi|270016838|gb|EFA13284.1|	270	91	155	0.38	0.63	0	65	54.7	2e-15	--	hypothetical protein TcasGA2_TC010304 [Tribolium castaneum]
CL293.Contig1	1378	129	713	gi|221119676|ref|XP_002155414.1|	372	169	370	0.39	0.54	0.05	207	128	3e-33	--	PREDICTED: similar to ORF2-encoded protein, partial [Hydra magnipapillata]
CL2941.Contig1	292	289	5	gi|195050763|ref|XP_001992962.1|	2938	2078	2172	0.43	0.64	0	95	92	7e-18	--	GH13563 [Drosophila grimshawi] >gi|193900021|gb|EDV98887.1| GH13563 [Drosophila grimshawi]
CL2942.Contig1	321	35	235	gi|307190749|gb|EFN74649.1|	91	11	77	0.44	0.53	0	67	54.7	1e-06	--	Histone-lysine N-methyltransferase SETMAR [Camponotus floridanus]
CL2944.Contig1	249	247	2	gi|340727978|ref|XP_003402310.1|	229	30	111	1	1	0	82	162	5e-39	--	PREDICTED: polyubiquitin-B-like isoform 1 [Bombus terrestris] >gi|340727980|ref|XP_003402311.1| PREDICTED: polyubiquitin-B-like isoform 2 [Bombus terrestris] >gi|340727982|ref|XP_003402312.1| PREDICTED: polyubiquitin-B-like isoform 3 [Bombus terrestris]
CL2945.Contig1	367	71	367	gi|340722803|ref|XP_003399791.1|	414	3	101	0.87	0.94	0	99	188	5e-47	--	PREDICTED: LOW QUALITY PROTEIN: heterogeneous nuclear ribonucleoprotein H-like [Bombus terrestris]
CL294.Contig1	1058	1018	572	gi|221119676|ref|XP_002155414.1|	372	180	321	0.38	0.53	0	149	90.1	2e-16	--	PREDICTED: similar to ORF2-encoded protein, partial [Hydra magnipapillata]
CL2953.Contig1	586	586	233	gi|301604562|ref|XP_002931922.1|	399	275	393	0.48	0.69	0.02	121	128	2e-28	--	PREDICTED: tRNA pseudouridine synthase A [Xenopus (Silurana) tropicalis]
CL2954.Contig1	762	277	762	gi|345490555|ref|XP_001606450.2|	1300	1	158	0.45	0.68	0	163	147	4e-34	--	PREDICTED: gem-associated protein 5-like [Nasonia vitripennis]
CL295.Contig1	640	268	14	gi|328703830|ref|XP_003242319.1|	333	233	317	0.53	0.68	0.01	86	88.6	2e-16	--	PREDICTED: histone-lysine N-methyltransferase SETMAR-like [Acyrthosiphon pisum]
CL295.Contig2	3344	437	2023	gi|307189427|gb|EFN73837.1|	534	3	522	0.46	0.61	0.02	542	486	1e-135	--	Pancreatic lipase-related protein 2 [Camponotus floridanus]
CL2965.Contig1	499	3	161	gi|170046343|ref|XP_001850728.1|	933	881	933	0.88	0.9	0	53	108	9e-23	--	skeletrophin [Culex quinquefasciatus] >gi|167869149|gb|EDS32532.1| skeletrophin [Culex quinquefasciatus]
CL2967.Contig1	1208	695	459	gi|307202918|gb|EFN82138.1|	1466	1396	1463	0.43	0.62	0	79	61.2	9e-08	--	Protein QN1-like protein [Harpegnathos saltator]
CL296.Contig1	1184	865	632	gi|291398565|ref|XP_002715561.1|	969	875	964	0.34	0.57	0.13	90	57.4	1e-06	--	PREDICTED: protein kinase N2 [Oryctolagus cuniculus]
CL296.Contig2	983	955	602	gi|332244766|ref|XP_003271545.1|	982	858	982	0.39	0.56	0.09	130	82.4	3e-14	--	PREDICTED: serine/threonine-protein kinase N2-like [Nomascus leucogenys]
CL2975.Contig1	228	3	221	gi|307166062|gb|EFN60336.1|	105	31	103	0.43	0.63	0	73	63.9	2e-09	--	Putative uncharacterized protein FLJ37770 [Camponotus floridanus]
CL297.Contig1	3184	631	281	gi|307180535|gb|EFN68500.1|	149	4	121	0.31	0.54	0.04	122	62.8	1e-07	--	Histone-lysine N-methyltransferase SETMAR [Camponotus floridanus]
CL2980.Contig1	260	258	124	gi|332022758|gb|EGI63032.1|	130	80	124	0.53	0.66	0	45	56.6	3e-07	--	Mariner Mos1 transposase [Acromyrmex echinatior]
CL2983.Contig1	250	214	5	gi|221119676|ref|XP_002155414.1|	372	233	301	0.45	0.62	0	70	63.2	3e-09	--	PREDICTED: similar to ORF2-encoded protein, partial [Hydra magnipapillata]
CL2985.Contig1	2241	2095	935	gi|340714270|ref|XP_003395653.1|	386	5	385	0.45	0.62	0.02	396	352	4e-95	--	PREDICTED: serine protease easter-like isoform 1 [Bombus terrestris]
CL2989.Contig1	863	729	475	gi|332016993|gb|EGI57792.1|	900	5	89	0.55	0.71	0	85	107	7e-22	--	GS1-like protein [Acromyrmex echinatior]
CL298.Contig1	2003	242	1624	gi|86515328|ref|NP_001034489.1|	456	5	454	0.85	0.88	0	465	777	0	--	homothorax [Tribolium castaneum] >gi|38490517|emb|CAD57735.1| homothorax [Tribolium castaneum]
CL2995.Contig1	514	2	439	gi|296478229|gb|DAA20344.1|	592	401	527	0.46	0.61	0	147	129	7e-29	--	craniofacial development protein 2 [Bos taurus]
CL2996.Contig1	288	15	287	gi|332030223|gb|EGI70006.1|	584	21	100	0.52	0.65	0.01	92	91.3	1e-17	--	Replicase polyprotein 1a [Acromyrmex echinatior]
CL299.Contig1	627	401	132	gi|225716440|gb|ACO14066.1|	172	1	90	0.46	0.61	0	90	74.3	1e-16	--	Transposable element Tcb1 transposase [Esox lucius]
CL29.Contig1	4687	1966	1469	gi|307178650|gb|EFN67292.1|	166	3	166	0.45	0.66	0	166	165	2e-38	--	Transposable element Tc3 transposase [Camponotus floridanus]
CL29.Contig2	1642	1388	336	gi|190702384|gb|ACE75277.1|	354	2	353	0.37	0.55	0.01	358	249	4e-64	--	transposase-like protein [Glyptapanteles flavicoxis]
CL29.Contig3	1729	1475	423	gi|190702384|gb|ACE75277.1|	354	2	353	0.37	0.55	0.01	358	249	4e-64	--	transposase-like protein [Glyptapanteles flavicoxis]
CL29.Contig4	4788	1930	1469	gi|307178650|gb|EFN67292.1|	166	15	166	0.46	0.64	0	154	154	5e-35	--	Transposable element Tc3 transposase [Camponotus floridanus]
CL2.Contig22	817	804	88	gi|221135598|ref|XP_002171072.1|	393	63	288	0.27	0.47	0.07	257	57.4	7e-07	--	PREDICTED: similar to ankyrin 2,3/unc44, partial [Hydra magnipapillata]
CL2.Contig23	678	662	84	gi|115621182|ref|XP_001195153.1|	773	239	397	0.3	0.44	0	193	53.9	6e-06	--	PREDICTED: similar to ankyrin 2,3/unc44 [Strongylocentrotus purpuratus] >gi|115951148|ref|XP_001197526.1| PREDICTED: similar to ankyrin 2,3/unc44 [Strongylocentrotus purpuratus]
CL2.Contig27	3220	1333	410	gi|170070943|ref|XP_001869764.1|	1223	295	593	0.3	0.51	0.03	319	120	4e-25	--	ion channel nompc [Culex quinquefasciatus] >gi|167866876|gb|EDS30259.1| ion channel nompc [Culex quinquefasciatus]
CL2.Contig34	1563	1252	410	gi|170070943|ref|XP_001869764.1|	1223	317	593	0.31	0.53	0.03	292	119	4e-25	--	ion channel nompc [Culex quinquefasciatus] >gi|167866876|gb|EDS30259.1| ion channel nompc [Culex quinquefasciatus]
CL2.Contig35	1781	1470	628	gi|170070943|ref|XP_001869764.1|	1223	317	593	0.31	0.53	0.03	292	119	5e-25	--	ion channel nompc [Culex quinquefasciatus] >gi|167866876|gb|EDS30259.1| ion channel nompc [Culex quinquefasciatus]
CL2.Contig43	4947	1551	628	gi|170070943|ref|XP_001869764.1|	1223	295	593	0.3	0.51	0.03	319	120	7e-25	--	ion channel nompc [Culex quinquefasciatus] >gi|167866876|gb|EDS30259.1| ion channel nompc [Culex quinquefasciatus]
CL2.Contig46	4868	1472	549	gi|170070943|ref|XP_001869764.1|	1223	295	593	0.3	0.51	0.03	319	120	7e-25	--	ion channel nompc [Culex quinquefasciatus] >gi|167866876|gb|EDS30259.1| ion channel nompc [Culex quinquefasciatus]
CL2.Contig50	1541	1323	400	gi|170070943|ref|XP_001869764.1|	1223	295	593	0.3	0.51	0.03	319	120	2e-25	--	ion channel nompc [Culex quinquefasciatus] >gi|167866876|gb|EDS30259.1| ion channel nompc [Culex quinquefasciatus]
CL2.Contig52	1702	1391	549	gi|170070943|ref|XP_001869764.1|	1223	317	593	0.31	0.53	0.03	292	119	5e-25	--	ion channel nompc [Culex quinquefasciatus] >gi|167866876|gb|EDS30259.1| ion channel nompc [Culex quinquefasciatus]
CL2.Contig57	907	900	301	gi|170070943|ref|XP_001869764.1|	1223	403	593	0.32	0.51	0.01	204	86.3	2e-15	--	ion channel nompc [Culex quinquefasciatus] >gi|167866876|gb|EDS30259.1| ion channel nompc [Culex quinquefasciatus]
CL2.Contig58	3220	1333	410	gi|170070943|ref|XP_001869764.1|	1223	295	593	0.3	0.51	0.03	319	120	4e-25	--	ion channel nompc [Culex quinquefasciatus] >gi|167866876|gb|EDS30259.1| ion channel nompc [Culex quinquefasciatus]
CL2.Contig59	4868	1472	549	gi|170070943|ref|XP_001869764.1|	1223	295	593	0.3	0.51	0.03	319	120	7e-25	--	ion channel nompc [Culex quinquefasciatus] >gi|167866876|gb|EDS30259.1| ion channel nompc [Culex quinquefasciatus]
CL2.Contig60	5188	1792	869	gi|170070943|ref|XP_001869764.1|	1223	295	593	0.3	0.51	0.03	319	120	7e-25	--	ion channel nompc [Culex quinquefasciatus] >gi|167866876|gb|EDS30259.1| ion channel nompc [Culex quinquefasciatus]
CL3000.Contig1	332	178	330	gi|328788268|ref|XP_624892.3|	823	36	86	0.45	0.6	0	51	53.5	3e-06	--	PREDICTED: nephrin-like [Apis mellifera]
CL300.Contig1	3968	1618	3426	gi|459694|gb|AAA92147.1|	671	17	660	0.31	0.5	0.06	646	323	4e-86	--	reverse transcriptase [Bombyx mori]
CL3012.Contig1	250	248	3	gi|340727978|ref|XP_003402310.1|	229	30	111	1	1	0	82	162	5e-39	--	PREDICTED: polyubiquitin-B-like isoform 1 [Bombus terrestris] >gi|340727980|ref|XP_003402311.1| PREDICTED: polyubiquitin-B-like isoform 2 [Bombus terrestris] >gi|340727982|ref|XP_003402312.1| PREDICTED: polyubiquitin-B-like isoform 3 [Bombus terrestris]
CL301.Contig1	3401	2832	3368	gi|254587308|emb|CAX83711.1|	918	534	711	0.32	0.52	0.04	188	96.7	2e-48	--	endonuclease-reverse transcriptase [Schistosoma japonicum]
CL3021.Contig1	684	366	31	gi|221118059|ref|XP_002159174.1|	262	1	110	0.35	0.57	0	112	85.5	2e-15	--	PREDICTED: similar to EF-hand calcium-binding domain-containing protein 1 [Hydra magnipapillata]
CL3022.Contig1	353	4	342	gi|221091136|ref|XP_002169099.1|	1040	628	740	0.53	0.69	0	113	130	2e-29	--	PREDICTED: similar to hemicentin 1, partial [Hydra magnipapillata]
CL3026.Contig1	1675	1466	1026	gi|170035826|ref|XP_001845768.1|	325	3	145	0.44	0.63	0	147	127	2e-27	--	three prime repair exonuclease 1 [Culex quinquefasciatus] >gi|167878205|gb|EDS41588.1| three prime repair exonuclease 1 [Culex quinquefasciatus]
CL3028.Contig1	318	132	290	gi|241721337|ref|XP_002413642.1|	301	237	289	0.39	0.64	0	53	52	8e-06	--	POGO family transposase, putative [Ixodes scapularis] >gi|215507458|gb|EEC16950.1| POGO family transposase, putative [Ixodes scapularis]
CL3029.Contig1	1043	1043	177	gi|298204349|gb|ADI61823.1|	997	174	468	0.31	0.54	0.02	297	164	8e-39	--	endonuclease-reverse transcriptase [Bombyx mori]
CL302.Contig1	3316	92	1282	gi|170059692|ref|XP_001865472.1|	401	1	398	0.65	0.8	0	399	541	1e-151	--	NADH-ubiquinone oxidoreductase 39 kda subunit [Culex quinquefasciatus] >gi|167878361|gb|EDS41744.1| NADH-ubiquinone oxidoreductase 39 kda subunit [Culex quinquefasciatus]
CL3030.Contig1	240	240	1	gi|123468802|ref|XP_001317617.1|	440	176	255	0.23	0.58	0	80	52	8e-06	--	secalin precursor [Trichomonas vaginalis G3]
CL3031.Contig1	226	5	223	gi|115681839|ref|XP_001187910.1|	193	2	75	0.37	0.68	0.01	74	62.8	4e-09	--	PREDICTED: similar to bucentaur [Strongylocentrotus purpuratus] >gi|115937202|ref|XP_001191650.1| PREDICTED: similar to bucentaur [Strongylocentrotus purpuratus]
CL3033.Contig1	553	31	552	gi|91079438|ref|XP_968433.1|	660	303	449	0.28	0.45	0.03	180	57.4	3e-07	--	PREDICTED: similar to melted CG8624-PB [Tribolium castaneum]
CL3034.Contig1	235	233	3	gi|341874288|gb|EGT30223.1|	196	119	195	0.9	0.94	0	77	153	2e-36	--	CBN-RPL-11.2 protein [Caenorhabditis brenneri]
CL3036.Contig1	225	221	3	gi|195117472|ref|XP_002003271.1|	552	134	207	0.56	0.64	0.02	75	80.9	2e-14	--	GI17825 [Drosophila mojavensis] >gi|193913846|gb|EDW12713.1| GI17825 [Drosophila mojavensis]
CL303.Contig1	6633	6628	1619	gi|328792482|ref|XP_003251732.1|	4079	2440	4064	0.71	0.81	0.01	1697	2352	0	--	PREDICTED: dystrophin, isoforms A/C/F/G/H-like [Apis mellifera]
CL3042.Contig1	490	486	289	gi|332020788|gb|EGI61188.1|	237	166	229	0.46	0.59	0	66	59.7	5e-08	--	Transposable element Tc3 transposase [Acromyrmex echinatior]
CL3045.Contig1	1123	1118	3	gi|91081583|ref|XP_975280.1|	831	169	423	0.48	0.55	0	372	258	5e-67	--	PREDICTED: similar to B-cell CLL/lymphoma 11A [Tribolium castaneum]
CL304.Contig1	666	178	603	gi|91081887|ref|XP_968962.1|	144	1	141	0.56	0.75	0	143	168	2e-40	--	PREDICTED: similar to translation initiation factor 1a [Tribolium castaneum]
CL304.Contig2	1376	3	773	gi|189236910|ref|XP_968888.2|	1093	827	1083	0.69	0.8	0	257	365	3e-99	--	PREDICTED: similar to DNA polymerase subunit gamma 1, mitochondrial [Tribolium castaneum]
CL3068.Contig1	269	47	229	gi|332020788|gb|EGI61188.1|	237	117	177	0.44	0.57	0	61	60.5	2e-08	--	Transposable element Tc3 transposase [Acromyrmex echinatior]
CL306.Contig1	1712	1	597	gi|170063381|ref|XP_001867079.1|	245	41	242	0.53	0.68	0.01	203	201	1e-49	--	fixR [Culex quinquefasciatus] >gi|167881023|gb|EDS44406.1| fixR [Culex quinquefasciatus]
CL306.Contig2	789	1	600	gi|170063381|ref|XP_001867079.1|	245	41	243	0.53	0.69	0.01	204	203	6e-51	--	fixR [Culex quinquefasciatus] >gi|167881023|gb|EDS44406.1| fixR [Culex quinquefasciatus]
CL307.Contig1	1919	1914	1453	gi|76153878|gb|AAX25454.2|	252	38	198	0.27	0.46	0.04	162	75.9	7e-12	--	SJCHGC07333 protein [Schistosoma japonicum]
CL307.Contig2	3221	2025	1453	gi|76153878|gb|AAX25454.2|	252	1	198	0.32	0.52	0.04	199	117	3e-24	--	SJCHGC07333 protein [Schistosoma japonicum]
CL3082.Contig1	273	3	227	gi|328705578|ref|XP_001951682.2|	492	323	399	0.44	0.67	0.02	77	74.3	1e-12	--	PREDICTED: WD repeat-containing protein 76-like [Acyrthosiphon pisum]
CL3088.Contig1	470	468	253	gi|328712679|ref|XP_003244876.1|	716	105	176	0.41	0.52	0	72	52.4	6e-06	--	PREDICTED: zinc finger protein 271-like [Acyrthosiphon pisum]
CL3089.Contig1	249	2	241	gi|328721179|ref|XP_001949072.2|	2404	216	295	0.75	0.86	0	80	132	6e-30	--	PREDICTED: fatty acid synthase-like [Acyrthosiphon pisum]
CL308.Contig1	2018	1161	2003	gi|221123096|ref|XP_002159424.1|	917	2	280	0.27	0.48	0.03	290	127	2e-27	--	PREDICTED: similar to DNA polymerase kappa [Hydra magnipapillata]
CL3090.Contig1	265	263	123	gi|332022758|gb|EGI63032.1|	130	80	126	0.46	0.63	0	47	52	8e-06	--	Mariner Mos1 transposase [Acromyrmex echinatior]
CL3091.Contig1	397	379	23	gi|156539768|ref|XP_001598998.1|	608	308	425	0.44	0.66	0	119	105	8e-22	--	PREDICTED: similar to ORF2-encoded protein [Nasonia vitripennis]
CL309.Contig1	598	594	217	gi|170056768|ref|XP_001864180.1|	464	160	284	0.36	0.52	0	126	102	1e-20	--	zinc finger protein 555 [Culex quinquefasciatus] >gi|167876467|gb|EDS39850.1| zinc finger protein 555 [Culex quinquefasciatus]
CL309.Contig2	417	413	27	gi|170056768|ref|XP_001864180.1|	464	160	287	0.37	0.52	0	129	105	6e-22	--	zinc finger protein 555 [Culex quinquefasciatus] >gi|167876467|gb|EDS39850.1| zinc finger protein 555 [Culex quinquefasciatus]
CL309.Contig3	962	949	110	gi|170055042|ref|XP_001863404.1|	708	409	693	0.38	0.51	0.02	286	210	9e-53	--	zinc finger protein [Culex quinquefasciatus] >gi|167875148|gb|EDS38531.1| zinc finger protein [Culex quinquefasciatus]
CL3106.Contig1	685	680	18	gi|307207963|gb|EFN85522.1|	1380	1157	1350	0.43	0.53	0.07	238	158	2e-37	--	Protein expanded [Harpegnathos saltator]
CL3114.Contig1	329	152	3	gi|307187405|gb|EFN72522.1|	175	75	119	0.48	0.62	0	50	52.8	2e-10	--	Transposable element Tc3 transposase [Camponotus floridanus]
CL3116.Contig1	421	419	165	gi|307186574|gb|EFN72100.1|	218	71	158	0.39	0.55	0.03	88	62.4	6e-09	--	Transposable element Tc3 transposase [Camponotus floridanus]
CL3120.Contig1	431	282	422	gi|307194498|gb|EFN76790.1|	72	25	71	0.57	0.74	0	47	55.5	5e-13	--	Putative uncharacterized protein FLJ37770 [Harpegnathos saltator]
CL3123.Contig1	1522	1512	436	gi|156537938|ref|XP_001608157.1|	363	1	363	0.7	0.77	0.02	367	506	1e-142	--	PREDICTED: cell cycle control protein 50A-like isoform 1 [Nasonia vitripennis]
CL3125.Contig1	469	468	124	gi|270012807|gb|EFA09255.1|	527	410	527	0.45	0.58	0.07	124	105	8e-22	--	frizzled 4 [Tribolium castaneum]
CL312.Contig1	1706	216	1349	gi|328703933|ref|XP_001942790.2|	408	1	361	0.51	0.6	0.04	395	337	1e-90	--	PREDICTED: diencephalon/mesencephalon homeobox protein 1-B-like [Acyrthosiphon pisum]
CL3130.Contig1	663	2	625	gi|221119676|ref|XP_002155414.1|	372	144	349	0.37	0.57	0.01	212	132	6e-30	--	PREDICTED: similar to ORF2-encoded protein, partial [Hydra magnipapillata]
CL3132.Contig1	995	256	993	gi|328777590|ref|XP_392299.3|	416	15	245	0.48	0.65	0.03	256	219	1e-55	--	PREDICTED: phosphatidylcholine:ceramide cholinephosphotransferase 1-like isoform 1 [Apis mellifera]
CL3133.Contig1	265	263	54	gi|83728483|gb|ABC41931.1|	103	34	103	0.61	0.77	0	70	99.4	4e-20	--	transposase [Sitodiplosis mosellana]
CL3134.Contig1	620	2	220	gi|332022758|gb|EGI63032.1|	130	54	127	0.52	0.71	0.01	74	85.5	1e-15	--	Mariner Mos1 transposase [Acromyrmex echinatior]
CL313.Contig1	1391	1104	352	gi|91095123|ref|XP_970890.1|	257	4	256	0.57	0.75	0.01	255	280	1e-73	--	PREDICTED: similar to 3-oxoacyl-[acyl-carrier-protein] reductase [Tribolium castaneum]
CL313.Contig2	1297	1104	352	gi|91095123|ref|XP_970890.1|	257	4	256	0.57	0.75	0.01	255	280	1e-73	--	PREDICTED: similar to 3-oxoacyl-[acyl-carrier-protein] reductase [Tribolium castaneum]
CL3147.Contig1	376	368	9	gi|298204347|gb|ADI61822.1|	996	858	977	0.38	0.55	0	120	82	7e-15	--	endonuclease-reverse transcriptase [Bombyx mori]
CL3151.Contig1	241	27	236	gi|156552724|ref|XP_001599431.1|	788	673	742	0.5	0.71	0	70	72.4	5e-12	--	PREDICTED: membrane metallo-endopeptidase-like 1-like [Nasonia vitripennis]
CL3158.Contig1	537	4	408	gi|221128115|ref|XP_002159274.1|	451	327	447	0.39	0.52	0	135	77.8	2e-13	--	PREDICTED: similar to coiled-coil domain containing 65 [Hydra magnipapillata]
CL315.Contig1	1215	1159	152	gi|115964109|ref|XP_001179959.1|	2294	177	475	0.24	0.45	0.07	363	75.5	5e-12	--	PREDICTED: similar to ankyrin 2,3/unc44 [Strongylocentrotus purpuratus]
CL3161.Contig1	370	277	2	gi|291293226|gb|ADD92156.1|	472	275	366	0.89	0.94	0	92	174	5e-54	--	beta-glucosidase [Odontotermes formosanus]
CL3168.Contig1	388	386	9	gi|307210572|gb|EFN87042.1|	467	111	236	0.59	0.73	0	126	164	1e-39	--	PiggyBac transposable element-derived protein 4 [Harpegnathos saltator]
CL3169.Contig1	269	197	60	gi|83728483|gb|ABC41931.1|	103	1	46	0.5	0.65	0	46	52	4e-10	--	transposase [Sitodiplosis mosellana]
CL3171.Contig1	436	436	338	gi|170064323|ref|XP_001867478.1|	898	866	898	1	1	0	33	69.7	4e-11	--	brain tumor protein [Culex quinquefasciatus] >gi|167881740|gb|EDS45123.1| brain tumor protein [Culex quinquefasciatus]
CL3173.Contig1	360	2	352	gi|307200675|gb|EFN80778.1|	358	88	201	0.51	0.72	0	117	120	1e-26	--	Beta-1,3-galactosyltransferase 5 [Harpegnathos saltator]
CL3175.Contig1	529	52	285	gi|307178979|gb|EFN67495.1|	439	21	93	0.43	0.73	0	78	78.6	1e-13	--	Zinc finger protein 84 [Camponotus floridanus]
CL317.Contig1	549	15	530	gi|291236379|ref|XP_002738118.1|	430	8	203	0.35	0.53	0.12	196	110	3e-23	--	PREDICTED: N-myc downstream regulated gene 4-like [Saccoglossus kowalevskii]
CL3184.Contig1	485	429	187	gi|270016838|gb|EFA13284.1|	270	68	148	0.34	0.6	0	81	64.7	1e-09	--	hypothetical protein TcasGA2_TC010304 [Tribolium castaneum]
CL3186.Contig1	719	22	717	gi|91077372|ref|XP_975183.1|	2116	1319	1555	0.56	0.66	0.07	250	216	1e-54	--	PREDICTED: similar to bitesize CG33555-PC [Tribolium castaneum]
CL3190.Contig1	324	115	2	gi|332027596|gb|EGI67667.1|	221	1	38	0.63	0.81	0	38	53.5	3e-06	--	FLJ37770-like protein [Acromyrmex echinatior]
CL3193.Contig1	365	262	11	gi|340721523|ref|XP_003399169.1|	95	1	83	0.36	0.59	0	84	58.5	8e-08	--	PREDICTED: hypothetical protein LOC100646309 [Bombus terrestris]
CL3199.Contig1	2070	224	1759	gi|307202022|gb|EFN81586.1|	484	1	483	0.56	0.67	0.02	527	534	1e-150	--	RNA-binding protein 45 [Harpegnathos saltator]
CL319.Contig1	1837	839	1480	gi|28261409|tpg|DAA00890.1|	789	446	657	0.27	0.46	0.01	217	86.3	3e-34	--	TPA: TPA_exp: reverse transcriptase [Schistosoma mansoni]
CL319.Contig2	1733	839	1480	gi|28261409|tpg|DAA00890.1|	789	446	657	0.27	0.47	0.01	217	86.3	3e-34	--	TPA: TPA_exp: reverse transcriptase [Schistosoma mansoni]
CL31.Contig1	3839	3042	589	gi|91080015|ref|XP_971793.1|	3764	2977	3667	0.48	0.59	0.01	834	692	0	--	PREDICTED: similar to zormin CG33484-PD [Tribolium castaneum]
CL3207.Contig1	281	232	32	gi|189310193|emb|CAP20054.1|	349	283	349	0.47	0.61	0	67	62.8	5e-10	--	transposase [Portunus pelagicus]
CL320.Contig1	4100	3835	2228	gi|91082183|ref|XP_971336.1|	910	365	905	0.57	0.72	0.04	561	630	1e-178	--	PREDICTED: similar to AGAP010676-PA [Tribolium castaneum]
CL320.Contig2	3992	3880	2228	gi|91082183|ref|XP_971336.1|	910	349	905	0.56	0.71	0.04	577	632	1e-179	--	PREDICTED: similar to AGAP010676-PA [Tribolium castaneum]
CL321.Contig1	7648	7339	4604	gi|270002723|gb|EEZ99170.1|	928	21	927	0.44	0.62	0.01	929	820	0	--	aminopeptidase-like protein [Tribolium castaneum]
CL3220.Contig1	1419	135	374	gi|298204349|gb|ADI61823.1|	997	918	997	0.4	0.66	0	80	81.6	8e-14	--	endonuclease-reverse transcriptase [Bombyx mori]
CL3221.Contig1	2282	1	2277	gi|170035892|ref|XP_001845800.1|	4695	3034	3786	0.57	0.72	0	762	989	0	--	very low-density lipoprotein receptor [Culex quinquefasciatus] >gi|167878399|gb|EDS41782.1| very low-density lipoprotein receptor [Culex quinquefasciatus]
CL3222.Contig1	681	329	3	gi|189239726|ref|XP_001807608.1|	725	47	166	0.3	0.42	0.14	128	55.5	2e-06	--	PREDICTED: similar to GH06117p [Tribolium castaneum]
CL3226.Contig1	409	5	409	gi|307188052|gb|EFN72884.1|	2416	427	562	0.51	0.75	0	136	160	2e-38	--	Chondroitin sulfate proteoglycan 4 [Camponotus floridanus]
CL3227.Contig1	373	367	8	gi|296200251|ref|XP_002806808.1|	1473	368	486	0.33	0.53	0.02	123	56.2	4e-07	--	PREDICTED: LOW QUALITY PROTEIN: ribosome-binding protein 1-like [Callithrix jacchus]
CL3230.Contig1	428	3	272	gi|345479589|ref|XP_001607507.2|	510	378	466	0.43	0.61	0	90	80.5	2e-14	--	PREDICTED: fatty acyl-CoA reductase 1-like [Nasonia vitripennis]
CL3233.Contig1	844	12	842	gi|195454003|ref|XP_002074041.1|	855	358	642	0.39	0.57	0.02	285	208	2e-52	--	GK14427 [Drosophila willistoni] >gi|194170126|gb|EDW85027.1| GK14427 [Drosophila willistoni]
CL3235.Contig1	261	261	106	gi|307172885|gb|EFN64073.1|	273	171	222	0.63	0.78	0	52	72.8	2e-19	--	Craniofacial development protein 2 [Camponotus floridanus]
CL3241.Contig1	226	2	226	gi|340727978|ref|XP_003402310.1|	229	60	134	1	1	0	75	147	1e-34	--	PREDICTED: polyubiquitin-B-like isoform 1 [Bombus terrestris] >gi|340727980|ref|XP_003402311.1| PREDICTED: polyubiquitin-B-like isoform 2 [Bombus terrestris] >gi|340727982|ref|XP_003402312.1| PREDICTED: polyubiquitin-B-like isoform 3 [Bombus terrestris]
CL3248.Contig1	1290	842	1246	gi|72145861|ref|XP_795502.1|	372	23	154	0.35	0.61	0.02	139	84	1e-14	--	PREDICTED: similar to ENSANGP00000010363 [Strongylocentrotus purpuratus] >gi|115944679|ref|XP_001185228.1| PREDICTED: similar to ENSANGP00000010363 [Strongylocentrotus purpuratus]
CL3249.Contig1	1127	391	840	gi|193617787|ref|XP_001946434.1|	183	40	181	0.52	0.68	0	150	169	3e-40	--	PREDICTED: ly6/PLAUR domain-containing protein 6B-like [Acyrthosiphon pisum]
CL324.Contig1	5625	5620	2	gi|307210169|gb|EFN86842.1|	2098	260	1951	0.51	0.59	0.02	1914	1605	0	--	Trithorax group protein osa [Harpegnathos saltator]
CL3253.Contig1	1120	133	954	gi|297695919|ref|XP_002825171.1|	396	104	373	0.27	0.44	0.03	283	82.4	3e-14	--	PREDICTED: zinc finger protein 839-like, partial [Pongo abelii]
CL325.Contig1	2218	456	1211	gi|296477153|gb|DAA19268.1|	736	241	500	0.44	0.63	0.03	260	213	6e-62	--	tigger transposable element derived 6-like isoform 1 [Bos taurus] >gi|296477154|gb|DAA19269.1| tigger transposable element derived 6-like isoform 2 [Bos taurus]
CL3260.Contig1	777	3	776	gi|332020404|gb|EGI60824.1|	3661	182	439	0.76	0.86	0	258	460	1e-128	--	Laminin subunit alpha [Acromyrmex echinatior]
CL326.Contig1	1427	553	813	gi|61658797|gb|AAX49606.1|	596	417	503	0.55	0.61	0.01	88	83.2	3e-14	--	RPGR [Callithrix jacchus]
CL3272.Contig1	660	108	656	gi|292630690|sp|C3YFB4.1|DRE2_BRAFL	309	7	192	0.42	0.61	0.02	187	143	7e-33	--	RecName: Full=Anamorsin homolog; AltName: Full=Fe-S cluster assembly protein DRE2 homolog
CL3273.Contig1	270	266	3	gi|270016838|gb|EFA13284.1|	270	71	158	0.38	0.53	0	88	65.1	9e-10	--	hypothetical protein TcasGA2_TC010304 [Tribolium castaneum]
CL3278.Contig1	295	185	9	gi|149242815|pdb|2P2C|P	169	103	161	0.44	0.67	0	59	53.9	2e-07	--	Chain P, Inhibition Of Caspase-2 By A Designed Ankyrin Repeat Protein (Darpin) >gi|149242818|pdb|2P2C|Q Chain Q, Inhibition Of Caspase-2 By A Designed Ankyrin Repeat Protein (Darpin) >gi|149242821|pdb|2P2C|R Chain R, Inhibition Of Caspase-2 By A Designed Ankyrin Repeat Protein (Darpin) >gi|149242824|pdb|2P2C|S Chain S, Inhibition Of Caspase-2 By A Designed Ankyrin Repeat Protein (Darpin) >gi|1492…
CL327.Contig1	1650	174	587	gi|307200315|gb|EFN80576.1|	164	28	164	0.47	0.68	0	138	141	1e-31	--	Putative uncharacterized transposon-derived protein F52C9.6 [Harpegnathos saltator]
CL3281.Contig1	337	335	3	gi|189310188|emb|CAP20051.1|	349	186	295	0.47	0.66	0	111	106	3e-22	--	transposase [Portunus pelagicus]
CL3285.Contig1	277	105	272	gi|16903179|gb|AAK61417.1|	361	226	276	0.46	0.62	0	56	53.1	7e-13	--	transposase [Ceratitis rosa]
CL3288.Contig1	238	152	3	gi|156539736|ref|XP_001599086.1|	758	263	312	0.46	0.68	0	50	59.3	1e-12	--	PREDICTED: similar to ENSANGP00000027469, partial [Nasonia vitripennis]
CL328.Contig1	2799	4	327	gi|193627197|ref|XP_001950365.1|	495	388	495	0.98	0.99	0	108	223	5e-56	--	PREDICTED: f-box-like/WD repeat-containing protein ebi-like [Acyrthosiphon pisum]
CL328.Contig2	2875	4	327	gi|193627197|ref|XP_001950365.1|	495	388	495	0.98	0.99	0	108	223	5e-56	--	PREDICTED: f-box-like/WD repeat-containing protein ebi-like [Acyrthosiphon pisum]
CL3290.Contig1	550	550	5	gi|307187147|gb|EFN72391.1|	309	65	240	0.46	0.61	0.01	184	160	3e-38	--	Transposable element Tc3 transposase [Camponotus floridanus]
CL3291.Contig1	557	159	557	gi|195131893|ref|XP_002010379.1|	223	1	138	0.52	0.68	0.03	138	140	4e-32	--	GI14714 [Drosophila mojavensis] >gi|193908829|gb|EDW07696.1| GI14714 [Drosophila mojavensis]
CL3297.Contig1	356	36	356	gi|298204349|gb|ADI61823.1|	997	764	871	0.45	0.66	0.02	110	99	6e-20	--	endonuclease-reverse transcriptase [Bombyx mori]
CL3298.Contig1	2320	55	348	gi|195109078|ref|XP_001999117.1|	546	435	532	0.55	0.68	0	98	102	1e-19	--	GI23248 [Drosophila mojavensis] >gi|193915711|gb|EDW14578.1| GI23248 [Drosophila mojavensis]
CL3299.Contig1	175	1	174	gi|326666743|ref|XP_003198361.1|	420	160	217	0.58	0.82	0	58	90.5	2e-17	--	PREDICTED: zinc finger protein 84-like [Danio rerio]
CL330.Contig1	2577	116	781	gi|157108572|ref|XP_001650290.1|	226	4	226	0.62	0.75	0	223	288	9e-76	--	ptpla domain protein [Aedes aegypti] >gi|157109098|ref|XP_001650521.1| ptpla domain protein [Aedes aegypti] >gi|108879095|gb|EAT43320.1| ptpla domain protein [Aedes aegypti] >gi|108879255|gb|EAT43480.1| ptpla domain protein [Aedes aegypti] >gi|122937748|gb|ABM68591.1| AAEL005065-PA [Aedes aegypti]
CL3313.Contig1	165	163	47	gi|307175801|gb|EFN65619.1|	184	96	134	0.51	0.64	0	39	38.5	8e-06	--	Putative uncharacterized transposon-derived protein F52C9.6 [Camponotus floridanus]
CL3319.Contig1	491	491	12	gi|189242191|ref|XP_001810599.1|	1388	445	605	0.49	0.67	0	161	172	6e-42	--	PREDICTED: similar to pol polyprotein [Tribolium castaneum]
CL3323.Contig1	188	33	188	gi|307191816|gb|EFN75248.1|	366	113	164	0.46	0.75	0	52	60.1	3e-08	--	PiggyBac transposable element-derived protein 4 [Harpegnathos saltator]
CL3324.Contig1	153	2	151	gi|307211259|gb|EFN87445.1|	96	28	77	0.7	0.82	0	50	70.5	2e-11	--	Putative uncharacterized protein FLJ37770 [Harpegnathos saltator]
CL3325.Contig1	365	6	320	gi|270016838|gb|EFA13284.1|	270	114	212	0.37	0.55	0	105	75.1	9e-13	--	hypothetical protein TcasGA2_TC010304 [Tribolium castaneum]
CL332.Contig1	2916	4	327	gi|193627197|ref|XP_001950365.1|	495	388	495	0.98	0.99	0	108	223	6e-56	--	PREDICTED: f-box-like/WD repeat-containing protein ebi-like [Acyrthosiphon pisum]
CL332.Contig2	2840	4	327	gi|193627197|ref|XP_001950365.1|	495	388	495	0.98	0.99	0	108	223	5e-56	--	PREDICTED: f-box-like/WD repeat-containing protein ebi-like [Acyrthosiphon pisum]
CL3336.Contig1	155	153	1	gi|296192078|ref|XP_002743911.1|	382	23	71	0.45	0.62	0	51	57.4	2e-07	--	PREDICTED: hypothetical protein LOC100391524 [Callithrix jacchus]
CL3341.Contig1	351	35	349	gi|339243929|ref|XP_003377890.1|	1166	521	624	0.49	0.71	0	105	114	2e-24	--	7 transmembrane receptor [Trichinella spiralis] >gi|316973245|gb|EFV56865.1| 7 transmembrane receptor [Trichinella spiralis]
CL334.Contig1	2773	1069	1740	gi|307175894|gb|EFN65709.1|	812	431	654	0.67	0.85	0	224	344	2e-92	--	Endothelin-converting enzyme 1 [Camponotus floridanus]
CL334.Contig2	2849	1069	1740	gi|307175894|gb|EFN65709.1|	812	431	654	0.67	0.85	0	224	344	2e-92	--	Endothelin-converting enzyme 1 [Camponotus floridanus]
CL3364.Contig1	648	478	2	gi|91090388|ref|XP_969652.1|	1238	1	158	0.74	0.83	0	159	235	1e-60	--	PREDICTED: similar to high density lipoprotien binding protein / vigilin [Tribolium castaneum]
CL3369.Contig1	273	1	261	gi|270016838|gb|EFA13284.1|	270	96	182	0.36	0.59	0	87	66.6	3e-10	--	hypothetical protein TcasGA2_TC010304 [Tribolium castaneum]
CL3372.Contig1	188	110	3	gi|307179238|gb|EFN67634.1|	179	20	55	0.72	0.83	0	36	53.1	3e-06	--	Putative uncharacterized transposon-derived protein F52C9.6 [Camponotus floridanus]
CL337.Contig2	1504	1011	37	gi|291224356|ref|XP_002732171.1|	909	8	332	0.22	0.45	0.02	334	111	8e-23	--	PREDICTED: Pao retrotransposon peptidase family protein-like [Saccoglossus kowalevskii]
CL3382.Contig1	168	1	168	gi|332017156|gb|EGI57955.1|	1072	146	201	0.75	0.82	0.01	57	80.5	2e-14	--	2-oxoglutarate dehydrogenase E1 component, mitochondrial [Acromyrmex echinatior]
CL3386.Contig1	175	4	174	gi|328709482|ref|XP_003243973.1|	851	93	149	0.45	0.68	0	57	55.1	9e-07	--	PREDICTED: hypothetical protein LOC100570299 [Acyrthosiphon pisum]
CL338.Contig1	1027	151	663	gi|195394852|ref|XP_002056053.1|	194	1	177	0.46	0.65	0.03	178	159	3e-37	--	GJ10726 [Drosophila virilis] >gi|194142762|gb|EDW59165.1| GJ10726 [Drosophila virilis]
CL338.Contig2	1139	407	763	gi|158285328|ref|XP_308247.4|	190	49	170	0.4	0.68	0.02	122	103	2e-31	--	AGAP007625-PA [Anopheles gambiae str. PEST] >gi|157019939|gb|EAA03967.4| AGAP007625-PA [Anopheles gambiae str. PEST]
CL3390.Contig1	2889	1608	184	gi|91078996|ref|XP_974675.1|	384	10	382	0.46	0.58	0	476	357	1e-96	--	PREDICTED: similar to zinc/iron transporter [Tribolium castaneum]
CL3395.Contig1	505	12	500	gi|221120167|ref|XP_002165197.1|	591	62	224	0.28	0.47	0.04	171	57	3e-07	--	PREDICTED: similar to SMC5 protein, partial [Hydra magnipapillata]
CL33.Contig1	4495	3795	589	gi|91080015|ref|XP_971793.1|	3764	2682	3667	0.4	0.53	0.05	1132	697	0	--	PREDICTED: similar to zormin CG33484-PD [Tribolium castaneum]
CL3404.Contig1	959	953	15	gi|74835158|dbj|BAE44464.1|	809	379	699	0.3	0.52	0.03	325	150	1e-34	--	non-LTR retrotransposon CATS [Bombyx mori]
CL3409.Contig1	225	224	3	gi|149047777|gb|EDM00393.1|	1856	1125	1198	0.41	0.64	0	74	64.3	2e-09	--	tetratricopeptide repeat, ankyrin repeat and coiled-coil containing 1 [Rattus norvegicus]
CL340.Contig1	2392	356	622	gi|242010982|ref|XP_002426236.1|	602	513	601	0.53	0.71	0	89	97.1	4e-18	--	Gustatory receptor PhGr6 [Pediculus humanus corporis] >gi|212510299|gb|EEB13498.1| Gustatory receptor PhGr6 [Pediculus humanus corporis]
CL341.Contig1	2200	1091	9	gi|130407|sp|P10394.1|POL4_DROME	1237	33	364	0.27	0.48	0	363	123	3e-26	--	RecName: Full=Retrovirus-related Pol polyprotein from transposon 412; Includes: RecName: Full=Protease; Includes: RecName: Full=Reverse transcriptase; Includes: RecName: Full=Endonuclease
CL341.Contig2	1723	1091	9	gi|130407|sp|P10394.1|POL4_DROME	1237	33	364	0.27	0.48	0	363	123	2e-26	--	RecName: Full=Retrovirus-related Pol polyprotein from transposon 412; Includes: RecName: Full=Protease; Includes: RecName: Full=Reverse transcriptase; Includes: RecName: Full=Endonuclease
CL3426.Contig1	632	582	112	gi|332019909|gb|EGI60370.1|	289	130	286	0.84	0.88	0	157	280	2e-74	--	40S ribosomal protein S10 [Acromyrmex echinatior]
CL3430.Contig1	241	4	183	gi|115663012|ref|XP_001200708.1|	492	235	288	0.51	0.71	0	60	63.2	3e-09	--	PREDICTED: similar to endonuclease-reverse transcriptase [Strongylocentrotus purpuratus] >gi|115961322|ref|XP_001191703.1| PREDICTED: similar to endonuclease-reverse transcriptase [Strongylocentrotus purpuratus]
CL3436.Contig1	1247	1246	2	gi|332030161|gb|EGI69955.1|	2590	651	1061	0.79	0.88	0	415	669	0	--	Putative ubiquitin carboxyl-terminal hydrolase FAF-X [Acromyrmex echinatior]
CL3448.Contig1	414	366	190	gi|307187147|gb|EFN72391.1|	309	251	309	0.5	0.66	0	59	68.6	4e-15	--	Transposable element Tc3 transposase [Camponotus floridanus]
CL344.Contig1	1401	51	1097	gi|72086181|ref|XP_783441.1|	476	2	350	0.33	0.54	0.03	361	222	2e-59	--	PREDICTED: similar to piggyBac transposable element derived 4 [Strongylocentrotus purpuratus] >gi|115731621|ref|XP_001202848.1| PREDICTED: similar to piggyBac transposable element derived 4 [Strongylocentrotus purpuratus]
CL3456.Contig1	1620	1513	164	gi|189238341|ref|XP_966817.2|	467	20	467	0.57	0.79	0	450	562	1e-158	--	PREDICTED: similar to sorting and assembly machinery component 50 homolog [Tribolium castaneum]
CL346.Contig1	325	266	9	gi|307178650|gb|EFN67292.1|	166	8	96	0.41	0.56	0.03	89	68.9	6e-11	--	Transposable element Tc3 transposase [Camponotus floridanus]
CL3473.Contig1	296	238	5	gi|116180|sp|P13952.1|CCNB_SPISO	428	116	192	0.47	0.61	0	78	69.3	5e-11	--	RecName: Full=G2/mitotic-specific cyclin-B
CL3475.Contig1	254	252	1	gi|291231699|ref|XP_002735800.1|	761	11	94	0.41	0.64	0	84	75.1	9e-13	--	PREDICTED: matriptase-like [Saccoglossus kowalevskii]
CL348.Contig1	2274	1928	2071	gi|307208693|gb|EFN85983.1|	767	609	656	0.62	0.83	0	48	78.2	2e-26	--	Endothelin-converting enzyme 1 [Harpegnathos saltator]
CL348.Contig2	2198	1928	2197	gi|307208693|gb|EFN85983.1|	767	609	698	0.66	0.82	0	90	138	1e-30	--	Endothelin-converting enzyme 1 [Harpegnathos saltator]
CL34.Contig1	619	68	619	gi|328711727|ref|XP_001946236.2|	761	507	693	0.42	0.59	0.01	187	166	8e-40	--	PREDICTED: zinc finger protein 91-like [Acyrthosiphon pisum]
CL34.Contig2	267	7	261	gi|194687745|ref|XP_001789029.1|	545	425	509	0.6	0.72	0	85	122	5e-27	--	PREDICTED: zinc finger protein 45-like, partial [Bos taurus]
CL350.Contig1	4509	4470	2287	gi|22597202|gb|AAN03488.1|	728	1	726	0.83	0.9	0	728	1271	0	--	transferrin [Mastotermes darwiniensis]
CL351.Contig1	2129	1037	2086	gi|328724582|ref|XP_001950177.2|	943	16	458	0.24	0.38	0.21	445	102	8e-20	--	PREDICTED: transient receptor potential cation channel protein painless-like isoform 1 [Acyrthosiphon pisum] >gi|328724584|ref|XP_003248192.1| PREDICTED: transient receptor potential cation channel protein painless-like isoform 2 [Acyrthosiphon pisum]
CL351.Contig2	4550	1038	3584	gi|328724582|ref|XP_001950177.2|	943	16	916	0.28	0.43	0.11	956	304	3e-80	--	PREDICTED: transient receptor potential cation channel protein painless-like isoform 1 [Acyrthosiphon pisum] >gi|328724584|ref|XP_003248192.1| PREDICTED: transient receptor potential cation channel protein painless-like isoform 2 [Acyrthosiphon pisum]
CL3526.Contig1	190	2	190	gi|344252230|gb|EGW08334.1|	272	140	202	0.53	0.79	0	63	89	6e-17	--	Zinc finger protein 32 [Cricetulus griseus]
CL352.Contig1	1857	509	51	gi|221105059|ref|XP_002170104.1|	1195	466	613	0.33	0.51	0.01	156	78.6	1e-12	--	PREDICTED: similar to piggyBac transposase Uribo1 [Hydra magnipapillata]
CL353.Contig1	2301	227	1318	gi|91084465|ref|XP_970449.1|	380	14	372	0.56	0.75	0	364	423	1e-116	--	PREDICTED: similar to l-allo-threonine aldolase [Tribolium castaneum]
CL355.Contig1	2172	468	1139	gi|307175894|gb|EFN65709.1|	812	431	654	0.66	0.84	0	224	340	1e-91	--	Endothelin-converting enzyme 1 [Camponotus floridanus]
CL355.Contig2	2248	468	1139	gi|307175894|gb|EFN65709.1|	812	431	654	0.66	0.84	0	224	340	1e-91	--	Endothelin-converting enzyme 1 [Camponotus floridanus]
CL356.Contig1	3133	167	1609	gi|345484453|ref|XP_001604462.2|	489	1	488	0.69	0.82	0.02	494	677	0	--	PREDICTED: rho GTPase-activating protein 1-like [Nasonia vitripennis]
CL357.Contig1	2111	1138	398	gi|328703830|ref|XP_003242319.1|	333	87	333	0.47	0.63	0	248	224	8e-62	--	PREDICTED: histone-lysine N-methyltransferase SETMAR-like [Acyrthosiphon pisum]
CL3581.Contig1	388	195	4	gi|119575702|gb|EAW55298.1|	198	8	71	0.51	0.68	0	64	73.9	2e-12	--	hCG2040263, isoform CRA_b [Homo sapiens]
CL3593.Contig1	346	18	206	gi|221119676|ref|XP_002155414.1|	372	236	298	0.44	0.66	0	63	63.2	2e-13	--	PREDICTED: similar to ORF2-encoded protein, partial [Hydra magnipapillata]
CL3595.Contig1	283	278	153	gi|307182175|gb|EFN69515.1|	228	188	228	0.57	0.73	0	42	52.4	6e-06	--	Nucleic-acid-binding protein from transposon X-element [Camponotus floridanus]
CL359.Contig1	2328	468	860	gi|307175894|gb|EFN65709.1|	812	431	561	0.65	0.84	0	131	203	1e-86	--	Endothelin-converting enzyme 1 [Camponotus floridanus]
CL359.Contig2	2252	468	860	gi|307175894|gb|EFN65709.1|	812	431	561	0.65	0.84	0	131	203	1e-86	--	Endothelin-converting enzyme 1 [Camponotus floridanus]
CL35.Contig2	1197	761	198	gi|115893423|ref|XP_787863.2|	2118	1198	1407	0.27	0.37	0.15	222	39.3	2e-06	--	PREDICTED: similar to ankyrin 2,3/unc44 [Strongylocentrotus purpuratus] >gi|115969040|ref|XP_001185875.1| PREDICTED: similar to ankyrin 2,3/unc44 [Strongylocentrotus purpuratus]
CL35.Contig3	1467	1031	246	gi|115893423|ref|XP_787863.2|	2118	1198	1469	0.27	0.38	0.11	296	53.9	1e-10	--	PREDICTED: similar to ankyrin 2,3/unc44 [Strongylocentrotus purpuratus] >gi|115969040|ref|XP_001185875.1| PREDICTED: similar to ankyrin 2,3/unc44 [Strongylocentrotus purpuratus]
CL35.Contig4	1175	1133	843	gi|115694547|ref|XP_001181330.1|	1175	5	81	0.32	0.48	0	97	41.6	3e-08	--	PREDICTED: similar to ankyrin 2,3/unc44 [Strongylocentrotus purpuratus] >gi|115936063|ref|XP_001187621.1| PREDICTED: similar to ankyrin 2,3/unc44 [Strongylocentrotus purpuratus]
CL3604.Contig1	249	232	32	gi|260781208|ref|XP_002585713.1|	249	136	204	0.46	0.66	0.02	69	65.1	9e-10	--	hypothetical protein BRAFLDRAFT_257725 [Branchiostoma floridae] >gi|229270746|gb|EEN41724.1| hypothetical protein BRAFLDRAFT_257725 [Branchiostoma floridae]
CL3605.Contig1	252	249	10	gi|261327641|emb|CBH10617.1|	152	57	136	0.32	0.51	0	80	54.3	2e-06	--	T. brucei spp.-specific protein [Trypanosoma brucei gambiense DAL972]
CL3612.Contig1	519	244	432	gi|291242425|ref|XP_002741108.1|	224	6	68	0.6	0.8	0	63	92.8	6e-18	--	PREDICTED: CG16879-like [Saccoglossus kowalevskii]
CL3616.Contig1	153	147	1	gi|332028285|gb|EGI68332.1|	218	35	83	0.48	0.69	0	49	58.2	1e-07	--	Histone-lysine N-methyltransferase SETMAR [Acromyrmex echinatior]
CL3618.Contig1	2396	2266	2	gi|307204462|gb|EFN83169.1|	770	1	760	0.73	0.84	0.01	769	1129	0	--	ATP-dependent RNA helicase DDX42 [Harpegnathos saltator]
CL361.Contig1	978	57	977	gi|221117434|ref|XP_002163940.1|	587	277	577	0.37	0.58	0	310	208	3e-52	--	PREDICTED: similar to hCG32740, partial [Hydra magnipapillata]
CL3626.Contig1	228	45	227	gi|297287951|ref|XP_001111840.2|	437	306	375	0.4	0.51	0.12	70	60.1	3e-08	--	PREDICTED: zinc finger protein 394-like [Macaca mulatta]
CL362.Contig1	1759	1643	84	gi|91090210|ref|XP_967762.1|	528	9	528	0.45	0.64	0.02	531	444	1e-123	--	PREDICTED: similar to glucosyl/glucuronosyl transferases [Tribolium castaneum]
CL362.Contig2	1759	1637	84	gi|157134141|ref|XP_001663166.1|	521	9	521	0.44	0.62	0.01	524	433	1e-119	--	glucosyl/glucuronosyl transferases [Aedes aegypti] >gi|108881418|gb|EAT45643.1| glucosyl/glucuronosyl transferases [Aedes aegypti]
CL363.Contig2	2110	1973	2110	gi|312098676|ref|XP_003149128.1|	269	66	109	0.58	0.76	0	46	62.4	9e-08	--	D-ets-2 protein [Loa loa] >gi|307755707|gb|EFO14941.1| D-ets-2 protein [Loa loa]
CL3649.Contig1	169	61	168	gi|307175801|gb|EFN65619.1|	184	123	160	0.6	0.76	0.05	38	49.7	1e-07	--	Putative uncharacterized transposon-derived protein F52C9.6 [Camponotus floridanus]
CL3651.Contig1	986	878	183	gi|221120167|ref|XP_002165197.1|	591	9	239	0.26	0.43	0.03	240	66.2	2e-09	--	PREDICTED: similar to SMC5 protein, partial [Hydra magnipapillata]
CL3659.Contig1	2192	2192	2046	gi|189236526|ref|XP_975464.2|	757	708	756	0.59	0.77	0	49	76.6	5e-12	--	PREDICTED: similar to f-spondin [Tribolium castaneum]
CL365.Contig1	5541	5536	2	gi|307210169|gb|EFN86842.1|	2098	260	1951	0.51	0.6	0.03	1904	1607	0	--	Trithorax group protein osa [Harpegnathos saltator]
CL3663.Contig1	284	283	2	gi|307208740|gb|EFN86017.1|	1436	644	736	0.79	0.87	0	94	165	6e-40	--	DOMON domain-containing protein CG14681 [Harpegnathos saltator]
CL366.Contig1	270	12	269	gi|328711363|ref|XP_001946669.2|	643	515	600	0.61	0.8	0	86	129	4e-29	--	PREDICTED: zinc finger protein 845-like [Acyrthosiphon pisum]
CL367.Contig1	4737	3541	1160	gi|307204643|gb|EFN83265.1|	1000	179	995	0.27	0.45	0.08	867	244	2e-62	--	Transforming acidic coiled-coil-containing protein 1 [Harpegnathos saltator]
CL367.Contig2	4706	3544	1163	gi|307204643|gb|EFN83265.1|	1000	179	995	0.27	0.45	0.08	867	244	2e-62	--	Transforming acidic coiled-coil-containing protein 1 [Harpegnathos saltator]
CL3680.Contig1	244	226	80	gi|296197553|ref|XP_002746334.1|	278	230	278	0.73	0.81	0	49	78.6	8e-14	--	PREDICTED: CHLA class I histocompatibility antigen, A-2 alpha chain-like [Callithrix jacchus]
CL3681.Contig1	227	220	11	gi|5081602|gb|AAD39461.1|AF134586_1	315	251	315	0.5	0.61	0	70	63.9	2e-09	--	reverse transcriptase-like protein [Amblyomma americanum]
CL3684.Contig1	414	2	409	gi|340730225|ref|XP_003403385.1|	406	241	376	0.51	0.66	0	136	153	2e-36	--	PREDICTED: RNA-directed DNA polymerase from mobile element jockey-like, partial [Bombus terrestris]
CL3687.Contig1	857	173	829	gi|156547033|ref|XP_001601123.1|	767	1	210	0.54	0.68	0.01	222	226	8e-58	--	PREDICTED: chondroitin sulfate synthase 2-like [Nasonia vitripennis]
CL3688.Contig1	432	420	1	gi|91077078|ref|XP_969608.1|	955	510	647	0.6	0.76	0	140	177	1e-43	--	PREDICTED: similar to Integrator complex subunit 7 (Int7) [Tribolium castaneum]
CL368.Contig1	1998	825	1	gi|115746661|ref|XP_001200060.1|	1060	449	706	0.3	0.46	0.01	278	117	1e-31	--	PREDICTED: similar to endonuclease/reverse transcriptase [Strongylocentrotus purpuratus] >gi|115929292|ref|XP_001188800.1| PREDICTED: similar to endonuclease/reverse transcriptase [Strongylocentrotus purpuratus]
CL3697.Contig1	700	2	700	gi|307198673|gb|EFN79509.1|	2031	840	1063	0.53	0.62	0.06	249	250	3e-65	--	Trinucleotide repeat-containing gene 6C protein [Harpegnathos saltator]
CL36.Contig3	447	2	247	gi|156407260|ref|XP_001641462.1|	162	24	105	0.34	0.56	0	82	55.1	9e-07	--	predicted protein [Nematostella vectensis] >gi|156228601|gb|EDO49399.1| predicted protein [Nematostella vectensis]
CL3700.Contig1	422	389	54	gi|1549144|dbj|BAA07467.1|	1162	950	1060	0.33	0.58	0	112	82	7e-15	--	ORF2 [Bombyx mori]
CL3706.Contig1	520	2	487	gi|270016838|gb|EFA13284.1|	270	70	231	0.35	0.53	0	162	108	1e-22	--	hypothetical protein TcasGA2_TC010304 [Tribolium castaneum]
CL370.Contig1	2239	1969	2238	gi|307208693|gb|EFN85983.1|	767	609	698	0.66	0.82	0	90	138	1e-30	--	Endothelin-converting enzyme 1 [Harpegnathos saltator]
CL370.Contig2	2315	1969	2112	gi|307208693|gb|EFN85983.1|	767	609	656	0.62	0.83	0	48	78.2	2e-26	--	Endothelin-converting enzyme 1 [Harpegnathos saltator]
CL3714.Contig1	1250	202	789	gi|91086019|ref|XP_972971.1|	195	1	195	0.68	0.83	0	196	276	1e-72	--	PREDICTED: similar to 39S ribosomal protein L11, mitochondrial [Tribolium castaneum]
CL3716.Contig1	606	600	28	gi|221128543|ref|XP_002160419.1|	968	156	346	0.47	0.62	0	191	166	8e-40	--	PREDICTED: similar to reverse transcriptase-like protein [Hydra magnipapillata]
CL3718.Contig1	150	2	148	gi|307214573|gb|EFN89558.1|	127	23	72	0.56	0.78	0.02	50	67	2e-10	--	Histone-lysine N-methyltransferase SETMAR [Harpegnathos saltator]
CL371.Contig1	2298	167	1609	gi|345484453|ref|XP_001604462.2|	489	1	488	0.69	0.82	0.02	494	677	0	--	PREDICTED: rho GTPase-activating protein 1-like [Nasonia vitripennis]
CL3721.Contig1	1679	1074	1646	gi|221117044|ref|XP_002168351.1|	1592	1209	1402	0.32	0.52	0.03	197	99.8	4e-19	--	PREDICTED: similar to calcium channel, voltage-dependent, alpha2/delta subunit 1, partial [Hydra magnipapillata]
CL372.Contig1	2838	2653	737	gi|328710533|ref|XP_001947078.2|	656	1	648	0.61	0.71	0.08	695	776	0	--	PREDICTED: nuclear factor 1 X-type-like [Acyrthosiphon pisum]
CL372.Contig2	2934	2749	737	gi|328710533|ref|XP_001947078.2|	656	1	648	0.65	0.74	0.04	701	848	0	--	PREDICTED: nuclear factor 1 X-type-like [Acyrthosiphon pisum]
CL372.Contig3	2796	2650	737	gi|328710533|ref|XP_001947078.2|	656	2	648	0.61	0.71	0.08	694	774	0	--	PREDICTED: nuclear factor 1 X-type-like [Acyrthosiphon pisum]
CL372.Contig4	2892	2746	737	gi|328710533|ref|XP_001947078.2|	656	2	648	0.65	0.74	0.04	700	846	0	--	PREDICTED: nuclear factor 1 X-type-like [Acyrthosiphon pisum]
CL373.Contig1	712	30	707	gi|212725848|gb|ACJ38129.1|	609	220	441	0.4	0.55	0	228	152	1e-35	--	POGK [Sus scrofa]
CL373.Contig2	710	30	401	gi|73961419|ref|XP_547486.2|	733	344	467	0.36	0.5	0	124	71.6	3e-26	--	PREDICTED: similar to pogo transposable element with KRAB domain [Canis familiaris]
CL3749.Contig1	2050	1623	1	gi|91083631|ref|XP_970382.1|	1064	45	582	0.72	0.84	0	545	791	0	--	PREDICTED: similar to nadp transhydrogenase [Tribolium castaneum]
CL3758.Contig1	717	246	509	gi|46226738|gb|EAK87717.1|	564	291	378	0.42	0.44	0	88	65.5	2e-09	--	uncharacterized secreted protein with thr rich regions, possible mucin [Cryptosporidium parvum Iowa II]
CL375.Contig1	4637	148	1248	gi|91079628|ref|XP_967731.1|	369	4	369	0.76	0.88	0	367	615	1e-174	--	PREDICTED: similar to AGAP002355-PA [Tribolium castaneum]
CL376.Contig1	2029	363	1481	gi|189234206|ref|XP_970568.2|	1118	746	1118	0.68	0.85	0	375	535	1e-150	--	PREDICTED: similar to HRP130 protein [Tribolium castaneum]
CL3777.Contig1	182	108	182	gi|189310191|emb|CAP20053.1|	349	231	255	0.6	0.84	0	25	37.4	2e-06	--	transposase [Portunus pelagicus]
CL3783.Contig1	225	216	40	gi|307179238|gb|EFN67634.1|	179	27	85	0.57	0.69	0	59	69.3	5e-11	--	Putative uncharacterized transposon-derived protein F52C9.6 [Camponotus floridanus]
CL3784.Contig1	315	14	175	gi|221119676|ref|XP_002155414.1|	372	245	298	0.37	0.62	0	54	47.4	7e-09	--	PREDICTED: similar to ORF2-encoded protein, partial [Hydra magnipapillata]
CL378.Contig1	3853	3761	2535	gi|158292460|ref|XP_313931.4|	490	7	455	0.35	0.52	0.13	474	241	2e-61	--	AGAP005057-PA [Anopheles gambiae str. PEST] >gi|157017003|gb|EAA09365.5| AGAP005057-PA [Anopheles gambiae str. PEST]
CL378.Contig2	4216	4115	2532	gi|91086725|ref|XP_971104.1|	460	16	453	0.41	0.54	0.02	539	342	9e-92	--	PREDICTED: similar to receptor associated protein RIC-3 [Tribolium castaneum]
CL378.Contig3	4177	4076	2532	gi|91086725|ref|XP_971104.1|	460	16	453	0.44	0.57	0.02	529	373	1e-101	--	PREDICTED: similar to receptor associated protein RIC-3 [Tribolium castaneum]
CL378.Contig4	3814	3686	2532	gi|281363871|ref|NP_001163222.1|	423	22	395	0.4	0.56	0.05	406	251	3e-64	--	RIC-3, isoform I [Drosophila melanogaster] >gi|272432591|gb|ACZ94494.1| RIC-3, isoform I [Drosophila melanogaster]
CL37.Contig4	3505	3494	2085	gi|311213978|gb|ADP69289.1|	516	44	513	0.42	0.61	0	473	400	1e-109	--	cytochrome P450 [Locusta migratoria manilensis]
CL380.Contig1	1221	517	1053	gi|6518066|dbj|BAA87882.1|	184	3	180	0.22	0.43	0	180	66.2	3e-09	--	soldier-caste specific protein 1 [Hodotermopsis japonica]
CL3812.Contig1	617	566	6	gi|189242290|ref|XP_966849.2|	859	412	599	0.5	0.65	0	188	174	3e-42	--	PREDICTED: similar to endonuclease and reverse transcriptase-like protein [Tribolium castaneum]
CL381.Contig1	5895	234	5840	gi|189236161|ref|XP_975086.2|	1801	3	1711	0.64	0.73	0.02	1915	2268	0	--	PREDICTED: similar to rab3-GEF CG5627-PB [Tribolium castaneum]
CL381.Contig2	5727	234	5672	gi|189236161|ref|XP_975086.2|	1801	3	1711	0.63	0.71	0.04	1908	2219	0	--	PREDICTED: similar to rab3-GEF CG5627-PB [Tribolium castaneum]
CL3821.Contig1	184	184	8	gi|156541724|ref|XP_001600610.1|	493	326	384	0.47	0.55	0	59	55.5	7e-07	--	PREDICTED: similar to Lian-Aa1 retrotransposon protein [Nasonia vitripennis]
CL382.Contig1	733	1	279	gi|290462873|gb|ADD24484.1|	355	11	102	0.34	0.55	0	93	61.6	3e-08	--	Transposable element Tc3 transposase [Lepeophtheirus salmonis]
CL383.Contig1	1126	1029	313	gi|5381155|dbj|BAA82265.1|	238	1	238	0.63	0.79	0	240	331	4e-89	--	Regenectin [Periplaneta americana]
CL3841.Contig1	214	196	56	gi|307166299|gb|EFN60483.1|	157	116	157	0.51	0.61	0	47	55.8	5e-07	--	Transposable element Tc1 transposase [Camponotus floridanus]
CL3848.Contig1	238	232	8	gi|324506756|gb|ADY42876.1|	441	212	286	0.37	0.61	0	75	62.4	6e-09	--	LINE-1 reverse transcriptase [Ascaris suum]
CL384.Contig2	354	82	354	gi|307182005|gb|EFN69413.1|	140	1	93	0.32	0.54	0.03	94	52.4	6e-06	--	hypothetical protein EAG_15649 [Camponotus floridanus]
CL3864.Contig1	4305	432	1469	gi|298539929|emb|CBJ93241.1|	347	20	347	0.59	0.68	0	348	409	1e-112	--	inhibitor of apoptosis-1 [Blattella germanica]
CL386.Contig1	1227	3	878	gi|307191948|gb|EFN75338.1|	1583	1245	1531	0.73	0.82	0	292	440	1e-122	--	Glutamine and serine-rich protein 1 [Harpegnathos saltator]
CL386.Contig2	1387	3	878	gi|307191948|gb|EFN75338.1|	1583	1245	1531	0.73	0.82	0	292	440	1e-122	--	Glutamine and serine-rich protein 1 [Harpegnathos saltator]
CL387.Contig1	969	964	455	gi|290462873|gb|ADD24484.1|	355	42	206	0.5	0.65	0	170	154	3e-58	--	Transposable element Tc3 transposase [Lepeophtheirus salmonis]
CL389.Contig2	535	397	26	gi|332025749|gb|EGI65907.1|	1868	18	136	0.3	0.53	0.03	128	71.6	1e-11	--	Receptor-type tyrosine-protein phosphatase mu [Acromyrmex echinatior]
CL38.Contig1	2275	1290	16	gi|307210572|gb|EFN87042.1|	467	47	467	0.49	0.66	0	428	414	1e-113	--	PiggyBac transposable element-derived protein 4 [Harpegnathos saltator]
CL38.Contig2	2977	1631	216	gi|307210572|gb|EFN87042.1|	467	1	467	0.46	0.62	0.01	480	419	1e-115	--	PiggyBac transposable element-derived protein 4 [Harpegnathos saltator]
CL390.Contig1	1385	908	51	gi|221123096|ref|XP_002159424.1|	917	2	280	0.29	0.47	0.02	292	125	4e-27	--	PREDICTED: similar to DNA polymerase kappa [Hydra magnipapillata]
CL3911.Contig1	253	2	250	gi|2290213|gb|AAB65093.1|	1189	1011	1093	0.4	0.55	0	83	77	2e-13	--	Lian-Aa1 retrotransposon protein [Aedes aegypti]
CL3916.Contig1	579	361	101	gi|332020788|gb|EGI61188.1|	237	153	237	0.42	0.55	0	87	67.4	6e-25	--	Transposable element Tc3 transposase [Acromyrmex echinatior]
CL392.Contig1	740	443	3	gi|221128543|ref|XP_002160419.1|	968	157	303	0.42	0.62	0	147	119	1e-25	--	PREDICTED: similar to reverse transcriptase-like protein [Hydra magnipapillata]
CL392.Contig2	761	443	3	gi|221128543|ref|XP_002160419.1|	968	157	303	0.42	0.62	0	147	119	1e-25	--	PREDICTED: similar to reverse transcriptase-like protein [Hydra magnipapillata]
CL393.Contig1	1654	1535	993	gi|187471140|sp|A8E7I5.1|TTC36_DANRE	187	1	179	0.55	0.69	0.01	184	185	6e-45	--	RecName: Full=Tetratricopeptide repeat protein 36; Short=TPR repeat protein 36 >gi|157886014|emb|CAP09349.1| novel protein [Danio rerio]
CL393.Contig2	1605	1486	944	gi|187471140|sp|A8E7I5.1|TTC36_DANRE	187	1	179	0.55	0.69	0.01	184	185	6e-45	--	RecName: Full=Tetratricopeptide repeat protein 36; Short=TPR repeat protein 36 >gi|157886014|emb|CAP09349.1| novel protein [Danio rerio]
CL3949.Contig1	204	147	1	gi|328718632|ref|XP_001942827.2|	890	123	171	0.57	0.71	0	49	62.8	4e-09	--	PREDICTED: vacuolar protein sorting-associated protein 8 homolog [Acyrthosiphon pisum]
CL395.Contig1	1088	108	344	gi|307192882|gb|EFN75910.1|	79	1	79	0.87	0.93	0	79	143	1e-32	--	Protein NEF1 [Harpegnathos saltator]
CL3965.Contig1	431	29	388	gi|115947365|ref|XP_795899.2|	1447	978	1096	0.33	0.53	0	121	56.2	4e-07	--	PREDICTED: similar to golgi-specific brefeldin A-resistance guanine nucleotide exchange factor 1 [Strongylocentrotus purpuratus] >gi|115959214|ref|XP_001193947.1| PREDICTED: similar to golgi-specific brefeldin A-resistance guanine nucleotide exchange factor 1 [Strongylocentrotus purpuratus]
CL3966.Contig1	152	12	152	gi|281209568|gb|EFA83736.1|	1301	109	155	0.57	0.59	0	47	63.2	3e-09	--	argonaut-like protein [Polysphondylium pallidum PN500]
CL396.Contig1	5694	234	5639	gi|189236161|ref|XP_975086.2|	1801	3	1711	0.63	0.72	0.05	1897	2227	0	--	PREDICTED: similar to rab3-GEF CG5627-PB [Tribolium castaneum]
CL396.Contig2	5862	234	5807	gi|189236161|ref|XP_975086.2|	1801	3	1711	0.64	0.73	0.02	1904	2277	0	--	PREDICTED: similar to rab3-GEF CG5627-PB [Tribolium castaneum]
CL397.Contig1	433	402	1	gi|270297226|ref|NP_001161923.1|	672	209	343	0.26	0.48	0.01	136	66.6	3e-10	--	peritrophic matrix protein 1-C [Tribolium castaneum] >gi|268309030|gb|ACY95481.1| peritrophic matrix protein 1-C [Tribolium castaneum]
CL3993.Contig1	601	5	601	gi|339243929|ref|XP_003377890.1|	1166	435	634	0.46	0.65	0.01	202	176	8e-43	--	7 transmembrane receptor [Trichinella spiralis] >gi|316973245|gb|EFV56865.1| 7 transmembrane receptor [Trichinella spiralis]
CL399.Contig2	381	41	121	gi|221103135|ref|XP_002168789.1|	354	234	260	0.48	0.66	0	27	37.4	1e-05	--	PREDICTED: hypothetical protein [Hydra magnipapillata]
CL39.Contig1	2303	33	179	gi|332245559|ref|XP_003271926.1|	261	188	237	0.47	0.67	0.07	53	57	4e-06	--	PREDICTED: hypothetical protein LOC100602315 [Nomascus leucogenys]
CL3.Contig22	1117	1080	529	gi|115730915|ref|XP_001190749.1|	1875	68	251	0.28	0.43	0.12	211	51.6	8e-11	--	PREDICTED: similar to ankyrin 2,3/unc44 [Strongylocentrotus purpuratus] >gi|115949815|ref|XP_001187999.1| PREDICTED: similar to ankyrin 2,3/unc44 [Strongylocentrotus purpuratus]
CL3.Contig31	985	954	406	gi|115702337|ref|XP_001199047.1|	1056	63	230	0.25	0.45	0.02	187	53.1	8e-07	--	PREDICTED: similar to ankyrin 2,3/unc44 [Strongylocentrotus purpuratus] >gi|115941947|ref|XP_001179378.1| PREDICTED: similar to ankyrin 2,3/unc44 [Strongylocentrotus purpuratus]
CL3.Contig33	985	437	93	gi|115730915|ref|XP_001190749.1|	1875	272	365	0.31	0.47	0.01	117	39.7	2e-06	--	PREDICTED: similar to ankyrin 2,3/unc44 [Strongylocentrotus purpuratus] >gi|115949815|ref|XP_001187999.1| PREDICTED: similar to ankyrin 2,3/unc44 [Strongylocentrotus purpuratus]
CL3.Contig37	1064	1027	476	gi|115730915|ref|XP_001190749.1|	1875	794	1010	0.27	0.41	0.2	230	51.2	4e-07	--	PREDICTED: similar to ankyrin 2,3/unc44 [Strongylocentrotus purpuratus] >gi|115949815|ref|XP_001187999.1| PREDICTED: similar to ankyrin 2,3/unc44 [Strongylocentrotus purpuratus]
CL3.Contig38	1064	1036	617	gi|115691073|ref|XP_001203703.1|	1275	109	247	0.28	0.49	0.07	151	47.8	9e-07	--	PREDICTED: similar to ankyrin 2,3/unc44 [Strongylocentrotus purpuratus] >gi|115735432|ref|XP_781798.2| PREDICTED: similar to ankyrin 2,3/unc44 [Strongylocentrotus purpuratus]
CL3.Contig39	1196	1159	608	gi|115730915|ref|XP_001190749.1|	1875	68	251	0.28	0.43	0.12	211	51.6	2e-09	--	PREDICTED: similar to ankyrin 2,3/unc44 [Strongylocentrotus purpuratus] >gi|115949815|ref|XP_001187999.1| PREDICTED: similar to ankyrin 2,3/unc44 [Strongylocentrotus purpuratus]
CL3.Contig41	932	901	476	gi|115702337|ref|XP_001199047.1|	1056	63	200	0.28	0.47	0.02	146	56.2	2e-06	--	PREDICTED: similar to ankyrin 2,3/unc44 [Strongylocentrotus purpuratus] >gi|115941947|ref|XP_001179378.1| PREDICTED: similar to ankyrin 2,3/unc44 [Strongylocentrotus purpuratus]
CL400.Contig1	674	238	561	gi|291229955|ref|XP_002734936.1|	522	193	300	0.38	0.56	0	108	82	1e-22	--	PREDICTED: tigger transposable element derived 6-like [Saccoglossus kowalevskii]
CL4012.Contig1	1390	1109	3	gi|308097853|gb|ADO14473.1|	653	3	371	0.89	0.96	0	369	660	0	--	hsp70 [Bemisia tabaci]
CL4013.Contig1	200	199	2	gi|307213935|gb|EFN89174.1|	122	55	120	0.53	0.6	0	66	74.3	1e-12	--	Histone-lysine N-methyltransferase SETMAR [Harpegnathos saltator]
CL401.Contig1	3141	344	3013	gi|91080533|ref|XP_972324.1|	897	8	897	0.94	0.97	0	890	1721	0	--	PREDICTED: similar to alpha actinin CG4376-PB [Tribolium castaneum]
CL4023.Contig1	160	1	159	gi|307180535|gb|EFN68500.1|	149	21	74	0.59	0.74	0.01	54	67	2e-10	--	Histone-lysine N-methyltransferase SETMAR [Camponotus floridanus]
CL402.Contig2	720	630	244	gi|328703830|ref|XP_003242319.1|	333	2	109	0.38	0.53	0	129	89.7	3e-34	--	PREDICTED: histone-lysine N-methyltransferase SETMAR-like [Acyrthosiphon pisum]
CL4032.Contig1	253	248	6	gi|307212146|gb|EFN88000.1|	940	754	834	0.4	0.58	0	81	59.7	4e-08	--	Tankyrase-1 [Harpegnathos saltator]
CL4034.Contig1	243	165	1	gi|328717368|ref|XP_003246186.1|	247	10	64	0.52	0.7	0	55	68.2	1e-10	--	PREDICTED: craniofacial development protein 2-like [Acyrthosiphon pisum]
CL4046.Contig1	282	16	279	gi|307214185|gb|EFN89302.1|	3712	3179	3273	0.31	0.51	0.07	95	54.7	1e-06	--	Cubilin [Harpegnathos saltator]
CL4058.Contig1	268	268	2	gi|345483513|ref|XP_003424833.1|	382	284	375	0.73	0.83	0.03	92	145	4e-34	--	PREDICTED: cystinosin homolog isoform 1 [Nasonia vitripennis] >gi|345483515|ref|XP_003424834.1| PREDICTED: cystinosin homolog isoform 2 [Nasonia vitripennis]
CL405.Contig1	2151	173	2086	gi|115628167|ref|XP_792610.2|	955	320	936	0.26	0.43	0.02	657	217	2e-54	--	PREDICTED: similar to endonuclease/reverse transcriptase [Strongylocentrotus purpuratus] >gi|115963521|ref|XP_001197689.1| PREDICTED: similar to endonuclease/reverse transcriptase [Strongylocentrotus purpuratus]
CL4064.Contig1	267	1	267	gi|189310193|emb|CAP20054.1|	349	115	203	0.52	0.68	0	89	101	1e-20	--	transposase [Portunus pelagicus]
CL406.Contig1	645	463	161	gi|307174207|gb|EFN64852.1|	762	150	250	0.33	0.53	0	101	70.9	4e-11	--	Leucine-rich repeat-containing protein 24 [Camponotus floridanus]
CL406.Contig2	445	445	152	gi|158288819|ref|XP_310646.4|	336	132	229	0.32	0.55	0	98	67.4	2e-10	--	AGAP000446-PA [Anopheles gambiae str. PEST]
CL4075.Contig1	1448	1075	758	gi|189236786|ref|XP_968601.2|	891	474	573	0.53	0.66	0.03	110	89	5e-16	--	PREDICTED: similar to apoptosis stimulating of P53 [Tribolium castaneum]
CL4078.Contig1	390	5	229	gi|149754722|ref|XP_001504928.1|	1326	596	671	0.35	0.55	0.01	76	58.9	6e-08	--	PREDICTED: SCAN domain-containing protein 3 [Equus caballus]
CL407.Contig1	1091	253	1089	gi|307190021|gb|EFN74241.1|	1361	20	322	0.56	0.68	0.08	305	285	2e-75	--	Cytospin-A [Camponotus floridanus]
CL4087.Contig1	1288	141	839	gi|307170580|gb|EFN62774.1|	236	1	233	0.64	0.82	0	233	323	1e-86	--	Probable Bax inhibitor 1 [Camponotus floridanus]
CL408.Contig1	4423	2677	71	gi|189242026|ref|XP_968092.2|	994	238	991	0.42	0.56	0.02	894	539	1e-151	--	PREDICTED: similar to GA19313-PA [Tribolium castaneum]
CL409.Contig1	566	17	520	gi|343472787|emb|CCD15146.1|	680	3	172	0.25	0.46	0.12	191	54.3	3e-06	--	unnamed protein product [Trypanosoma congolense IL3000]
CL410.Contig1	733	627	250	gi|221123218|ref|XP_002154309.1|	2906	2702	2829	0.31	0.53	0.02	129	54.7	4e-06	--	PREDICTED: similar to FAT tumor suppressor homolog 4 [Hydra magnipapillata]
CL411.Contig1	545	8	544	gi|301765518|ref|XP_002918203.1|	929	553	731	0.55	0.74	0	179	239	4e-62	--	PREDICTED: zinc finger protein 268-like [Ailuropoda melanoleuca]
CL411.Contig2	468	8	466	gi|328704791|ref|XP_003242604.1|	339	24	176	0.56	0.76	0	153	211	8e-54	--	PREDICTED: zinc finger protein 271-like [Acyrthosiphon pisum]
CL4121.Contig1	413	6	308	gi|15010430|gb|AAK77263.1|	888	736	841	0.33	0.5	0.05	107	51.6	1e-05	--	GH03753p [Drosophila melanogaster]
CL412.Contig1	5724	234	5669	gi|189236161|ref|XP_975086.2|	1801	3	1711	0.63	0.71	0.04	1907	2219	0	--	PREDICTED: similar to rab3-GEF CG5627-PB [Tribolium castaneum]
CL412.Contig2	5892	234	5837	gi|189236161|ref|XP_975086.2|	1801	3	1711	0.64	0.73	0.02	1914	2269	0	--	PREDICTED: similar to rab3-GEF CG5627-PB [Tribolium castaneum]
CL414.Contig1	1940	208	1575	gi|328780983|ref|XP_003249898.1|	422	1	422	0.4	0.59	0.01	462	332	5e-89	--	PREDICTED: VPS33B-interacting protein [Apis mellifera]
CL4155.Contig1	2350	72	749	gi|193290164|ref|NP_001123268.1|	232	3	228	0.45	0.66	0.01	230	209	4e-52	--	candidate tumor suppressor in ovarian cancer 2 [Nasonia vitripennis]
CL415.Contig1	7723	1004	1726	gi|110762773|ref|XP_001120097.1|	431	157	394	0.44	0.63	0.01	244	196	2e-47	--	PREDICTED: protein yellow [Apis mellifera]
CL417.Contig1	716	552	316	gi|307210572|gb|EFN87042.1|	467	391	467	0.51	0.72	0	79	90.9	4e-23	--	PiggyBac transposable element-derived protein 4 [Harpegnathos saltator]
CL4182.Contig1	263	206	60	gi|115956225|ref|XP_001191064.1|	364	287	346	0.41	0.61	0.18	60	45.1	3e-07	--	PREDICTED: similar to endonuclease/reverse transcriptase, partial [Strongylocentrotus purpuratus]
CL4184.Contig1	277	2	262	gi|307178776|gb|EFN67382.1|	321	79	167	0.38	0.5	0.02	89	55.1	9e-07	--	Transposable element Tc3 transposase [Camponotus floridanus]
CL418.Contig1	1119	614	1096	gi|40457592|gb|AAR86938.1|	857	245	411	0.27	0.47	0.04	169	63.2	2e-08	--	reverse transcriptase [Drosophila melanogaster]
CL41.Contig1	2563	1468	692	gi|189310193|emb|CAP20054.1|	349	91	349	0.43	0.59	0	259	221	2e-68	--	transposase [Portunus pelagicus]
CL41.Contig2	3392	1468	692	gi|189310193|emb|CAP20054.1|	349	91	349	0.43	0.59	0	259	221	2e-68	--	transposase [Portunus pelagicus]
CL41.Contig3	2297	1202	609	gi|283765096|gb|ADB28039.1|	349	91	288	0.39	0.57	0	198	163	3e-63	--	transposase [Agrilus planipennis]
CL41.Contig4	3126	1202	609	gi|283765096|gb|ADB28039.1|	349	91	288	0.39	0.57	0	198	163	5e-63	--	transposase [Agrilus planipennis]
CL4204.Contig1	226	194	24	gi|345492410|ref|XP_001599983.2|	883	752	808	0.56	0.75	0	57	73.6	2e-12	--	PREDICTED: neprilysin-2-like [Nasonia vitripennis]
CL420.Contig1	1132	1131	529	gi|156539736|ref|XP_001599086.1|	758	413	617	0.35	0.56	0.02	206	109	2e-22	--	PREDICTED: similar to ENSANGP00000027469, partial [Nasonia vitripennis]
CL420.Contig2	1714	1713	1111	gi|156539736|ref|XP_001599086.1|	758	413	617	0.35	0.56	0.02	206	109	4e-22	--	PREDICTED: similar to ENSANGP00000027469, partial [Nasonia vitripennis]
CL4211.Contig1	426	43	420	gi|156539736|ref|XP_001599086.1|	758	60	176	0.34	0.5	0	126	67.8	1e-10	--	PREDICTED: similar to ENSANGP00000027469, partial [Nasonia vitripennis]
CL4215.Contig1	216	74	214	gi|225716440|gb|ACO14066.1|	172	1	48	0.56	0.7	0.02	48	52.4	6e-06	--	Transposable element Tcb1 transposase [Esox lucius]
CL421.Contig1	1743	449	1321	gi|148726081|emb|CAN88407.1|	471	6	287	0.32	0.47	0.01	294	127	1e-27	--	reticulon 4 receptor [Danio rerio]
CL4235.Contig1	209	209	3	gi|270016838|gb|EFA13284.1|	270	98	166	0.4	0.62	0	69	61.6	1e-08	--	hypothetical protein TcasGA2_TC010304 [Tribolium castaneum]
CL423.Contig1	2541	2293	251	gi|91093755|ref|XP_969513.1|	684	2	677	0.5	0.71	0	682	723	0	--	PREDICTED: similar to pristanoyl acyl-Coenzyme A oxidase 3 [Tribolium castaneum]
CL423.Contig2	2628	2380	338	gi|91093755|ref|XP_969513.1|	684	2	677	0.5	0.71	0	682	723	0	--	PREDICTED: similar to pristanoyl acyl-Coenzyme A oxidase 3 [Tribolium castaneum]
CL4263.Contig1	178	3	173	gi|76160853|gb|ABA40401.1|	1103	289	345	0.73	0.89	0	57	92	7e-18	--	bursicon receptor [Tribolium castaneum]
CL4269.Contig1	205	201	1	gi|115956225|ref|XP_001191064.1|	364	267	344	0.38	0.56	0.14	78	54.3	2e-06	--	PREDICTED: similar to endonuclease/reverse transcriptase, partial [Strongylocentrotus purpuratus]
CL4270.Contig1	342	333	70	gi|221119676|ref|XP_002155414.1|	372	233	322	0.47	0.61	0.03	91	72.8	4e-12	--	PREDICTED: similar to ORF2-encoded protein, partial [Hydra magnipapillata]
CL4272.Contig1	412	412	89	gi|170053867|ref|XP_001862871.1|	343	142	255	0.3	0.54	0.05	114	60.8	2e-08	--	predicted protein [Culex quinquefasciatus] >gi|167874341|gb|EDS37724.1| predicted protein [Culex quinquefasciatus]
CL4276.Contig1	276	11	241	gi|307180306|gb|EFN68339.1|	657	262	331	0.44	0.59	0	77	63.9	2e-09	--	Putative transcription factor SOX-15 [Camponotus floridanus]
CL427.Contig1	3584	3367	1745	gi|282158103|ref|NP_001164095.1|	549	4	528	0.69	0.78	0	546	736	0	--	ATP-dependent RNA helicase p62 [Tribolium castaneum]
CL4286.Contig1	209	11	208	gi|154091003|ref|NP_001001668.3|	717	412	477	0.54	0.74	0	66	87.8	1e-16	--	zinc finger protein 470 [Homo sapiens] >gi|313104257|sp|Q6ECI4.3|ZN470_HUMAN RecName: Full=Zinc finger protein 470; AltName: Full=Chondrogenesis zinc finger protein 1; Short=CZF-1 >gi|223459698|gb|AAI36763.1| Zinc finger protein 470 [Homo sapiens]
CL4289.Contig1	1982	1208	1414	gi|91079136|ref|XP_975456.1|	104	9	72	0.44	0.59	0	69	61.2	2e-07	--	PREDICTED: similar to AGAP007553-PA [Tribolium castaneum]
CL4295.Contig1	192	191	3	gi|51235680|gb|AAT98609.1|	874	765	827	0.66	0.76	0	63	92	7e-18	--	polyprotein [Schistosoma mansoni]
CL429.Contig1	2627	190	1230	gi|189237729|ref|XP_001811804.1|	2566	611	982	0.29	0.43	0.11	394	125	8e-27	--	PREDICTED: similar to CG11122 CG11122-PA [Tribolium castaneum]
CL42.Contig2	584	295	498	gi|335289802|ref|XP_003355988.1|	557	352	419	0.52	0.66	0	68	84.3	3e-15	--	PREDICTED: zinc finger protein 234-like isoform 2 [Sus scrofa]
CL42.Contig3	584	295	501	gi|335289802|ref|XP_003355988.1|	557	352	420	0.53	0.66	0	69	85.9	1e-15	--	PREDICTED: zinc finger protein 234-like isoform 2 [Sus scrofa]
CL4300.Contig1	343	326	90	gi|11527886|gb|AAG37041.1|AF298209_2	1144	595	679	0.42	0.54	0.1	88	59.7	4e-08	--	polyprotein [Dictyostelium discoideum]
CL430.Contig1	1646	1587	385	gi|74835158|dbj|BAE44464.1|	809	348	763	0.3	0.51	0.04	418	214	8e-54	--	non-LTR retrotransposon CATS [Bombyx mori]
CL4314.Contig1	4424	419	3253	gi|307199782|gb|EFN80228.1|	939	45	939	0.6	0.74	0	954	1150	0	--	Echinoderm microtubule-associated protein-like 1 [Harpegnathos saltator]
CL4327.Contig1	433	431	234	gi|345494381|ref|XP_001599309.2|	465	374	439	0.42	0.63	0	66	54.7	1e-06	--	PREDICTED: hypothetical protein LOC100114206 [Nasonia vitripennis]
CL432.Contig1	775	2	307	gi|270016838|gb|EFA13284.1|	270	139	240	0.33	0.5	0	102	55.1	3e-06	--	hypothetical protein TcasGA2_TC010304 [Tribolium castaneum]
CL433.Contig1	2506	1998	2471	gi|221123096|ref|XP_002159424.1|	917	2	162	0.27	0.44	0.03	163	67.4	3e-09	--	PREDICTED: similar to DNA polymerase kappa [Hydra magnipapillata]
CL4342.Contig1	2635	2074	770	gi|115975815|ref|XP_001181326.1|	1196	555	971	0.38	0.52	0	435	288	1e-75	--	PREDICTED: similar to endonuclease/reverse transcriptase [Strongylocentrotus purpuratus]
CL4351.Contig1	592	586	299	gi|270016927|gb|EFA13373.1|	497	348	443	0.39	0.55	0.01	97	63.2	3e-12	--	hypothetical protein TcasGA2_TC001390 [Tribolium castaneum]
CL4359.Contig1	297	232	68	gi|115632324|ref|XP_001203564.1|	629	44	98	0.52	0.74	0	55	71.2	1e-11	--	PREDICTED: similar to autophagy protein 9, partial [Strongylocentrotus purpuratus] >gi|115645062|ref|XP_788373.2| PREDICTED: similar to autophagy protein 9, partial [Strongylocentrotus purpuratus]
CL435.Contig1	1927	289	2	gi|195130927|ref|XP_002009902.1|	150	68	142	0.4	0.57	0	96	89	8e-16	--	GI15619 [Drosophila mojavensis] >gi|193908352|gb|EDW07219.1| GI15619 [Drosophila mojavensis]
CL4361.Contig1	1077	854	21	gi|307172609|gb|EFN63968.1|	858	1	290	0.67	0.78	0.04	291	382	1e-104	--	SCY1-like protein 2 [Camponotus floridanus]
CL4362.Contig1	959	887	15	gi|156549354|ref|XP_001601670.1|	729	344	613	0.26	0.45	0.04	306	76.6	2e-12	--	PREDICTED: protein SPT2 homolog [Nasonia vitripennis]
CL4363.Contig1	657	458	69	gi|307189014|gb|EFN73531.1|	130	1	130	0.97	0.99	0	130	260	4e-68	--	40S ribosomal protein S15a [Camponotus floridanus]
CL4374.Contig1	464	109	354	gi|307095042|gb|ADN29827.1|	113	1	74	0.5	0.65	0.01	83	62.8	4e-09	--	uticular-like protein [Triatoma matogrossensis]
CL4379.Contig1	575	3	308	gi|332023435|gb|EGI63678.1|	897	796	897	0.92	0.98	0	102	184	1e-45	--	Serine/threonine-protein kinase TAO1 [Acromyrmex echinatior]
CL4380.Contig1	301	300	58	gi|270010958|gb|EFA07406.1|	695	449	529	0.55	0.79	0	81	108	9e-23	--	protein C kinase 98E-like protein [Tribolium castaneum]
CL4381.Contig1	235	226	113	gi|229596407|ref|XP_001009685.3|	670	381	418	0.5	0.65	0	38	38.1	6e-06	--	HMG box family protein [Tetrahymena thermophila] >gi|225565324|gb|EAR89440.3| HMG box family protein [Tetrahymena thermophila SB210]
CL43.Contig2	359	237	359	gi|332028695|gb|EGI68727.1|	137	5	45	0.82	0.92	0	41	87	2e-16	--	Enterin neuropeptide [Acromyrmex echinatior]
CL4405.Contig1	249	45	197	gi|332256375|ref|XP_003277295.1|	402	198	248	0.45	0.62	0	51	54.3	7e-08	--	PREDICTED: zinc finger protein 547 [Nomascus leucogenys]
CL4406.Contig1	1107	1083	331	gi|304277103|gb|ADM18966.1|	283	1	281	0.72	0.8	0.1	281	413	1e-114	--	deviate [Reticulitermes flavipes]
CL4409.Contig1	324	3	308	gi|328724582|ref|XP_001950177.2|	943	742	859	0.34	0.5	0.14	119	63.9	2e-09	--	PREDICTED: transient receptor potential cation channel protein painless-like isoform 1 [Acyrthosiphon pisum] >gi|328724584|ref|XP_003248192.1| PREDICTED: transient receptor potential cation channel protein painless-like isoform 2 [Acyrthosiphon pisum]
CL4416.Contig1	274	253	2	gi|307180535|gb|EFN68500.1|	149	16	101	0.51	0.69	0.02	86	92.4	5e-18	--	Histone-lysine N-methyltransferase SETMAR [Camponotus floridanus]
CL4418.Contig1	300	240	1	gi|208433969|ref|YP_002265596.1|	441	87	166	0.61	0.68	0	80	95.5	6e-19	--	NADH dehydrogenase subunit 4 [Tetraphalerus bruchi] >gi|194241680|gb|ACF35129.1| NADH dehydrogenase subunit 4 [Tetraphalerus bruchi]
CL441.Contig1	1816	1674	355	gi|153792203|ref|NP_001093281.1|	448	3	447	0.69	0.81	0.01	448	629	1e-178	--	vesicle amine transport protein [Bombyx mori] >gi|95103100|gb|ABF51491.1| vesicle amine transport protein [Bombyx mori]
CL4423.Contig1	212	3	212	gi|332028285|gb|EGI68332.1|	218	39	112	0.45	0.62	0.05	74	68.6	8e-11	--	Histone-lysine N-methyltransferase SETMAR [Acromyrmex echinatior]
CL4429.Contig1	319	295	188	gi|156539736|ref|XP_001599086.1|	758	281	316	0.61	0.8	0	36	49.7	3e-10	--	PREDICTED: similar to ENSANGP00000027469, partial [Nasonia vitripennis]
CL442.Contig1	766	462	19	gi|123479892|ref|XP_001323102.1|	4057	947	1109	0.25	0.49	0.11	167	54.7	4e-06	--	viral A-type inclusion protein [Trichomonas vaginalis G3]
CL4430.Contig1	1031	58	1026	gi|189235910|ref|XP_966635.2|	313	1	313	0.74	0.86	0	323	494	1e-138	--	PREDICTED: similar to GA14768-PA, partial [Tribolium castaneum]
CL4432.Contig1	801	10	801	gi|282158103|ref|NP_001164095.1|	549	20	282	0.67	0.77	0	265	358	1e-97	--	ATP-dependent RNA helicase p62 [Tribolium castaneum]
CL4433.Contig1	326	299	6	gi|328703830|ref|XP_003242319.1|	333	180	275	0.48	0.7	0	98	93.6	2e-18	--	PREDICTED: histone-lysine N-methyltransferase SETMAR-like [Acyrthosiphon pisum]
CL4434.Contig1	272	272	18	gi|91091040|ref|XP_975215.1|	341	40	127	0.54	0.7	0.03	88	92.4	5e-18	--	PREDICTED: similar to AGAP006721-PA [Tribolium castaneum]
CL443.Contig1	649	560	354	gi|340710419|ref|XP_003393788.1|	1344	400	468	0.66	0.79	0	69	96.7	7e-19	--	PREDICTED: multidrug resistance protein homolog 49-like [Bombus terrestris]
CL4440.Contig1	170	152	3	gi|307179238|gb|EFN67634.1|	179	121	170	0.54	0.72	0	50	60.8	2e-08	--	Putative uncharacterized transposon-derived protein F52C9.6 [Camponotus floridanus]
CL4453.Contig1	3250	3088	1493	gi|123431636|ref|XP_001308251.1|	1737	964	1491	0.21	0.37	0.02	543	72.4	1e-10	--	flocculin [Trichomonas vaginalis G3]
CL4455.Contig1	3016	2784	1678	gi|195442035|ref|XP_002068766.1|	606	240	606	0.41	0.59	0.02	379	283	3e-74	--	GK17849 [Drosophila willistoni] >gi|194164851|gb|EDW79752.1| GK17849 [Drosophila willistoni]
CL4459.Contig1	202	1	114	gi|307175801|gb|EFN65619.1|	184	93	130	0.63	0.78	0	38	49.3	3e-06	--	Putative uncharacterized transposon-derived protein F52C9.6 [Camponotus floridanus]
CL445.Contig1	2196	1953	1	gi|345481376|ref|XP_001602129.2|	952	1	664	0.7	0.8	0.02	665	981	0	--	PREDICTED: cubilin-like [Nasonia vitripennis]
CL445.Contig2	2087	1866	1	gi|345481376|ref|XP_001602129.2|	952	35	664	0.71	0.82	0.01	631	965	0	--	PREDICTED: cubilin-like [Nasonia vitripennis]
CL445.Contig3	2295	1881	1	gi|333470326|gb|EAA01077.6|	887	11	632	0.71	0.84	0	629	978	0	--	AGAP001415-PA [Anopheles gambiae str. PEST]
CL4462.Contig1	245	243	121	gi|195128155|ref|XP_002008531.1|	101	11	51	0.53	0.68	0	41	58.9	6e-08	--	GI11771 [Drosophila mojavensis] >gi|193920140|gb|EDW19007.1| GI11771 [Drosophila mojavensis]
CL446.Contig1	1116	790	2	gi|332023616|gb|EGI63847.1|	1841	27	289	0.67	0.83	0	263	363	8e-99	--	Uncharacterized protein [Acromyrmex echinatior]
CL446.Contig2	1311	790	2	gi|332023616|gb|EGI63847.1|	1841	27	289	0.67	0.83	0	263	363	1e-98	--	Uncharacterized protein [Acromyrmex echinatior]
CL447.Contig1	678	76	540	gi|195587040|ref|XP_002083273.1|	484	136	288	0.5	0.65	0	155	150	4e-35	--	GD13442 [Drosophila simulans] >gi|194195282|gb|EDX08858.1| GD13442 [Drosophila simulans]
CL447.Contig2	1284	76	1281	gi|195490553|ref|XP_002093187.1|	484	42	428	0.43	0.57	0.04	423	342	2e-92	--	GE20919 [Drosophila yakuba] >gi|194179288|gb|EDW92899.1| GE20919 [Drosophila yakuba]
CL447.Contig3	999	79	996	gi|195490553|ref|XP_002093187.1|	484	137	428	0.4	0.52	0.06	327	229	1e-58	--	GE20919 [Drosophila yakuba] >gi|194179288|gb|EDW92899.1| GE20919 [Drosophila yakuba]
CL447.Contig4	963	76	831	gi|195403413|ref|XP_002060284.1|	482	39	287	0.5	0.69	0	252	263	7e-69	--	GJ16075 [Drosophila virilis] >gi|194140623|gb|EDW57097.1| GJ16075 [Drosophila virilis]
CL4489.Contig1	899	519	94	gi|221119676|ref|XP_002155414.1|	372	35	177	0.36	0.65	0	143	107	5e-28	--	PREDICTED: similar to ORF2-encoded protein, partial [Hydra magnipapillata]
CL448.Contig1	592	343	8	gi|221123096|ref|XP_002159424.1|	917	2	127	0.32	0.46	0.12	128	59.3	1e-07	--	PREDICTED: similar to DNA polymerase kappa [Hydra magnipapillata]
CL448.Contig2	637	379	8	gi|221123096|ref|XP_002159424.1|	917	2	127	0.31	0.47	0.03	128	67	6e-10	--	PREDICTED: similar to DNA polymerase kappa [Hydra magnipapillata]
CL4491.Contig1	312	9	311	gi|170051232|ref|XP_001861671.1|	463	264	371	0.31	0.46	0.1	113	52.8	5e-06	--	conserved hypothetical protein [Culex quinquefasciatus] >gi|167872548|gb|EDS35931.1| conserved hypothetical protein [Culex quinquefasciatus]
CL4495.Contig1	976	970	2	gi|189240987|ref|XP_001809298.1|	560	81	392	0.64	0.76	0	325	425	1e-117	--	PREDICTED: similar to potassium-dependent sodium-calcium exchanger [Tribolium castaneum]
CL44.Contig1	2316	2214	817	gi|195388346|ref|XP_002052841.1|	465	2	366	0.32	0.43	0.03	483	198	1e-48	--	cabut [Drosophila virilis] >gi|194149298|gb|EDW64996.1| cabut [Drosophila virilis]
CL4500.Contig1	174	3	173	gi|149242815|pdb|2P2C|P	169	92	148	0.54	0.7	0	57	63.9	2e-09	--	Chain P, Inhibition Of Caspase-2 By A Designed Ankyrin Repeat Protein (Darpin) >gi|149242818|pdb|2P2C|Q Chain Q, Inhibition Of Caspase-2 By A Designed Ankyrin Repeat Protein (Darpin) >gi|149242821|pdb|2P2C|R Chain R, Inhibition Of Caspase-2 By A Designed Ankyrin Repeat Protein (Darpin) >gi|149242824|pdb|2P2C|S Chain S, Inhibition Of Caspase-2 By A Designed Ankyrin Repeat Protein (Darpin) >gi|1492…
CL4506.Contig1	1562	81	1562	gi|270002797|gb|EEZ99244.1|	444	1	428	0.57	0.7	0	496	491	1e-137	--	elbow B [Tribolium castaneum]
CL4512.Contig1	459	3	458	gi|345483293|ref|XP_003424787.1|	1661	16	168	0.75	0.85	0	153	238	6e-62	--	PREDICTED: LOW QUALITY PROTEIN: myosin-IIIa [Nasonia vitripennis]
CL4515.Contig1	405	375	181	gi|307206703|gb|EFN84658.1|	2473	1214	1270	0.47	0.66	0	65	55.8	5e-07	--	Pleckstrin-like proteiny domain-containing family A member 5 [Harpegnathos saltator]
CL451.Contig1	2347	2059	1352	gi|157106389|ref|XP_001649301.1|	865	97	327	0.34	0.53	0	237	113	5e-23	--	ankyrin 2,3/unc44 [Aedes aegypti] >gi|108868849|gb|EAT33074.1| ankyrin 2,3/unc44 [Aedes aegypti]
CL4525.Contig1	294	292	125	gi|222353678|ref|NP_001138447.1|	578	491	546	0.58	0.71	0	56	75.1	9e-13	--	glass [Strongylocentrotus purpuratus] >gi|68300867|gb|AAY89369.1| glass [Strongylocentrotus purpuratus]
CL452.Contig1	823	257	3	gi|194864392|ref|XP_001970916.1|	130	1	85	0.49	0.64	0	85	84	7e-15	--	GG10911 [Drosophila erecta] >gi|190662783|gb|EDV59975.1| GG10911 [Drosophila erecta]
CL453.Contig1	341	336	100	gi|149411505|ref|XP_001514064.1|	364	233	309	0.4	0.55	0	79	84.3	1e-15	--	PREDICTED: keratin-associated protein 10-4-like [Ornithorhynchus anatinus]
CL4540.Contig1	400	291	1	gi|221119676|ref|XP_002155414.1|	372	211	301	0.4	0.54	0	97	62.4	2e-14	--	PREDICTED: similar to ORF2-encoded protein, partial [Hydra magnipapillata]
CL4542.Contig1	229	216	31	gi|270015963|gb|EFA12411.1|	542	152	211	0.4	0.64	0	62	53.1	3e-06	--	hypothetical protein TcasGA2_TC016413 [Tribolium castaneum]
CL454.Contig1	1242	601	1242	gi|153799359|gb|ABS50439.1|	487	24	226	0.39	0.59	0.01	218	139	2e-31	--	transposase [Helicoverpa zea]
CL4551.Contig1	3318	3177	2380	gi|121583754|ref|NP_001073569.1|	274	7	270	0.81	0.88	0	266	477	1e-132	--	cuticular protein analogous to peritrophins 3-C5 isoform 1 [Tribolium castaneum] >gi|119387888|gb|ABL73929.1| obstractor C1 [Tribolium castaneum]
CL4552.Contig1	389	272	3	gi|156544003|ref|XP_001607805.1|	124	1	90	0.76	0.85	0	90	141	8e-33	--	PREDICTED: ragulator complex protein LAMTOR3-A-like [Nasonia vitripennis]
CL4564.Contig1	834	15	671	gi|307211463|gb|EFN87569.1|	1189	978	1188	0.47	0.64	0	221	167	7e-40	--	Protein phosphatase 1 regulatory subunit 12A [Harpegnathos saltator]
CL4567.Contig1	794	792	133	gi|307185231|gb|EFN71358.1|	824	569	820	0.42	0.52	0.17	268	169	1e-40	--	hypothetical protein EAG_06084 [Camponotus floridanus]
CL456.Contig1	970	214	963	gi|307187147|gb|EFN72391.1|	309	1	246	0.45	0.6	0	252	220	9e-56	--	Transposable element Tc3 transposase [Camponotus floridanus]
CL4570.Contig1	313	176	259	gi|119624987|gb|EAX04582.1|	400	149	176	0.67	0.85	0	28	64.7	1e-09	--	hCG1999844 [Homo sapiens]
CL4573.Contig1	948	948	154	gi|91080661|ref|XP_974660.1|	305	33	304	0.36	0.59	0.03	274	192	2e-47	--	PREDICTED: similar to 4-nitrophenylphosphatase [Tribolium castaneum]
CL4574.Contig1	256	253	11	gi|307213851|gb|EFN89132.1|	325	96	175	0.4	0.64	0.01	82	70.9	2e-11	--	PiggyBac transposable element-derived protein 4 [Harpegnathos saltator]
CL4584.Contig1	240	1	189	gi|328704791|ref|XP_003242604.1|	339	52	114	0.63	0.77	0	63	97.8	2e-22	--	PREDICTED: zinc finger protein 271-like [Acyrthosiphon pisum]
CL4585.Contig1	755	712	2	gi|82079398|sp|Q5TYQ8.1|ZC3HE_DANRE	669	429	657	0.39	0.53	0.01	241	181	3e-44	--	RecName: Full=Zinc finger CCCH domain-containing protein 14 >gi|55251284|emb|CAH69025.1| novel protein [Danio rerio]
CL4589.Contig1	258	95	253	gi|221132594|ref|XP_002154878.1|	661	519	577	0.44	0.57	0.1	59	52.8	5e-06	--	PREDICTED: similar to predicted protein [Hydra magnipapillata]
CL4592.Contig1	739	727	8	gi|328718100|ref|XP_003246389.1|	376	11	259	0.31	0.51	0.04	251	107	4e-22	--	PREDICTED: RNA-directed DNA polymerase from mobile element jockey-like [Acyrthosiphon pisum]
CL459.Contig1	2039	1978	11	gi|91078292|ref|XP_972005.1|	1254	551	1128	0.28	0.44	0.04	688	211	1e-52	--	PREDICTED: similar to AGAP005739-PA [Tribolium castaneum]
CL45.Contig1	2202	39	680	gi|189236107|ref|XP_973934.2|	505	289	504	0.75	0.87	0	216	345	4e-93	--	PREDICTED: similar to High mobility group protein DSP1 (Protein dorsal switch 1) [Tribolium castaneum]
CL4611.Contig1	192	3	182	gi|170577748|ref|XP_001894123.1|	133	64	123	0.43	0.51	0	60	57.4	2e-07	--	T-cell receptor beta chain ANA 11 [Brugia malayi]
CL4612.Contig1	355	80	355	gi|328723484|ref|XP_003247853.1|	309	22	109	0.4	0.58	0	92	73.6	3e-12	--	PREDICTED: group 3 secretory phospholipase A2-like [Acyrthosiphon pisum]
CL4614.Contig1	1198	299	880	gi|15292541|gb|AAK93539.1|	1358	407	595	0.38	0.52	0.02	199	146	2e-33	--	SD06557p [Drosophila melanogaster]
CL4615.Contig1	344	264	58	gi|221119676|ref|XP_002155414.1|	372	237	305	0.51	0.65	0.01	70	66.2	4e-10	--	PREDICTED: similar to ORF2-encoded protein, partial [Hydra magnipapillata]
CL461.Contig1	1807	471	1634	gi|158286480|ref|XP_308777.4|	626	194	626	0.44	0.6	0.1	433	332	4e-89	--	AGAP006993-PA [Anopheles gambiae str. PEST] >gi|157020488|gb|EAA04662.4| AGAP006993-PA [Anopheles gambiae str. PEST]
CL461.Contig2	2101	462	1928	gi|170029739|ref|XP_001842749.1|	612	124	612	0.5	0.69	0	492	485	1e-159	--	leucine-rich repeat-containing protein 40 [Culex quinquefasciatus] >gi|167864068|gb|EDS27451.1| leucine-rich repeat-containing protein 40 [Culex quinquefasciatus]
CL4621.Contig1	265	3	263	gi|291239215|ref|XP_002739524.1|	495	300	386	0.45	0.54	0.05	92	62.8	4e-09	--	PREDICTED: secreted gel-forming mucin-like [Saccoglossus kowalevskii]
CL4625.Contig1	590	65	418	gi|91090272|ref|XP_970617.1|	578	465	578	0.6	0.73	0	119	131	2e-29	--	PREDICTED: similar to UPF0171 protein CG8783 [Tribolium castaneum]
CL4627.Contig1	365	364	2	gi|242012945|ref|XP_002427184.1|	885	305	414	0.33	0.5	0.04	127	59.7	4e-08	--	class B secretin-like G-protein coupled receptor GPRmth5, putative [Pediculus humanus corporis] >gi|212511471|gb|EEB14446.1| class B secretin-like G-protein coupled receptor GPRmth5, putative [Pediculus humanus corporis]
CL4632.Contig1	4019	593	3886	gi|189236143|ref|XP_974746.2|	1043	1	1041	0.65	0.76	0.01	1112	1316	0	--	PREDICTED: similar to AGAP002711-PA [Tribolium castaneum]
CL4633.Contig1	660	83	526	gi|115770430|ref|XP_794212.2|	1197	965	1122	0.3	0.47	0.06	159	64.3	4e-09	--	PREDICTED: similar to camp and camp-inhibited cgmp 3,5-cyclic phosphodiesterase [Strongylocentrotus purpuratus] >gi|115956163|ref|XP_001188724.1| PREDICTED: similar to camp and camp-inhibited cgmp 3,5-cyclic phosphodiesterase [Strongylocentrotus purpuratus]
CL4636.Contig1	273	268	11	gi|254587313|emb|CAX83713.1|	819	209	294	0.29	0.53	0	86	52.4	6e-06	--	reverse transcriptase [Schistosoma japonicum]
CL4642.Contig1	289	1	213	gi|5081602|gb|AAD39461.1|AF134586_1	315	221	292	0.5	0.66	0.01	72	63.9	2e-09	--	reverse transcriptase-like protein [Amblyomma americanum]
CL464.Contig1	2560	2400	1009	gi|328708058|ref|XP_003243588.1|	586	22	488	0.44	0.62	0.01	470	389	1e-106	--	PREDICTED: probable 4-coumarate--CoA ligase 3-like isoform 2 [Acyrthosiphon pisum] >gi|328708060|ref|XP_001948363.2| PREDICTED: probable 4-coumarate--CoA ligase 3-like isoform 1 [Acyrthosiphon pisum]
CL4653.Contig1	197	3	194	gi|83728483|gb|ABC41931.1|	103	11	73	0.42	0.64	0	64	58.2	1e-07	--	transposase [Sitodiplosis mosellana]
CL4657.Contig1	939	6	332	gi|221119676|ref|XP_002155414.1|	372	258	371	0.28	0.5	0.04	114	59.3	2e-07	--	PREDICTED: similar to ORF2-encoded protein, partial [Hydra magnipapillata]
CL4663.Contig1	353	10	267	gi|298204349|gb|ADI61823.1|	997	694	779	0.48	0.67	0	86	87	2e-16	--	endonuclease-reverse transcriptase [Bombyx mori]
CL4666.Contig1	243	2	241	gi|336727348|dbj|BAK40301.1|	377	274	353	0.8	0.88	0	80	125	7e-28	--	cytochrome b [Coptotermes formosanus]
CL4671.Contig1	456	440	6	gi|221119676|ref|XP_002155414.1|	372	182	323	0.39	0.54	0.02	148	98.2	9e-20	--	PREDICTED: similar to ORF2-encoded protein, partial [Hydra magnipapillata]
CL4673.Contig1	412	4	381	gi|298204349|gb|ADI61823.1|	997	427	543	0.26	0.54	0	126	67	2e-10	--	endonuclease-reverse transcriptase [Bombyx mori]
CL4674.Contig1	192	1	192	gi|334332633|ref|XP_001370309.2|	771	495	558	0.57	0.71	0	64	86.7	3e-16	--	PREDICTED: zinc finger protein 850-like [Monodelphis domestica]
CL467.Contig1	1808	2	1174	gi|307203918|gb|EFN82825.1|	388	60	388	0.63	0.72	0	391	468	1e-130	--	Heterogeneous nuclear ribonucleoprotein H2 [Harpegnathos saltator]
CL468.Contig1	1174	315	1034	gi|40457592|gb|AAR86938.1|	857	154	396	0.23	0.43	0.03	248	60.1	2e-07	--	reverse transcriptase [Drosophila melanogaster]
CL4693.Contig1	277	274	2	gi|198418303|ref|XP_002120010.1|	1990	460	560	0.45	0.53	0.1	102	65.5	7e-10	--	PREDICTED: similar to heavy neurofilament protein [Ciona intestinalis]
CL4695.Contig1	432	405	1	gi|189234894|ref|XP_966707.2|	1099	117	251	0.8	0.89	0	135	229	2e-59	--	PREDICTED: similar to Discoidin domain receptor CG33531-PA [Tribolium castaneum]
CL4696.Contig1	217	163	2	gi|195049961|ref|XP_001992798.1|	397	60	113	0.48	0.72	0	54	57.4	2e-07	--	GH13445 [Drosophila grimshawi] >gi|193899857|gb|EDV98723.1| GH13445 [Drosophila grimshawi]
CL4698.Contig1	1290	966	1271	gi|221100053|ref|XP_002167804.1|	342	249	342	0.35	0.52	0	102	59.7	7e-14	--	PREDICTED: similar to transposase-like [Hydra magnipapillata]
CL46.Contig1	1498	839	705	gi|74865845|sp|Q8MP30.1|Y7791_DICDI	233	111	155	0.62	1	0	45	103	3e-20	--	RecName: Full=Uncharacterized histidine-rich protein DDB_G0274557; Flags: Precursor
CL4700.Contig1	242	236	60	gi|345484117|ref|XP_003424953.1|	266	144	202	0.4	0.66	0	59	56.2	2e-11	--	PREDICTED: craniofacial development protein 2-like [Nasonia vitripennis]
CL4703.Contig1	311	311	42	gi|307172885|gb|EFN64073.1|	273	184	273	0.63	0.82	0	90	133	2e-30	--	Craniofacial development protein 2 [Camponotus floridanus]
CL470.Contig1	627	3	434	gi|307180535|gb|EFN68500.1|	149	6	149	0.61	0.75	0.03	149	180	3e-44	--	Histone-lysine N-methyltransferase SETMAR [Camponotus floridanus]
CL4711.Contig1	447	417	25	gi|12597226|dbj|BAB21517.1|	640	35	171	0.32	0.52	0.04	137	74.3	1e-12	--	TRASSc4 [Samia cynthia]
CL4713.Contig1	1284	759	1283	gi|193606145|ref|XP_001944028.1|	450	280	450	0.48	0.56	0.02	180	142	5e-32	--	PREDICTED: neural Wiskott-Aldrich syndrome protein-like [Acyrthosiphon pisum]
CL4714.Contig1	239	5	217	gi|301616361|ref|XP_002937628.1|	1216	756	828	0.32	0.56	0.02	73	52	8e-06	--	PREDICTED: hypothetical protein LOC100496475 [Xenopus (Silurana) tropicalis]
CL4731.Contig1	346	33	338	gi|156539736|ref|XP_001599086.1|	758	212	316	0.47	0.66	0.02	105	98.6	7e-20	--	PREDICTED: similar to ENSANGP00000027469, partial [Nasonia vitripennis]
CL4733.Contig1	882	881	267	gi|307176637|gb|EFN66105.1|	1053	408	614	0.54	0.72	0	207	230	5e-59	--	Probable exonuclease mut-7-like protein [Camponotus floridanus]
CL473.Contig1	852	391	122	gi|307187405|gb|EFN72522.1|	175	78	163	0.4	0.56	0	90	69.7	2e-10	--	Transposable element Tc3 transposase [Camponotus floridanus]
CL474.Contig1	1225	937	386	gi|157106389|ref|XP_001649301.1|	865	97	280	0.37	0.56	0	185	110	2e-22	--	ankyrin 2,3/unc44 [Aedes aegypti] >gi|108868849|gb|EAT33074.1| ankyrin 2,3/unc44 [Aedes aegypti]
CL4756.Contig1	487	79	312	gi|221091136|ref|XP_002169099.1|	1040	620	697	0.46	0.66	0	78	82.8	2e-27	--	PREDICTED: similar to hemicentin 1, partial [Hydra magnipapillata]
CL4757.Contig1	162	126	4	gi|307200225|gb|EFN80519.1|	1962	152	192	0.63	0.75	0	41	54.3	4e-08	--	Leucine-rich repeat-containing protein 68 [Harpegnathos saltator]
CL4759.Contig1	318	310	5	gi|221109126|ref|XP_002161449.1|	294	185	288	0.54	0.67	0.01	104	105	5e-22	--	PREDICTED: similar to SET domain and mariner transposase fusion [Hydra magnipapillata]
CL475.Contig1	1405	1102	656	gi|110590885|pdb|2BKG|A	166	18	165	0.42	0.65	0	149	115	4e-24	--	Chain A, Crystal Structure Of E3_19 An Designed Ankyrin Repeat Protein >gi|110590886|pdb|2BKG|B Chain B, Crystal Structure Of E3_19 An Designed Ankyrin Repeat Protein
CL4762.Contig1	500	3	500	gi|307194513|gb|EFN76805.1|	1006	185	350	0.7	0.83	0	167	241	1e-62	--	Membrane-associated guanylate kinase, WW and PDZ domain-containing protein 2 [Harpegnathos saltator]
CL476.Contig1	2267	1580	1948	gi|115901733|ref|XP_796756.2|	787	61	183	0.39	0.62	0	123	102	4e-27	--	PREDICTED: similar to endonuclease-reverse transcriptase, partial [Strongylocentrotus purpuratus] >gi|115972774|ref|XP_001183353.1| PREDICTED: similar to endonuclease-reverse transcriptase, partial [Strongylocentrotus purpuratus]
CL4777.Contig1	163	1	162	gi|270002891|gb|EEZ99338.1|	518	374	427	0.62	0.81	0	54	79.3	5e-14	--	cytochrome P450 6BQ13 [Tribolium castaneum]
CL4782.Contig1	268	2	268	gi|189235092|ref|XP_001809017.1|	2437	716	795	0.49	0.61	0	89	97.4	2e-19	--	PREDICTED: similar to notch homolog 5 [Tribolium castaneum]
CL4788.Contig1	477	473	3	gi|197304701|ref|NP_001127865.1|	582	199	355	0.64	0.82	0	157	221	6e-57	--	lines [Nasonia vitripennis]
CL4796.Contig1	664	174	662	gi|298204349|gb|ADI61823.1|	997	216	383	0.34	0.56	0.03	169	94	5e-18	--	endonuclease-reverse transcriptase [Bombyx mori]
CL479.Contig1	1488	2	1054	gi|34392535|dbj|BAC82595.1|	1209	858	1205	0.32	0.54	0.01	356	187	9e-46	--	reverse transcriptase [Anopheles gambiae]
CL47.Contig1	2980	695	820	gi|332019475|gb|EGI59955.1|	127	9	50	0.92	0.97	0	42	82.4	1e-13	--	Immunoglobulin G-binding protein A [Acromyrmex echinatior]
CL480.Contig1	2441	2283	361	gi|340725363|ref|XP_003401040.1|	592	1	592	0.74	0.8	0	645	878	0	--	PREDICTED: poly(U)-binding-splicing factor half pint-like [Bombus terrestris]
CL480.Contig2	2531	2163	361	gi|340725363|ref|XP_003401040.1|	592	17	592	0.77	0.84	0	605	877	0	--	PREDICTED: poly(U)-binding-splicing factor half pint-like [Bombus terrestris]
CL4816.Contig1	401	53	400	gi|126340313|ref|XP_001375135.1|	470	254	371	0.47	0.69	0.01	118	122	5e-27	--	PREDICTED: alpha-1,2-glucosyltransferase ALG10-A [Monodelphis domestica]
CL4817.Contig1	182	23	181	gi|345482826|ref|XP_003424674.1|	292	195	251	0.5	0.7	0.07	57	62.4	6e-09	--	PREDICTED: LOW QUALITY PROTEIN: craniofacial development protein 2-like, partial [Nasonia vitripennis]
CL4818.Contig1	255	1	231	gi|189234088|ref|XP_966524.2|	505	230	306	0.41	0.64	0	77	72.8	4e-12	--	PREDICTED: similar to organic cation transporter [Tribolium castaneum]
CL481.Contig1	1720	1184	1717	gi|115745149|ref|XP_001203234.1|	858	139	320	0.37	0.56	0.04	187	99.8	4e-19	--	PREDICTED: similar to endonuclease/reverse transcriptase [Strongylocentrotus purpuratus] >gi|115914182|ref|XP_001177305.1| PREDICTED: similar to endonuclease/reverse transcriptase [Strongylocentrotus purpuratus]
CL4821.Contig1	660	597	214	gi|221119676|ref|XP_002155414.1|	372	238	368	0.43	0.64	0.03	132	102	1e-20	--	PREDICTED: similar to ORF2-encoded protein, partial [Hydra magnipapillata]
CL482.Contig1	1063	14	472	gi|307169168|gb|EFN61984.1|	396	1	141	0.56	0.68	0	153	162	2e-38	--	NF-kappa-B-repressing factor [Camponotus floridanus]
CL482.Contig2	2101	8	1462	gi|340721299|ref|XP_003399061.1|	393	1	392	0.36	0.53	0	486	280	2e-73	--	PREDICTED: NF-kappa-B-repressing factor-like isoform 2 [Bombus terrestris]
CL483.Contig1	1477	231	953	gi|328718100|ref|XP_003246389.1|	376	11	254	0.31	0.48	0.02	247	95.1	2e-30	--	PREDICTED: RNA-directed DNA polymerase from mobile element jockey-like [Acyrthosiphon pisum]
CL4841.Contig1	285	264	49	gi|156230794|gb|AAI52504.1|	262	152	214	0.52	0.59	0	72	69.7	4e-11	--	Zgc:165656 protein [Danio rerio]
CL4843.Contig1	534	1	234	gi|56319790|ref|NP_733106.2|	881	450	527	0.44	0.56	0	78	68.2	5e-14	--	mucin 96D [Drosophila melanogaster] >gi|55380571|gb|AAN14054.2| mucin 96D [Drosophila melanogaster]
CL4847.Contig1	914	1	744	gi|345485681|ref|XP_001605638.2|	409	154	402	0.59	0.77	0	249	307	4e-82	--	PREDICTED: facilitated trehalose transporter Tret1-like [Nasonia vitripennis]
CL484.Contig1	5925	234	5870	gi|189236161|ref|XP_975086.2|	1801	3	1711	0.64	0.72	0.02	1925	2260	0	--	PREDICTED: similar to rab3-GEF CG5627-PB [Tribolium castaneum]
CL484.Contig2	5757	234	5702	gi|189236161|ref|XP_975086.2|	1801	3	1711	0.62	0.71	0.04	1918	2211	0	--	PREDICTED: similar to rab3-GEF CG5627-PB [Tribolium castaneum]
CL4850.Contig1	205	26	205	gi|115910574|ref|XP_001200149.1|	773	308	369	0.5	0.68	0.04	63	55.5	7e-07	--	PREDICTED: similar to endonuclease-reverse transcriptase [Strongylocentrotus purpuratus]
CL4854.Contig1	392	392	3	gi|345494251|ref|XP_001605047.2|	1595	1106	1237	0.54	0.71	0.01	132	152	4e-36	--	PREDICTED: cadherin-87A-like [Nasonia vitripennis]
CL4857.Contig1	1528	6	536	gi|158297406|ref|XP_317645.4|	189	3	187	0.29	0.46	0.06	189	82.4	5e-14	--	AGAP007851-PA [Anopheles gambiae str. PEST] >gi|157015179|gb|EAA12713.4| AGAP007851-PA [Anopheles gambiae str. PEST]
CL4858.Contig1	153	151	2	gi|189310193|emb|CAP20054.1|	349	154	203	0.64	0.88	0	50	86.3	4e-16	--	transposase [Portunus pelagicus]
CL4859.Contig1	282	8	280	gi|91086483|ref|XP_970457.1|	621	468	551	0.43	0.63	0	91	85.9	5e-16	--	PREDICTED: similar to CG15105 CG15105-PA [Tribolium castaneum]
CL4866.Contig1	841	477	767	gi|270005028|gb|EFA01476.1|	539	72	170	0.36	0.53	0.02	99	63.5	1e-08	--	hypothetical protein TcasGA2_TC007025 [Tribolium castaneum]
CL487.Contig1	3289	3148	1484	gi|283135697|gb|ADB11225.1|	557	1	555	0.78	0.89	0	555	919	0	--	phosphoglucose isomerase [Melitaea cinxia]
CL487.Contig2	2664	1597	1490	gi|259166846|gb|ACV97159.1|	556	518	553	0.86	0.91	0	36	66.2	8e-09	--	glucose-6-phosphate isomerase [Spodoptera exigua]
CL4880.Contig1	338	316	98	gi|189310149|emb|CAP20020.1|	350	278	350	0.45	0.58	0	73	65.9	5e-10	--	transposase [Eriphia verrucosa]
CL4883.Contig1	274	274	8	gi|307180535|gb|EFN68500.1|	149	8	96	0.53	0.73	0	89	107	2e-22	--	Histone-lysine N-methyltransferase SETMAR [Camponotus floridanus]
CL4885.Contig1	832	219	818	gi|298204349|gb|ADI61823.1|	997	627	830	0.33	0.54	0.01	204	118	4e-25	--	endonuclease-reverse transcriptase [Bombyx mori]
CL4886.Contig1	324	2	322	gi|345306782|ref|XP_001511437.2|	1931	1250	1356	0.91	0.97	0	107	207	9e-53	--	PREDICTED: brefeldin A-inhibited guanine nucleotide-exchange protein 1 [Ornithorhynchus anatinus]
CL4890.Contig1	609	142	453	gi|329669164|gb|AEB96470.1|	141	28	131	0.57	0.72	0	105	131	2e-29	--	salivary lysozyme [Simulium guianense]
CL4898.Contig1	1300	912	1298	gi|198475573|ref|XP_002132955.1|	17011	3820	3948	0.53	0.66	0.01	131	155	3e-36	--	GA26108 [Drosophila pseudoobscura pseudoobscura] >gi|198138883|gb|EDY70357.1| GA26108 [Drosophila pseudoobscura pseudoobscura]
CL48.Contig1	2299	2060	1605	gi|307170630|gb|EFN62814.1|	155	1	155	0.87	0.94	0.01	155	274	1e-71	--	Myosin-2 essential light chain [Camponotus floridanus]
CL4901.Contig1	1198	1198	179	gi|298204349|gb|ADI61823.1|	997	518	858	0.41	0.62	0	342	263	3e-80	--	endonuclease-reverse transcriptase [Bombyx mori]
CL4904.Contig1	392	392	30	gi|2708266|gb|AAB92393.1|	554	289	411	0.39	0.57	0.02	124	97.1	2e-19	--	reverse transcriptase [Drosophila subobscura]
CL4909.Contig1	471	2	118	gi|332019434|gb|EGI59918.1|	470	431	469	1	1	0	39	82.8	4e-15	--	Ubiquitin carboxyl-terminal hydrolase 46 [Acromyrmex echinatior]
CL4919.Contig1	198	195	1	gi|307179238|gb|EFN67634.1|	179	71	136	0.44	0.66	0.04	68	55.1	9e-07	--	Putative uncharacterized transposon-derived protein F52C9.6 [Camponotus floridanus]
CL491.Contig1	1849	258	1838	gi|340724948|ref|XP_003400840.1|	1002	1	540	0.63	0.79	0.02	540	711	0	--	PREDICTED: vacuolar protein sorting-associated protein 18 homolog [Bombus terrestris]
CL491.Contig2	1801	258	1790	gi|332024232|gb|EGI64436.1|	984	1	522	0.64	0.8	0.02	522	691	0	--	Vacuolar protein sorting-associated protein 18-like protein [Acromyrmex echinatior]
CL491.Contig3	1954	363	1943	gi|340724948|ref|XP_003400840.1|	1002	1	540	0.63	0.79	0.02	540	711	0	--	PREDICTED: vacuolar protein sorting-associated protein 18 homolog [Bombus terrestris]
CL491.Contig4	1907	364	1896	gi|332024232|gb|EGI64436.1|	984	1	522	0.64	0.8	0.02	522	691	0	--	Vacuolar protein sorting-associated protein 18-like protein [Acromyrmex echinatior]
CL4921.Contig1	274	3	272	gi|307179238|gb|EFN67634.1|	179	47	137	0.53	0.71	0.01	91	98.6	7e-20	--	Putative uncharacterized transposon-derived protein F52C9.6 [Camponotus floridanus]
CL4934.Contig1	487	84	287	gi|149040331|gb|EDL94369.1|	85	16	83	0.48	0.61	0	68	70.1	3e-11	--	upregulated during skeletal muscle growth 5, isoform CRA_a [Rattus norvegicus]
CL4936.Contig1	714	713	90	gi|307205338|gb|EFN83686.1|	485	278	485	0.45	0.63	0	210	191	2e-47	--	PiggyBac transposable element-derived protein 4 [Harpegnathos saltator]
CL4938.Contig1	744	738	34	gi|91093142|ref|XP_969809.1|	820	560	792	0.77	0.88	0	235	383	1e-105	--	PREDICTED: similar to Cdc27 CG8610-PA [Tribolium castaneum]
CL493.Contig1	3799	196	2601	gi|288869514|ref|NP_001165864.1|	782	11	780	0.57	0.74	0	803	939	0	--	extended synaptotagmin-like protein 2a [Tribolium castaneum]
CL494.Contig1	4328	4227	2683	gi|91086725|ref|XP_971104.1|	460	16	453	0.44	0.57	0.02	529	373	1e-101	--	PREDICTED: similar to receptor associated protein RIC-3 [Tribolium castaneum]
CL494.Contig2	4367	4266	2683	gi|91086725|ref|XP_971104.1|	460	16	453	0.41	0.54	0.02	539	342	1e-91	--	PREDICTED: similar to receptor associated protein RIC-3 [Tribolium castaneum]
CL494.Contig3	3965	3837	2683	gi|281363871|ref|NP_001163222.1|	423	22	395	0.4	0.56	0.05	406	251	3e-64	--	RIC-3, isoform I [Drosophila melanogaster] >gi|272432591|gb|ACZ94494.1| RIC-3, isoform I [Drosophila melanogaster]
CL494.Contig4	4004	3912	2686	gi|158292460|ref|XP_313931.4|	490	7	455	0.35	0.52	0.13	474	241	2e-61	--	AGAP005057-PA [Anopheles gambiae str. PEST] >gi|157017003|gb|EAA09365.5| AGAP005057-PA [Anopheles gambiae str. PEST]
CL495.Contig1	6069	234	6014	gi|189236161|ref|XP_975086.2|	1801	3	1711	0.65	0.74	0	1931	2326	0	--	PREDICTED: similar to rab3-GEF CG5627-PB [Tribolium castaneum]
CL495.Contig2	5901	234	5846	gi|189236161|ref|XP_975086.2|	1801	3	1711	0.64	0.73	0.02	1924	2277	0	--	PREDICTED: similar to rab3-GEF CG5627-PB [Tribolium castaneum]
CL4962.Contig1	522	434	39	gi|340721287|ref|XP_003399055.1|	614	62	193	0.3	0.43	0.05	140	55.5	1e-06	--	PREDICTED: separin-like [Bombus terrestris]
CL4963.Contig1	685	23	370	gi|270005839|gb|EFA02287.1|	564	50	162	0.64	0.73	0.03	120	145	2e-33	--	hypothetical protein TcasGA2_TC007951 [Tribolium castaneum]
CL4970.Contig1	1179	1056	127	gi|345492419|ref|XP_003426841.1|	369	56	368	0.43	0.65	0.01	315	243	2e-62	--	PREDICTED: protein prune homolog [Nasonia vitripennis]
CL4971.Contig1	173	170	3	gi|332020788|gb|EGI61188.1|	237	117	183	0.41	0.58	0.16	67	58.2	1e-07	--	Transposable element Tc3 transposase [Acromyrmex echinatior]
CL4977.Contig1	456	320	6	gi|328714539|ref|XP_001942617.2|	1278	9	113	0.56	0.74	0	105	120	2e-26	--	PREDICTED: linear gramicidin synthase subunit D-like [Acyrthosiphon pisum]
CL4978.Contig1	917	753	172	gi|66515958|ref|XP_393103.2|	194	1	194	0.7	0.83	0	194	300	5e-80	--	PREDICTED: chronic lymphocytic leukemia deletion region gene 6 protein homolog isoform 1 [Apis mellifera]
CL497.Contig1	5934	234	5879	gi|189236161|ref|XP_975086.2|	1801	3	1711	0.63	0.72	0.02	1935	2268	0	--	PREDICTED: similar to rab3-GEF CG5627-PB [Tribolium castaneum]
CL497.Contig2	6102	237	5981	gi|307173757|gb|EFN64544.1|	1886	2	1871	0.64	0.73	0.04	2012	2333	0	--	MAP kinase-activating death domain protein [Camponotus floridanus]
CL4984.Contig1	166	10	165	gi|307187010|gb|EFN72328.1|	100	22	73	0.59	0.76	0	52	71.2	1e-11	--	Histone-lysine N-methyltransferase SETMAR [Camponotus floridanus]
CL4985.Contig1	940	925	410	gi|291407657|ref|XP_002720137.1|	2185	2045	2184	0.33	0.46	0	172	74.3	7e-12	--	PREDICTED: mediator complex subunit 12 [Oryctolagus cuniculus]
CL4988.Contig1	266	246	52	gi|115910574|ref|XP_001200149.1|	773	254	318	0.41	0.58	0	65	50.1	3e-07	--	PREDICTED: similar to endonuclease-reverse transcriptase [Strongylocentrotus purpuratus]
CL498.Contig1	848	5	244	gi|307191816|gb|EFN75248.1|	366	79	153	0.42	0.68	0	80	76.3	1e-23	--	PiggyBac transposable element-derived protein 4 [Harpegnathos saltator]
CL498.Contig2	684	1	453	gi|307213851|gb|EFN89132.1|	325	94	242	0.35	0.61	0.01	153	105	2e-21	--	PiggyBac transposable element-derived protein 4 [Harpegnathos saltator]
CL4990.Contig1	2459	2213	1059	gi|307190468|gb|EFN74493.1|	376	2	376	0.55	0.71	0	388	428	1e-118	--	Translocation-associated membrane protein 1-like 1 [Camponotus floridanus]
CL4995.Contig1	352	323	192	gi|12597214|dbj|BAB21511.1|	1682	1263	1306	0.4	0.61	0	44	41.2	3e-06	--	TRAS3 [Bombyx mori]
CL499.Contig1	456	178	2	gi|332019297|gb|EGI59805.1|	189	92	150	0.67	0.76	0	59	82.4	2e-29	--	FLJ37770-like protein [Acromyrmex echinatior]
CL49.Contig1	2962	695	820	gi|332019475|gb|EGI59955.1|	127	9	50	0.92	0.97	0	42	82.4	1e-13	--	Immunoglobulin G-binding protein A [Acromyrmex echinatior]
CL4.Contig10	2011	842	291	gi|307175801|gb|EFN65619.1|	184	1	184	0.62	0.76	0	184	239	3e-61	--	Putative uncharacterized transposon-derived protein F52C9.6 [Camponotus floridanus]
CL4.Contig11	2638	1469	918	gi|307175801|gb|EFN65619.1|	184	1	184	0.62	0.76	0	184	239	4e-61	--	Putative uncharacterized transposon-derived protein F52C9.6 [Camponotus floridanus]
CL4.Contig12	3744	226	861	gi|110762117|ref|XP_001122114.1|	227	23	227	0.59	0.76	0	212	280	5e-73	--	PREDICTED: cysteine dioxygenase type 1-like [Apis mellifera]
CL4.Contig13	1717	797	291	gi|307175801|gb|EFN65619.1|	184	16	184	0.65	0.79	0	169	235	4e-60	--	Putative uncharacterized transposon-derived protein F52C9.6 [Camponotus floridanus]
CL4.Contig14	402	401	9	gi|307179238|gb|EFN67634.1|	179	39	168	0.66	0.8	0	131	184	8e-46	--	Putative uncharacterized transposon-derived protein F52C9.6 [Camponotus floridanus]
CL4.Contig15	3444	94	1785	gi|340710210|ref|XP_003393687.1|	662	9	575	0.54	0.71	0	567	654	0	--	PREDICTED: trehalase-like [Bombus terrestris]
CL4.Contig16	263	228	1	gi|298204355|gb|ADI61826.1|	988	229	303	0.44	0.68	0	76	68.6	8e-11	--	endonuclease-reverse transcriptase [Bombyx mori]
CL4.Contig17	2686	94	1785	gi|340710210|ref|XP_003393687.1|	662	9	575	0.54	0.71	0	567	654	0	--	PREDICTED: trehalase-like [Bombus terrestris]
CL4.Contig18	3873	94	1785	gi|340710210|ref|XP_003393687.1|	662	9	575	0.54	0.71	0	567	654	0	--	PREDICTED: trehalase-like [Bombus terrestris]
CL4.Contig19	2589	2546	480	gi|156539736|ref|XP_001599086.1|	758	3	615	0.44	0.61	0	693	573	1e-161	--	PREDICTED: similar to ENSANGP00000027469, partial [Nasonia vitripennis]
CL4.Contig1	2039	1502	315	gi|298204349|gb|ADI61823.1|	997	598	988	0.43	0.61	0	396	324	9e-87	--	endonuclease-reverse transcriptase [Bombyx mori]
CL4.Contig20	5632	5293	2342	gi|298204349|gb|ADI61823.1|	997	2	988	0.39	0.6	0.01	1000	761	0	--	endonuclease-reverse transcriptase [Bombyx mori]
CL4.Contig21	4232	3893	942	gi|298204349|gb|ADI61823.1|	997	2	988	0.39	0.6	0.01	1000	761	0	--	endonuclease-reverse transcriptase [Bombyx mori]
CL4.Contig22	3551	94	1785	gi|340710210|ref|XP_003393687.1|	662	9	575	0.54	0.71	0	567	654	0	--	PREDICTED: trehalase-like [Bombus terrestris]
CL4.Contig23	3861	94	1785	gi|340710210|ref|XP_003393687.1|	662	9	575	0.54	0.71	0	567	654	0	--	PREDICTED: trehalase-like [Bombus terrestris]
CL4.Contig24	5439	5100	2149	gi|298204349|gb|ADI61823.1|	997	2	988	0.39	0.6	0.01	1000	763	0	--	endonuclease-reverse transcriptase [Bombyx mori]
CL4.Contig2	2666	2129	942	gi|298204349|gb|ADI61823.1|	997	598	988	0.43	0.61	0	396	324	1e-86	--	endonuclease-reverse transcriptase [Bombyx mori]
CL4.Contig3	4066	3529	2342	gi|298204349|gb|ADI61823.1|	997	598	988	0.43	0.61	0	396	324	2e-86	--	endonuclease-reverse transcriptase [Bombyx mori]
CL4.Contig4	852	440	291	gi|307175801|gb|EFN65619.1|	184	135	184	0.56	0.7	0	50	61.2	5e-08	--	Putative uncharacterized transposon-derived protein F52C9.6 [Camponotus floridanus]
CL4.Contig7	163	159	4	gi|307172885|gb|EFN64073.1|	273	138	189	0.57	0.8	0	52	71.2	1e-11	--	Craniofacial development protein 2 [Camponotus floridanus]
CL4.Contig8	4038	226	861	gi|110762117|ref|XP_001122114.1|	227	23	227	0.59	0.76	0	212	280	5e-73	--	PREDICTED: cysteine dioxygenase type 1-like [Apis mellifera]
CL4.Contig9	2344	1424	918	gi|307175801|gb|EFN65619.1|	184	16	184	0.65	0.79	0	169	235	6e-60	--	Putative uncharacterized transposon-derived protein F52C9.6 [Camponotus floridanus]
CL5000.Contig1	185	3	176	gi|307179238|gb|EFN67634.1|	179	97	154	0.58	0.7	0	58	74.7	1e-12	--	Putative uncharacterized transposon-derived protein F52C9.6 [Camponotus floridanus]
CL5015.Contig1	478	30	434	gi|270016838|gb|EFA13284.1|	270	68	202	0.31	0.51	0	135	84.7	1e-15	--	hypothetical protein TcasGA2_TC010304 [Tribolium castaneum]
CL5021.Contig1	2396	264	1838	gi|340727068|ref|XP_003401873.1|	552	17	541	0.5	0.67	0	530	487	1e-135	--	PREDICTED: GPI transamidase component PIG-S-like [Bombus terrestris]
CL5031.Contig1	877	771	409	gi|115730861|ref|XP_001187521.1|	496	43	165	0.36	0.61	0.01	123	85.1	1e-33	--	PREDICTED: similar to endonuclease/reverse transcriptase [Strongylocentrotus purpuratus] >gi|115942145|ref|XP_001185700.1| PREDICTED: similar to endonuclease/reverse transcriptase [Strongylocentrotus purpuratus]
CL5035.Contig1	276	44	259	gi|339243929|ref|XP_003377890.1|	1166	342	411	0.43	0.62	0	72	57.4	2e-07	--	7 transmembrane receptor [Trichinella spiralis] >gi|316973245|gb|EFV56865.1| 7 transmembrane receptor [Trichinella spiralis]
CL5036.Contig1	398	396	85	gi|307215451|gb|EFN90115.1|	139	2	103	0.47	0.69	0	104	95.1	2e-24	--	Transposable element Tcb1 transposase [Harpegnathos saltator]
CL503.Contig1	5964	234	5909	gi|189236161|ref|XP_975086.2|	1801	3	1711	0.63	0.72	0.02	1945	2260	0	--	PREDICTED: similar to rab3-GEF CG5627-PB [Tribolium castaneum]
CL503.Contig2	6132	237	6011	gi|307173757|gb|EFN64544.1|	1886	2	1871	0.64	0.73	0.04	2022	2325	0	--	MAP kinase-activating death domain protein [Camponotus floridanus]
CL5041.Contig1	582	366	4	gi|190337069|gb|AAI62733.1|	394	98	218	0.45	0.61	0	121	114	1e-44	--	Similar to ENSANGP00000010363 [Danio rerio] >gi|190338874|gb|AAI62738.1| Similar to ENSANGP00000010363 [Danio rerio]
CL5044.Contig1	167	9	164	gi|334324898|ref|XP_003340580.1|	899	458	509	0.57	0.8	0	52	76.6	3e-13	--	PREDICTED: zinc finger protein 268-like [Monodelphis domestica]
CL5049.Contig1	601	83	526	gi|110756571|ref|XP_001122174.1|	148	1	148	0.93	0.97	0	148	281	2e-74	--	PREDICTED: 40S ribosomal protein S16 [Apis mellifera] >gi|340713706|ref|XP_003395379.1| PREDICTED: 40S ribosomal protein S16-like [Bombus terrestris]
CL505.Contig1	2770	1929	790	gi|170043218|ref|XP_001849293.1|	470	56	430	0.58	0.74	0	383	441	1e-122	--	FMRFamide receptor [Culex quinquefasciatus] >gi|167866618|gb|EDS30001.1| FMRFamide receptor [Culex quinquefasciatus]
CL505.Contig2	2827	1929	790	gi|170043218|ref|XP_001849293.1|	470	56	430	0.58	0.74	0	383	441	1e-121	--	FMRFamide receptor [Culex quinquefasciatus] >gi|167866618|gb|EDS30001.1| FMRFamide receptor [Culex quinquefasciatus]
CL5062.Contig1	1482	1463	1008	gi|74002211|ref|XP_544971.2|	1429	1249	1388	0.3	0.5	0.02	156	57.4	2e-06	--	PREDICTED: similar to dentin sialophosphoprotein preproprotein [Canis familiaris]
CL506.Contig1	996	39	488	gi|307187147|gb|EFN72391.1|	309	115	258	0.52	0.66	0	150	161	1e-44	--	Transposable element Tc3 transposase [Camponotus floridanus]
CL5072.Contig1	255	208	2	gi|328707589|ref|XP_003243437.1|	1187	927	995	0.34	0.62	0	69	55.8	5e-07	--	PREDICTED: hypothetical protein LOC100572891 [Acyrthosiphon pisum]
CL5073.Contig1	286	279	1	gi|297279607|ref|XP_002801758.1|	106	4	96	0.97	0.98	0	93	198	7e-50	--	PREDICTED: 60S ribosomal protein L37-like [Macaca mulatta]
CL508.Contig1	2527	2224	1778	gi|110590885|pdb|2BKG|A	166	18	165	0.42	0.65	0	149	115	8e-24	--	Chain A, Crystal Structure Of E3_19 An Designed Ankyrin Repeat Protein >gi|110590886|pdb|2BKG|B Chain B, Crystal Structure Of E3_19 An Designed Ankyrin Repeat Protein
CL5094.Contig1	239	6	146	gi|328710368|ref|XP_003244243.1|	497	274	315	0.44	0.57	0	47	37	6e-06	--	PREDICTED: hypothetical protein LOC100573898 [Acyrthosiphon pisum]
CL509.Contig1	189	136	2	gi|221129400|ref|XP_002166183.1|	311	188	232	0.57	0.73	0	45	56.6	1e-07	--	PREDICTED: similar to RNA-directed DNA polymerase, partial [Hydra magnipapillata]
CL5118.Contig1	193	192	1	gi|198416250|ref|XP_002122028.1|	353	49	112	0.67	0.79	0	64	93.6	2e-18	--	PREDICTED: similar to Aminoacylase-1 (N-acyl-L-amino-acid amidohydrolase) (ACY-1), partial [Ciona intestinalis]
CL5119.Contig1	269	104	262	gi|290462873|gb|ADD24484.1|	355	89	141	0.54	0.75	0	53	65.1	7e-13	--	Transposable element Tc3 transposase [Lepeophtheirus salmonis]
CL512.Contig1	2226	28	1899	gi|189236384|ref|XP_969698.2|	856	232	856	0.39	0.5	0.13	722	352	3e-95	--	PREDICTED: similar to SNF1-like kinase 2 [Tribolium castaneum]
CL5133.Contig1	150	9	149	gi|170595123|ref|XP_001902255.1|	120	4	47	0.8	0.82	0	47	119	3e-26	--	U88 [Brugia malayi]
CL5135.Contig1	318	298	35	gi|332030632|gb|EGI70320.1|	798	345	431	0.45	0.64	0	88	80.1	3e-14	--	Protein PTHB1 [Acromyrmex echinatior]
CL5146.Contig1	342	338	96	gi|307172885|gb|EFN64073.1|	273	193	273	0.6	0.82	0	81	117	1e-25	--	Craniofacial development protein 2 [Camponotus floridanus]
CL5148.Contig1	248	245	3	gi|115803132|ref|XP_001198853.1|	1030	849	929	0.35	0.62	0	81	66.2	4e-10	--	PREDICTED: similar to endonuclease-reverse transcriptase [Strongylocentrotus purpuratus] >gi|115943868|ref|XP_001196835.1| PREDICTED: similar to endonuclease-reverse transcriptase [Strongylocentrotus purpuratus]
CL514.Contig1	319	24	191	gi|332024951|gb|EGI65138.1|	846	791	846	0.96	0.98	0	56	118	9e-26	--	Alpha-actinin, sarcomeric [Acromyrmex echinatior]
CL5152.Contig1	378	307	2	gi|270012963|gb|EFA09411.1|	490	1	101	0.34	0.53	0	103	56.6	3e-07	--	hypothetical protein TcasGA2_TC005213 [Tribolium castaneum]
CL515.Contig1	6099	234	6044	gi|189236161|ref|XP_975086.2|	1801	3	1711	0.65	0.74	0	1941	2318	0	--	PREDICTED: similar to rab3-GEF CG5627-PB [Tribolium castaneum]
CL515.Contig2	5931	234	5876	gi|189236161|ref|XP_975086.2|	1801	3	1711	0.63	0.72	0.02	1934	2269	0	--	PREDICTED: similar to rab3-GEF CG5627-PB [Tribolium castaneum]
CL5165.Contig1	787	488	339	gi|307183038|gb|EFN69993.1|	309	255	304	0.48	0.62	0	50	57.8	5e-07	--	Transposable element Tc3 transposase [Camponotus floridanus]
CL516.Contig1	3931	3039	3497	gi|57110705|ref|XP_535991.1|	593	178	345	0.31	0.53	0.12	174	73.2	6e-17	--	PREDICTED: similar to tigger transposable element derived 1 [Canis familiaris]
CL5172.Contig1	225	2	223	gi|91085853|ref|XP_975032.1|	942	804	877	0.72	0.89	0	74	127	1e-28	--	PREDICTED: similar to AGAP004961-PA [Tribolium castaneum]
CL5173.Contig1	372	370	11	gi|270016838|gb|EFA13284.1|	270	101	220	0.39	0.57	0	120	93.2	3e-18	--	hypothetical protein TcasGA2_TC010304 [Tribolium castaneum]
CL5176.Contig1	262	214	23	gi|345484117|ref|XP_003424953.1|	266	17	79	0.43	0.67	0	64	62.4	6e-09	--	PREDICTED: craniofacial development protein 2-like [Nasonia vitripennis]
CL5178.Contig1	190	8	190	gi|335307193|ref|XP_003360743.1|	484	353	413	0.59	0.72	0	61	90.9	1e-17	--	PREDICTED: zinc finger protein 774 [Sus scrofa]
CL517.Contig1	3272	134	1093	gi|307203801|gb|EFN82737.1|	332	7	326	0.51	0.68	0	321	310	2e-82	--	Retinol dehydrogenase 14 [Harpegnathos saltator]
CL5184.Contig1	340	281	78	gi|340724503|ref|XP_003400621.1|	254	4	77	0.37	0.55	0.08	74	53.5	3e-06	--	PREDICTED: snRNA-activating protein complex subunit 1-like [Bombus terrestris]
CL5186.Contig1	1772	1417	8	gi|194766079|ref|XP_001965152.1|	519	37	502	0.58	0.76	0	470	577	1e-163	--	GF23678 [Drosophila ananassae] >gi|190617762|gb|EDV33286.1| GF23678 [Drosophila ananassae]
CL5187.Contig1	163	162	1	gi|298204349|gb|ADI61823.1|	997	585	638	0.44	0.62	0	54	52	8e-06	--	endonuclease-reverse transcriptase [Bombyx mori]
CL5191.Contig1	771	6	566	gi|221120167|ref|XP_002165197.1|	591	62	253	0.29	0.49	0.04	195	74.3	5e-12	--	PREDICTED: similar to SMC5 protein, partial [Hydra magnipapillata]
CL5192.Contig1	823	481	191	gi|307201618|gb|EFN81372.1|	110	1	97	0.4	0.6	0	97	75.1	3e-12	--	hypothetical protein EAI_15810 [Harpegnathos saltator]
CL51.Contig1	2162	2045	1605	gi|156539442|ref|XP_001599004.1|	147	1	147	0.9	0.95	0	147	271	1e-70	--	PREDICTED: myosin-2 essential light chain isoform 1 [Nasonia vitripennis]
CL5203.Contig1	252	216	1	gi|67625699|tpe|CAJ00235.1|	940	591	662	0.51	0.7	0	72	77.4	2e-13	--	TPA: endonuclease-reverse transcriptase [Schistosoma mansoni]
CL5212.Contig1	1004	4	975	gi|91090886|ref|XP_973247.1|	1285	847	1171	0.85	0.92	0	327	551	1e-155	--	PREDICTED: similar to E3 ubiquitin-protein ligase HECW2 (HECT, C2 and WW domain-containing protein 2) (NEDD4-like E3 ubiquitin-protein ligase 2) [Tribolium castaneum]
CL5218.Contig1	288	2	262	gi|221119676|ref|XP_002155414.1|	372	236	321	0.43	0.57	0	87	72.4	6e-12	--	PREDICTED: similar to ORF2-encoded protein, partial [Hydra magnipapillata]
CL521.Contig1	1144	6	1142	gi|144952782|gb|ABP04045.1|	491	30	407	0.42	0.61	0.01	383	292	2e-77	--	Bla g 1.02 variant allergen [Blattella germanica]
CL5223.Contig1	1298	370	41	gi|298204349|gb|ADI61823.1|	997	496	605	0.45	0.65	0	110	108	3e-24	--	endonuclease-reverse transcriptase [Bombyx mori]
CL5233.Contig1	604	603	121	gi|189236209|ref|XP_971084.2|	4974	1227	1387	0.7	0.87	0	161	242	3e-78	--	PREDICTED: similar to AGAP007924-PA [Tribolium castaneum]
CL523.Contig1	1439	1427	612	gi|170055535|ref|XP_001863625.1|	434	23	344	0.39	0.58	0.17	329	238	4e-61	--	serotonin receptor [Culex quinquefasciatus] >gi|167875448|gb|EDS38831.1| serotonin receptor [Culex quinquefasciatus]
CL523.Contig2	1419	1407	592	gi|170055535|ref|XP_001863625.1|	434	23	344	0.39	0.58	0.17	329	238	4e-61	--	serotonin receptor [Culex quinquefasciatus] >gi|167875448|gb|EDS38831.1| serotonin receptor [Culex quinquefasciatus]
CL5241.Contig1	1960	1671	337	gi|218156313|ref|NP_001136166.1|	388	1	388	0.41	0.56	0.01	454	293	3e-77	--	lobe protein [Nasonia vitripennis]
CL5242.Contig1	1036	844	287	gi|37654886|gb|AAP33157.1|	187	2	187	0.96	0.97	0	186	350	5e-95	--	beta-NAC-like protein [Reticulitermes flavipes]
CL5243.Contig1	1764	2	103	gi|170036444|ref|XP_001846074.1|	492	459	492	0.85	0.91	0	34	63.5	3e-08	--	potassium-dependent sodium-calcium exchanger [Culex quinquefasciatus] >gi|167879046|gb|EDS42429.1| potassium-dependent sodium-calcium exchanger [Culex quinquefasciatus]
CL5247.Contig1	1028	1027	11	gi|11467953|sp|Q25637.2|PER_PERAM	893	536	887	0.73	0.82	0.03	353	512	1e-143	--	RecName: Full=Period circadian protein >gi|4544340|gb|AAA64677.2| period clock protein homolog [Periplaneta americana]
CL5248.Contig1	1055	116	1054	gi|340709090|ref|XP_003393147.1|	1107	41	363	0.4	0.63	0.04	327	267	7e-70	--	PREDICTED: cytosolic carboxypeptidase 1-like [Bombus terrestris]
CL5249.Contig1	1290	1289	51	gi|91076196|ref|XP_972054.1|	621	114	558	0.72	0.8	0.09	455	656	0	--	PREDICTED: similar to DNA binding protein elf-1 [Tribolium castaneum]
CL5251.Contig1	1074	204	668	gi|340711839|ref|XP_003394476.1|	262	1	145	0.52	0.65	0.01	158	144	3e-55	--	PREDICTED: protein lin-37 homolog [Bombus terrestris]
CL5252.Contig1	1073	963	1070	gi|268557140|ref|XP_002636559.1|	215	80	123	0.54	0.54	0.18	44	59.7	2e-07	--	Hypothetical protein CBG23250 [Caenorhabditis briggsae]
CL5254.Contig1	1040	153	860	gi|345486039|ref|XP_001605921.2|	282	49	281	0.82	0.91	0	236	421	1e-116	--	PREDICTED: neurotrimin-like [Nasonia vitripennis]
CL5255.Contig1	1116	257	976	gi|40457592|gb|AAR86938.1|	857	154	396	0.23	0.43	0.03	248	60.1	2e-07	--	reverse transcriptase [Drosophila melanogaster]
CL5259.Contig1	1259	202	1257	gi|328787887|ref|XP_624628.3|	1633	1	351	0.63	0.76	0	355	485	1e-135	--	PREDICTED: lysosomal alpha-mannosidase-like [Apis mellifera]
CL525.Contig1	2080	2069	1146	gi|307205332|gb|EFN83680.1|	1209	840	1209	0.58	0.62	0.19	382	343	2e-92	--	Serine/threonine-protein kinase MARK2 [Harpegnathos saltator]
CL525.Contig2	3814	3635	1146	gi|307205332|gb|EFN83680.1|	1209	376	1209	0.69	0.74	0.05	880	1077	0	--	Serine/threonine-protein kinase MARK2 [Harpegnathos saltator]
CL5260.Contig1	378	2	376	gi|328720986|ref|XP_001946795.2|	804	273	397	0.59	0.76	0	125	166	2e-40	--	PREDICTED: ribonuclease Z, mitochondrial-like [Acyrthosiphon pisum]
CL5261.Contig1	3347	2586	2080	gi|156548256|ref|XP_001607280.1|	169	1	169	0.82	0.94	0	169	303	4e-80	--	PREDICTED: myophilin-like [Nasonia vitripennis]
CL5263.Contig1	1328	1193	270	gi|157134546|ref|XP_001656360.1|	372	23	333	0.65	0.79	0	311	439	1e-121	--	Mitochondrial 39S ribosomal protein L3 [Aedes aegypti] >gi|108870456|gb|EAT34681.1| Mitochondrial 39S ribosomal protein L3 [Aedes aegypti]
CL5264.Contig1	1039	134	742	gi|195379160|ref|XP_002048348.1|	213	5	209	0.44	0.6	0	205	167	6e-40	--	GJ13920 [Drosophila virilis] >gi|194155506|gb|EDW70690.1| GJ13920 [Drosophila virilis]
CL5268.Contig1	1375	1072	641	gi|124339857|ref|NP_666291.2|	652	501	648	0.28	0.4	0.02	148	58.9	6e-07	--	zinc finger protein 418 [Mus musculus] >gi|148699390|gb|EDL31337.1| zinc finger protein 418 [Mus musculus]
CL526.Contig1	6323	6066	1171	gi|340717251|ref|XP_003397099.1|	1685	20	1652	0.62	0.74	0.04	1700	1992	0	--	PREDICTED: transient receptor potential cation channel CG34123-like isoform 1 [Bombus terrestris]
CL5271.Contig1	1256	1254	688	gi|91086063|ref|XP_973944.1|	257	37	235	0.32	0.51	0.07	205	104	1e-20	--	PREDICTED: similar to CG14253 CG14253-PB [Tribolium castaneum]
CL5272.Contig1	432	430	53	gi|307178650|gb|EFN67292.1|	166	43	166	0.48	0.69	0	126	135	5e-31	--	Transposable element Tc3 transposase [Camponotus floridanus]
CL5273.Contig1	1152	129	1049	gi|91081761|ref|XP_973104.1|	565	127	420	0.28	0.42	0.03	317	108	4e-22	--	PREDICTED: similar to novel KRAB box and zinc finger, C2H2 type domain containing protein [Tribolium castaneum]
CL5274.Contig1	1031	903	601	gi|221119676|ref|XP_002155414.1|	372	265	369	0.33	0.6	0.03	105	72	4e-11	--	PREDICTED: similar to ORF2-encoded protein, partial [Hydra magnipapillata]
CL5276.Contig1	3596	227	2275	gi|333466310|gb|EAL42019.4|	694	3	632	0.21	0.4	0.02	702	117	4e-24	--	AGAP002214-PA [Anopheles gambiae str. PEST]
CL5279.Contig1	1012	3	218	gi|189235538|ref|XP_972692.2|	765	285	353	0.41	0.59	0	72	58.5	5e-07	--	PREDICTED: similar to CG33054 CG33054-PA [Tribolium castaneum]
CL527.Contig1	3287	125	1147	gi|91088847|ref|XP_970872.1|	346	6	344	0.64	0.83	0	341	483	1e-134	--	PREDICTED: similar to CG11255 CG11255-PB [Tribolium castaneum]
CL5280.Contig1	1046	3	704	gi|156555008|ref|XP_001603054.1|	298	60	293	0.75	0.86	0	235	367	1e-100	--	PREDICTED: lachesin-like isoform 1 [Nasonia vitripennis] >gi|345494408|ref|XP_003427286.1| PREDICTED: lachesin-like isoform 2 [Nasonia vitripennis]
CL5281.Contig1	1035	286	2	gi|157116702|ref|XP_001652842.1|	218	12	115	0.6	0.67	0.08	104	122	4e-26	--	rhombotin [Aedes aegypti] >gi|108876328|gb|EAT40553.1| rhombotin [Aedes aegypti]
CL5284.Contig1	1264	336	1232	gi|189241862|ref|XP_971243.2|	560	10	293	0.69	0.79	0	300	380	1e-104	--	PREDICTED: similar to Synapsin CG3985-PE [Tribolium castaneum]
CL5285.Contig1	1992	3	926	gi|156547449|ref|XP_001605126.1|	1433	1123	1428	0.75	0.89	0	308	496	1e-138	--	PREDICTED: tyrosine-protein phosphatase 69D-like [Nasonia vitripennis]
CL5286.Contig1	1085	46	1080	gi|1549144|dbj|BAA07467.1|	1162	262	602	0.34	0.56	0	347	234	4e-60	--	ORF2 [Bombyx mori]
CL5287.Contig1	1319	226	1050	gi|307210179|gb|EFN86852.1|	337	10	285	0.76	0.87	0	276	460	1e-128	--	Uncharacterized protein C5orf4-like protein [Harpegnathos saltator]
CL5288.Contig1	3811	2561	12	gi|91077544|ref|XP_971725.1|	768	12	754	0.4	0.53	0.03	878	548	1e-153	--	PREDICTED: similar to Tyrosine-protein phosphatase non-receptor type 13 (Protein-tyrosine phosphatase 1E) (PTP-E1) (hPTPE1) (PTP-BAS) (Protein-tyrosine phosphatase PTPL1) (Fas-associated protein-tyrosine phosphatase 1) (FAP-1) [Tribolium castaneum]
CL5289.Contig1	1017	334	8	gi|328783869|ref|XP_393220.4|	4479	438	543	0.45	0.6	0	109	107	1e-21	--	PREDICTED: basement membrane-specific heparan sulfate proteoglycan core protein-like [Apis mellifera]
CL528.Contig1	479	109	477	gi|254728986|gb|ACT79642.1|	602	138	261	0.4	0.57	0.03	127	92	8e-18	--	transposase [Acropora millepora]
CL5290.Contig1	1020	1	795	gi|70907188|gb|AAZ15235.1|	358	4	267	0.24	0.43	0.03	274	75.5	4e-12	--	reverse transcriptase [Aedes aegypti]
CL5291.Contig1	1519	1244	549	gi|189235591|ref|XP_968043.2|	266	17	233	0.4	0.59	0	232	165	6e-39	--	PREDICTED: similar to CG13532 CG13532-PA [Tribolium castaneum]
CL5295.Contig1	1017	1	453	gi|332029243|gb|EGI69226.1|	229	77	227	0.45	0.66	0	151	145	4e-33	--	Peroxisomal membrane protein 11C [Acromyrmex echinatior]
CL5297.Contig1	1028	588	25	gi|15150696|gb|AAK85503.1|AC024824_3	679	273	446	0.25	0.45	0.04	197	54.3	9e-06	--	Hypothetical protein Y55B1BR.3 [Caenorhabditis elegans]
CL5298.Contig1	1149	2	1147	gi|189233886|ref|XP_971055.2|	4475	4080	4461	0.87	0.95	0	382	721	0	--	PREDICTED: similar to dynein heavy chain [Tribolium castaneum]
CL529.Contig1	785	68	784	gi|328792779|ref|XP_623395.2|	306	8	272	0.55	0.68	0.1	267	293	6e-78	--	PREDICTED: RING finger protein 146-like [Apis mellifera]
CL52.Contig1	1354	49	1350	gi|195065084|ref|XP_001996677.1|	1152	272	795	0.62	0.7	0.18	533	631	1e-179	--	GH23618 [Drosophila grimshawi] >gi|193891606|gb|EDV90472.1| GH23618 [Drosophila grimshawi]
CL5301.Contig1	1388	1331	933	gi|307178375|gb|EFN67120.1|	145	12	144	0.5	0.71	0	133	162	3e-38	--	UPF0545 protein C22orf39-like protein [Camponotus floridanus]
CL5306.Contig1	862	423	241	gi|156548266|ref|XP_001601275.1|	346	280	340	0.39	0.68	0	61	55.1	4e-06	--	PREDICTED: GTPase Era, mitochondrial-like [Nasonia vitripennis]
CL5307.Contig1	1060	263	562	gi|91085593|ref|XP_968837.1|	1541	1458	1540	0.39	0.57	0	100	59.3	3e-07	--	PREDICTED: similar to Disabled CG9695-PA [Tribolium castaneum]
CL5311.Contig1	1788	37	264	gi|115757083|ref|XP_785784.2|	2210	1787	1862	0.36	0.52	0	76	53.9	2e-06	--	PREDICTED: similar to ankyrin 2,3/unc44 [Strongylocentrotus purpuratus] >gi|115929471|ref|XP_001195307.1| PREDICTED: similar to ankyrin 2,3/unc44 [Strongylocentrotus purpuratus]
CL5312.Contig1	1199	316	945	gi|307203790|gb|EFN82726.1|	498	1	212	0.82	0.92	0	212	379	1e-103	--	Choline/ethanolaminephosphotransferase 1 [Harpegnathos saltator]
CL5313.Contig1	1089	357	1085	gi|345492992|ref|XP_003426970.1|	681	122	322	0.43	0.56	0.01	246	198	4e-49	--	PREDICTED: phospholipase DDHD1-like [Nasonia vitripennis]
CL5314.Contig1	2822	2330	1134	gi|307182370|gb|EFN69633.1|	667	4	398	0.43	0.58	0.03	412	347	2e-93	--	MAM domain-containing glycosylphosphatidylinositol anchor protein 1 [Camponotus floridanus]
CL5317.Contig1	1786	1515	1	gi|345486022|ref|XP_001605655.2|	1142	78	581	0.55	0.76	0	506	608	1e-172	--	PREDICTED: Golgi apparatus protein 1-like [Nasonia vitripennis]
CL5318.Contig1	1172	3	1172	gi|328788971|ref|XP_624410.3|	1489	543	966	0.63	0.79	0.08	425	518	1e-145	--	PREDICTED: leucine-rich repeat-containing protein 16A-like isoform 2 [Apis mellifera]
CL5319.Contig1	2699	2697	457	gi|307180359|gb|EFN68385.1|	1954	974	1692	0.36	0.5	0.05	793	386	1e-105	--	Putative transcription factor capicua [Camponotus floridanus]
CL5321.Contig1	1485	2	742	gi|340709117|ref|XP_003393160.1|	471	214	460	0.64	0.77	0	247	338	5e-91	--	PREDICTED: LOW QUALITY PROTEIN: regulator of chromosome condensation-like [Bombus terrestris]
CL5322.Contig1	1119	1118	3	gi|170045722|ref|XP_001850447.1|	3407	1549	1912	0.78	0.86	0	372	578	1e-163	--	rabconnectin [Culex quinquefasciatus] >gi|167868657|gb|EDS32040.1| rabconnectin [Culex quinquefasciatus]
CL5324.Contig1	3436	33	2738	gi|328700364|ref|XP_001946672.2|	902	12	898	0.59	0.74	0	908	1118	0	--	PREDICTED: chorion peroxidase-like [Acyrthosiphon pisum]
CL5328.Contig1	3421	33	2723	gi|328700364|ref|XP_001946672.2|	902	12	898	0.6	0.74	0	903	1122	0	--	PREDICTED: chorion peroxidase-like [Acyrthosiphon pisum]
CL5330.Contig1	1274	914	1174	gi|332021682|gb|EGI62038.1|	1411	346	427	0.41	0.55	0	87	55.1	7e-06	--	Vascular endothelial growth factor receptor 1 [Acromyrmex echinatior]
CL5331.Contig1	1048	812	162	gi|156545295|ref|XP_001607477.1|	224	8	224	0.76	0.87	0	217	352	2e-95	--	PREDICTED: ribulose-phosphate 3-epimerase-like [Nasonia vitripennis]
CL5332.Contig1	3406	33	2708	gi|328700364|ref|XP_001946672.2|	902	12	898	0.6	0.75	0	898	1124	0	--	PREDICTED: chorion peroxidase-like [Acyrthosiphon pisum]
CL5333.Contig1	1075	207	1067	gi|221119676|ref|XP_002155414.1|	372	34	319	0.39	0.63	0	288	219	1e-55	--	PREDICTED: similar to ORF2-encoded protein, partial [Hydra magnipapillata]
CL5334.Contig1	2502	2244	781	gi|291225777|ref|XP_002732875.1|	488	4	488	0.62	0.78	0	488	629	1e-178	--	PREDICTED: CG3835-like [Saccoglossus kowalevskii]
CL5339.Contig1	1063	187	1062	gi|189235224|ref|XP_967725.2|	513	1	292	0.76	0.86	0.01	295	425	1e-117	--	PREDICTED: similar to coatomer delta subunit [Tribolium castaneum]
CL5340.Contig1	1043	792	1	gi|189238664|ref|XP_001812136.1|	1651	802	1058	0.63	0.76	0.01	267	314	1e-123	--	PREDICTED: similar to abc transporter [Tribolium castaneum]
CL5342.Contig1	1075	1025	12	gi|115709859|ref|XP_781851.2|	1317	157	450	0.25	0.4	0.04	354	70.5	1e-10	--	PREDICTED: similar to FBF1 protein [Strongylocentrotus purpuratus] >gi|115973049|ref|XP_001192746.1| PREDICTED: similar to FBF1 protein [Strongylocentrotus purpuratus]
CL5343.Contig1	1678	67	936	gi|291240845|ref|XP_002740325.1|	330	40	330	0.48	0.7	0	292	318	4e-85	--	PREDICTED: CG17260-like [Saccoglossus kowalevskii]
CL5346.Contig1	1411	1146	4	gi|14165374|gb|AAB69991.2|	1107	338	711	0.25	0.4	0.1	428	100	2e-19	--	Bifocal [Drosophila melanogaster]
CL5349.Contig1	1062	529	185	gi|328786043|ref|XP_394026.2|	231	6	121	0.7	0.84	0	116	173	1e-41	--	PREDICTED: pre-mRNA-splicing factor Syf2-like [Apis mellifera]
CL534.Contig1	629	108	395	gi|307191949|gb|EFN75339.1|	559	462	557	0.75	0.87	0	96	158	2e-37	--	General transcription factor IIH subunit 1 [Harpegnathos saltator]
CL5350.Contig1	1082	324	1082	gi|332024256|gb|EGI64460.1|	850	416	679	0.7	0.79	0.04	264	363	1e-115	--	Tyrosine-protein kinase Fps85D [Acromyrmex echinatior]
CL5355.Contig1	1048	3	614	gi|333468098|gb|EAA08208.5|	416	208	411	0.78	0.88	0	204	337	7e-91	--	AGAP002634-PA [Anopheles gambiae str. PEST]
CL5356.Contig1	1625	1266	10	gi|307203953|gb|EFN82860.1|	891	3	425	0.28	0.45	0.04	441	150	2e-34	--	SON protein [Harpegnathos saltator]
CL5357.Contig1	1321	1174	398	gi|307182158|gb|EFN69501.1|	274	5	272	0.64	0.78	0.04	271	313	2e-83	--	Syntaxin-12 [Camponotus floridanus]
CL5358.Contig1	1436	51	575	gi|291239765|ref|XP_002739793.1|	246	4	166	0.27	0.5	0.02	180	55.8	5e-06	--	PREDICTED: zinc metalloprotease-like [Saccoglossus kowalevskii]
CL5359.Contig1	1451	1449	178	gi|307205224|gb|EFN83614.1|	694	282	694	0.68	0.81	0	428	574	1e-162	--	RNA polymerase-associated protein Rtf1 [Harpegnathos saltator]
CL535.Contig1	600	481	20	gi|148666064|gb|EDK98480.1|	1384	429	589	0.26	0.49	0.06	164	53.5	6e-06	--	Rho-associated coiled-coil containing protein kinase 2 [Mus musculus]
CL5360.Contig1	954	3	164	gi|328703830|ref|XP_003242319.1|	333	160	213	0.51	0.7	0	54	67.8	9e-22	--	PREDICTED: histone-lysine N-methyltransferase SETMAR-like [Acyrthosiphon pisum]
CL5361.Contig1	986	708	19	gi|328787200|ref|XP_001122167.2|	625	17	232	0.54	0.7	0	230	216	1e-54	--	PREDICTED: rab GTPase-binding effector protein 1-like [Apis mellifera]
CL5364.Contig1	954	952	758	gi|307179238|gb|EFN67634.1|	179	103	168	0.53	0.68	0.01	66	63.2	2e-08	--	Putative uncharacterized transposon-derived protein F52C9.6 [Camponotus floridanus]
CL5365.Contig1	1101	1095	553	gi|220678443|emb|CAX13909.1|	475	162	339	0.28	0.41	0	182	61.2	8e-08	--	novel protein similar to vertebrate Testis-specific gene 118 protein (TSG118) [Danio rerio]
CL5369.Contig1	967	965	3	gi|332030718|gb|EGI70394.1|	1041	14	336	0.66	0.8	0	324	440	1e-122	--	Chromosome-associated kinesin KIF4A [Acromyrmex echinatior]
CL536.Contig1	910	487	227	gi|307175016|gb|EFN65205.1|	189	92	183	0.34	0.5	0.06	93	56.6	1e-06	--	hypothetical protein EAG_10157 [Camponotus floridanus]
CL5370.Contig1	958	594	956	gi|296222505|ref|XP_002757209.1|	533	234	360	0.35	0.49	0.05	128	73.2	2e-11	--	PREDICTED: zinc finger protein 397 [Callithrix jacchus]
CL5371.Contig1	2149	168	737	gi|48096761|ref|XP_392514.1|	189	1	189	0.89	0.94	0	190	332	5e-89	--	PREDICTED: calcium-binding protein p22 [Apis mellifera]
CL5372.Contig1	935	440	781	gi|193713741|ref|XP_001944712.1|	615	492	606	0.64	0.76	0	115	154	2e-64	--	PREDICTED: glucose dehydrogenase [acceptor]-like [Acyrthosiphon pisum]
CL5374.Contig1	2278	2048	726	gi|66524128|ref|XP_392818.2|	449	7	449	0.75	0.86	0	443	685	0	--	PREDICTED: adenylosuccinate synthetase-like [Apis mellifera]
CL5375.Contig1	964	929	3	gi|158296789|ref|XP_317137.3|	662	119	428	0.4	0.57	0.03	320	236	1e-60	--	AGAP008326-PA [Anopheles gambiae str. PEST] >gi|157014880|gb|EAA12425.3| AGAP008326-PA [Anopheles gambiae str. PEST]
CL5377.Contig1	1275	200	1000	gi|170043338|ref|XP_001849348.1|	269	1	267	0.84	0.93	0	267	476	1e-133	--	glucosamine-6-phosphate isomerase [Culex quinquefasciatus] >gi|167866713|gb|EDS30096.1| glucosamine-6-phosphate isomerase [Culex quinquefasciatus]
CL537.Contig1	167	2	166	gi|326666743|ref|XP_003198361.1|	420	163	217	0.58	0.81	0	55	84.7	1e-15	--	PREDICTED: zinc finger protein 84-like [Danio rerio]
CL537.Contig2	186	6	185	gi|326666743|ref|XP_003198361.1|	420	158	217	0.6	0.8	0	60	91.3	1e-17	--	PREDICTED: zinc finger protein 84-like [Danio rerio]
CL5380.Contig1	1288	188	1192	gi|149777474|gb|ABR28480.1|	342	8	342	0.78	0.87	0	335	601	1e-170	--	beta-1,3(4)-glucanase LIC1 [Periplaneta americana]
CL5385.Contig1	1634	69	1580	gi|298219808|emb|CBJ05859.1|	501	1	501	0.9	0.94	0	505	911	0	--	broad-complex, isoform Z3 [Blattella germanica]
CL5388.Contig1	1328	126	1094	gi|213512743|ref|NP_001133614.1|	449	126	448	0.53	0.69	0	323	344	5e-93	--	EH domain-containing protein 3 [Salmo salar] >gi|209154682|gb|ACI33573.1| EH domain-containing protein 3 [Salmo salar]
CL5389.Contig1	922	921	673	gi|3789801|gb|AAC67503.1|	788	706	788	0.6	0.79	0	83	116	2e-24	--	beta integrin subunit [Biomphalaria glabrata]
CL538.Contig1	271	270	61	gi|221119676|ref|XP_002155414.1|	372	252	321	0.4	0.6	0	70	60.5	2e-08	--	PREDICTED: similar to ORF2-encoded protein, partial [Hydra magnipapillata]
CL5394.Contig1	1238	3	1037	gi|91085635|ref|XP_970327.1|	583	285	583	0.52	0.63	0.03	358	301	3e-80	--	PREDICTED: similar to serrano protein [Tribolium castaneum]
CL5395.Contig1	1817	469	1812	gi|113050|sp|P23414.1|ACH1_SCHGR	557	8	462	0.84	0.88	0.03	462	768	0	--	RecName: Full=Acetylcholine receptor subunit alpha-L1; Flags: Precursor >gi|10134|emb|CAA39081.1| neuronal nicotinic acetylcholine receptor alpha subunit [Schistocerca gregaria]
CL5396.Contig1	2644	194	2569	gi|307213091|gb|EFN88613.1|	797	1	783	0.48	0.6	0.07	856	677	0	--	Double-stranded RNA-binding protein Staufen-like protein 2 [Harpegnathos saltator]
CL5397.Contig1	1684	875	492	gi|307184569|gb|EFN70920.1|	250	87	222	0.32	0.47	0.06	137	64.7	1e-08	--	Transposable element Tc3 transposase [Camponotus floridanus]
CL5407.Contig1	1755	1753	374	gi|332016647|gb|EGI57512.1|	2145	1687	2144	0.54	0.71	0	460	561	1e-158	--	Neurotrypsin [Acromyrmex echinatior]
CL5409.Contig1	1996	1703	420	gi|195387906|ref|XP_002052633.1|	447	3	431	0.47	0.69	0	430	427	1e-117	--	GJ20625 [Drosophila virilis] >gi|194149090|gb|EDW64788.1| GJ20625 [Drosophila virilis]
CL5412.Contig1	2558	2448	670	gi|340719762|ref|XP_003398316.1|	521	1	521	0.73	0.78	0	594	802	0	--	PREDICTED: serine/threonine-protein kinase 3-like [Bombus terrestris]
CL5414.Contig1	1421	36	1421	gi|1549144|dbj|BAA07467.1|	1162	16	432	0.25	0.44	0.01	468	164	1e-38	--	ORF2 [Bombyx mori]
CL5416.Contig1	1099	119	1099	gi|189242082|ref|XP_001809963.1|	1746	895	1206	0.39	0.6	0	328	232	2e-59	--	PREDICTED: similar to BEL12_AG transposon polyprotein [Tribolium castaneum]
CL5418.Contig1	949	164	556	gi|241671747|ref|XP_002400133.1|	248	46	177	0.36	0.54	0.01	133	102	3e-20	--	hypothetical protein IscW_ISCW012437 [Ixodes scapularis] >gi|215506277|gb|EEC15771.1| hypothetical protein IscW_ISCW012437 [Ixodes scapularis]
CL541.Contig1	4254	283	3036	gi|189235646|ref|XP_968349.2|	893	1	893	0.81	0.89	0	919	1512	0	--	PREDICTED: similar to AGAP001683-PA [Tribolium castaneum]
CL5420.Contig1	1015	72	188	gi|270015137|gb|EFA11585.1|	846	712	750	0.79	0.89	0	39	77	2e-19	--	gliotactin [Tribolium castaneum]
CL5421.Contig1	988	440	3	gi|189310188|emb|CAP20051.1|	349	83	228	0.4	0.6	0	146	123	3e-33	--	transposase [Portunus pelagicus]
CL5422.Contig1	990	57	989	gi|345483399|ref|XP_003424811.1|	305	10	295	0.23	0.44	0.04	327	68.2	6e-10	--	PREDICTED: hypothetical protein LOC100678440 [Nasonia vitripennis]
CL5424.Contig1	1341	1166	21	gi|307186327|gb|EFN71977.1|	620	12	375	0.59	0.73	0	382	439	1e-121	--	Mitochondrial sodium/hydrogen exchanger NHA2 [Camponotus floridanus]
CL5425.Contig1	987	12	902	gi|307188295|gb|EFN73087.1|	722	39	295	0.45	0.58	0.01	301	228	3e-58	--	Protein CASC3 [Camponotus floridanus]
CL5426.Contig1	1066	280	1044	gi|195426682|ref|XP_002061434.1|	436	77	325	0.31	0.53	0.02	262	131	5e-29	--	GK20724 [Drosophila willistoni] >gi|194157519|gb|EDW72420.1| GK20724 [Drosophila willistoni]
CL5427.Contig1	1009	946	20	gi|340709998|ref|XP_003393586.1|	404	99	402	0.63	0.78	0	311	393	1e-108	--	PREDICTED: UPF0533 protein C5orf44 homolog [Bombus terrestris]
CL5428.Contig1	1150	21	1052	gi|328786212|ref|XP_001120710.2|	711	370	711	0.44	0.63	0	347	292	2e-77	--	PREDICTED: tubulin-specific chaperone E-like [Apis mellifera]
CL5429.Contig1	1037	936	334	gi|345482166|ref|XP_003424540.1|	201	22	201	0.61	0.68	0.01	204	218	4e-55	--	PREDICTED: LOW QUALITY PROTEIN: DAZ-associated protein 2-like [Nasonia vitripennis]
CL5430.Contig1	979	360	7	gi|332020788|gb|EGI61188.1|	237	101	220	0.4	0.59	0.03	122	100	9e-25	--	Transposable element Tc3 transposase [Acromyrmex echinatior]
CL5431.Contig1	3390	251	1912	gi|307195623|gb|EFN77465.1|	556	1	556	0.85	0.91	0	556	969	0	--	Glutamate dehydrogenase, mitochondrial [Harpegnathos saltator]
CL5432.Contig1	1489	1407	1	gi|289739999|gb|ADD18747.1|	881	79	566	0.26	0.43	0.07	505	133	3e-29	--	polyprotein [Glossina morsitans morsitans]
CL5433.Contig1	1611	1	1593	gi|345486394|ref|XP_003425467.1|	1449	316	836	0.54	0.68	0	535	578	1e-163	--	PREDICTED: cytokine receptor-like isoform 1 [Nasonia vitripennis] >gi|345486396|ref|XP_003425468.1| PREDICTED: cytokine receptor-like isoform 2 [Nasonia vitripennis]
CL5435.Contig1	1001	161	574	gi|156545134|ref|XP_001602499.1|	341	5	137	0.4	0.61	0.02	141	109	4e-40	--	PREDICTED: protein FAM86A-like [Nasonia vitripennis]
CL5437.Contig1	1906	117	731	gi|91081183|ref|XP_975594.1|	205	1	203	0.56	0.74	0	205	241	7e-62	--	PREDICTED: similar to UDP-glucose pyrophosphatase [Tribolium castaneum]
CL543.Contig1	1255	22	414	gi|72086181|ref|XP_783441.1|	476	211	343	0.38	0.57	0.05	138	91.7	1e-25	--	PREDICTED: similar to piggyBac transposable element derived 4 [Strongylocentrotus purpuratus] >gi|115731621|ref|XP_001202848.1| PREDICTED: similar to piggyBac transposable element derived 4 [Strongylocentrotus purpuratus]
CL5442.Contig1	1630	1555	44	gi|307205543|gb|EFN83848.1|	2231	1803	2231	0.37	0.49	0.04	525	234	1e-59	--	Rho GTPase-activating protein 21 [Harpegnathos saltator]
CL5444.Contig1	1010	160	1008	gi|158296528|ref|XP_316918.4|	288	6	280	0.67	0.8	0	283	391	1e-107	--	AGAP008522-PA [Anopheles gambiae str. PEST] >gi|157014753|gb|EAA12181.5| AGAP008522-PA [Anopheles gambiae str. PEST]
CL5447.Contig1	994	338	802	gi|195447342|ref|XP_002071171.1|	293	132	283	0.61	0.71	0.01	157	162	3e-38	--	GK25653 [Drosophila willistoni] >gi|194167256|gb|EDW82157.1| GK25653 [Drosophila willistoni]
CL5449.Contig1	1971	1920	1	gi|345479390|ref|XP_003423942.1|	1062	129	761	0.76	0.87	0	645	974	0	--	PREDICTED: cGMP-specific 3',5'-cyclic phosphodiesterase-like [Nasonia vitripennis]
CL544.Contig1	1144	994	431	gi|112983348|ref|NP_001036999.1|	199	15	199	0.66	0.79	0	188	266	2e-69	--	glutathione peroxidase [Bombyx mori] >gi|71003492|dbj|BAE07196.1| glutathione peroxidase [Bombyx mori]
CL544.Contig2	1253	994	431	gi|112983348|ref|NP_001036999.1|	199	15	199	0.66	0.79	0	188	266	2e-69	--	glutathione peroxidase [Bombyx mori] >gi|71003492|dbj|BAE07196.1| glutathione peroxidase [Bombyx mori]
CL5450.Contig1	1987	194	1477	gi|307201764|gb|EFN81439.1|	444	9	444	0.38	0.57	0.04	447	298	9e-79	--	Synaptotagmin-1 [Harpegnathos saltator]
CL5452.Contig1	966	1	879	gi|16903179|gb|AAK61417.1|	361	52	345	0.38	0.55	0	294	209	2e-52	--	transposase [Ceratitis rosa]
CL5453.Contig1	990	988	161	gi|332030718|gb|EGI70394.1|	1041	14	291	0.62	0.77	0.01	279	358	2e-97	--	Chromosome-associated kinesin KIF4A [Acromyrmex echinatior]
CL5457.Contig1	957	62	325	gi|328703830|ref|XP_003242319.1|	333	185	275	0.56	0.69	0.03	91	107	1e-28	--	PREDICTED: histone-lysine N-methyltransferase SETMAR-like [Acyrthosiphon pisum]
CL5459.Contig1	1051	443	919	gi|221119676|ref|XP_002155414.1|	372	70	229	0.4	0.64	0	160	125	8e-34	--	PREDICTED: similar to ORF2-encoded protein, partial [Hydra magnipapillata]
CL5462.Contig1	2015	225	1931	gi|328724582|ref|XP_001950177.2|	943	1	543	0.35	0.52	0.02	585	306	2e-81	--	PREDICTED: transient receptor potential cation channel protein painless-like isoform 1 [Acyrthosiphon pisum] >gi|328724584|ref|XP_003248192.1| PREDICTED: transient receptor potential cation channel protein painless-like isoform 2 [Acyrthosiphon pisum]
CL5466.Contig1	2299	284	1549	gi|15425868|gb|AAK97625.1|AF395204_1	477	56	477	0.72	0.83	0	422	650	0	--	kynurenine aminotransferase [Aedes aegypti]
CL5467.Contig1	1016	713	856	gi|322800069|gb|EFZ21175.1|	112	63	112	0.55	0.71	0.07	52	55.1	5e-06	--	hypothetical protein SINV_07127 [Solenopsis invicta]
CL5468.Contig1	2339	242	502	gi|195157908|ref|XP_002019836.1|	100	8	96	0.62	0.76	0.02	89	111	2e-22	--	GL12612 [Drosophila persimilis] >gi|198455424|ref|XP_001359987.2| GA14631 [Drosophila pseudoobscura pseudoobscura] >gi|194116427|gb|EDW38470.1| GL12612 [Drosophila persimilis] >gi|198133238|gb|EAL29139.2| GA14631 [Drosophila pseudoobscura pseudoobscura]
CL546.Contig1	2921	2919	1786	gi|345479447|ref|XP_001606863.2|	809	377	754	0.64	0.73	0.03	391	445	1e-123	--	PREDICTED: probable cationic amino acid transporter-like [Nasonia vitripennis]
CL5473.Contig1	1096	865	161	gi|189239979|ref|XP_001808109.1|	220	25	218	0.25	0.42	0.02	241	61.2	8e-08	--	PREDICTED: similar to ZC416.1 [Tribolium castaneum]
CL5476.Contig1	976	161	976	gi|156545134|ref|XP_001602499.1|	341	5	247	0.39	0.56	0.01	275	184	4e-45	--	PREDICTED: protein FAM86A-like [Nasonia vitripennis]
CL5478.Contig1	1130	99	740	gi|328785742|ref|XP_395065.3|	209	1	205	0.66	0.76	0	215	269	2e-70	--	PREDICTED: clathrin light chain [Apis mellifera]
CL5479.Contig1	1271	912	334	gi|345482166|ref|XP_003424540.1|	201	30	201	0.63	0.69	0.01	196	216	1e-54	--	PREDICTED: LOW QUALITY PROTEIN: DAZ-associated protein 2-like [Nasonia vitripennis]
CL5480.Contig1	1251	585	1214	gi|296479714|gb|DAA21829.1|	368	66	274	0.39	0.56	0.03	218	118	7e-25	--	protor-2 [Bos taurus]
CL5481.Contig1	1289	361	1143	gi|291228011|ref|XP_002733974.1|	373	105	373	0.31	0.56	0.02	269	158	6e-37	--	PREDICTED: synaptotagmin IX-like, partial [Saccoglossus kowalevskii]
CL5482.Contig1	1217	1049	315	gi|340713575|ref|XP_003395317.1|	236	1	236	0.5	0.66	0.03	255	234	5e-60	--	PREDICTED: eukaryotic translation initiation factor 3 subunit J-like [Bombus terrestris]
CL5483.Contig1	1223	480	617	gi|94470469|gb|ABF20545.1|	636	51	96	0.34	0.6	0	46	35.8	4e-08	--	transposase [Tribolium castaneum]
CL5484.Contig1	1483	1358	78	gi|66519183|ref|XP_396873.2|	438	1	429	0.62	0.79	0	429	604	1e-171	--	PREDICTED: iron/zinc purple acid phosphatase-like protein-like [Apis mellifera]
CL5485.Contig1	1209	960	268	gi|270004913|gb|EFA01361.1|	306	74	304	0.8	0.89	0	231	402	1e-131	--	mitochondrial cytochrome c1 [Tribolium castaneum]
CL5486.Contig1	2319	405	1100	gi|307179804|gb|EFN67994.1|	232	3	232	0.76	0.87	0	234	365	5e-99	--	Ubiquitin-conjugating enzyme E2 J2 [Camponotus floridanus]
CL5488.Contig1	1207	2	1207	gi|156548452|ref|XP_001605076.1|	897	404	802	0.75	0.82	0.02	413	598	1e-169	--	PREDICTED: kinase suppressor of Ras 1-like isoform 1 [Nasonia vitripennis]
CL548.Contig1	1209	135	1178	gi|333466724|gb|EGK96348.1|	855	10	358	0.32	0.49	0.01	354	169	2e-40	--	AGAP013467-PA [Anopheles gambiae str. PEST]
CL5491.Contig1	1533	275	676	gi|110764733|ref|XP_001122944.1|	148	6	139	0.55	0.7	0	135	150	2e-34	--	PREDICTED: cytidine deaminase-like [Apis mellifera]
CL5493.Contig1	1215	957	208	gi|156554743|ref|XP_001601503.1|	250	1	248	0.65	0.79	0	251	317	6e-85	--	PREDICTED: estradiol 17-beta-dehydrogenase 8 [Nasonia vitripennis]
CL5495.Contig1	2201	1266	2000	gi|224069722|ref|XP_002192912.1|	1127	162	395	0.26	0.42	0.06	262	62.4	9e-08	--	PREDICTED: BTB (POZ) domain containing 12 [Taeniopygia guttata]
CL5496.Contig1	1240	1137	601	gi|221119676|ref|XP_002155414.1|	372	193	369	0.36	0.6	0.02	183	113	4e-27	--	PREDICTED: similar to ORF2-encoded protein, partial [Hydra magnipapillata]
CL5498.Contig1	1269	16	1176	gi|345496933|ref|XP_003427853.1|	1421	662	1026	0.54	0.7	0.01	392	392	1e-107	--	PREDICTED: roundabout homolog 2-like [Nasonia vitripennis]
CL5499.Contig1	2061	196	2061	gi|332025916|gb|EGI66072.1|	706	1	628	0.71	0.85	0.01	633	974	0	--	Calpain-A [Acromyrmex echinatior]
CL549.Contig1	1292	976	446	gi|3878082|emb|CAA92963.1|	284	10	182	0.35	0.43	0.07	192	89.7	3e-16	--	C. elegans protein K01A6.4, partially confirmed by transcript evidence [Caenorhabditis elegans]
CL54.Contig1	2138	1628	2074	gi|221102078|ref|XP_002168297.1|	887	117	263	0.29	0.48	0.01	151	60.5	3e-07	--	PREDICTED: similar to ORF2-encoded protein, partial [Hydra magnipapillata]
CL5501.Contig1	1218	257	1066	gi|307181190|gb|EFN68890.1|	400	113	385	0.7	0.88	0.01	273	437	1e-121	--	E3 ubiquitin-protein ligase MARCH5 [Camponotus floridanus]
CL5502.Contig1	1211	1018	356	gi|307182161|gb|EFN69504.1|	317	1	203	0.66	0.75	0	221	270	1e-136	--	Eukaryotic translation initiation factor 2 subunit 2 [Camponotus floridanus]
CL5504.Contig1	1863	132	1862	gi|193697837|ref|XP_001945627.1|	782	85	658	0.67	0.8	0	579	775	0	--	PREDICTED: probable E3 ubiquitin-protein ligase HECTD2-like [Acyrthosiphon pisum]
CL5505.Contig1	1376	66	404	gi|149409855|ref|XP_001505945.1|	609	466	581	0.36	0.56	0.02	116	59.7	3e-07	--	PREDICTED: similar to Chromosome 3 open reading frame 31 [Ornithorhynchus anatinus]
CL5506.Contig1	1246	285	695	gi|307197577|gb|EFN78788.1|	161	1	137	0.55	0.79	0	137	164	8e-39	--	Prefoldin subunit 5 [Harpegnathos saltator]
CL5510.Contig1	1232	946	89	gi|290985566|ref|XP_002675496.1|	637	170	441	0.25	0.36	0.06	307	65.9	4e-09	--	arfGTPase-activating protein [Naegleria gruberi] >gi|284089093|gb|EFC42752.1| arfGTPase-activating protein [Naegleria gruberi]
CL5511.Contig1	3590	3034	578	gi|332029283|gb|EGI69266.1|	1156	345	1156	0.57	0.74	0.02	840	978	0	--	Uncharacterized family 31 glucosidase [Acromyrmex echinatior]
CL5513.Contig1	1941	1941	427	gi|328790270|ref|XP_395563.4|	1189	699	1188	0.39	0.57	0.03	523	337	1e-90	--	PREDICTED: AP-3 complex subunit delta-1 [Apis mellifera]
CL5514.Contig1	1189	222	1187	gi|340717236|ref|XP_003397092.1|	388	19	352	0.43	0.56	0.07	348	220	1e-55	--	PREDICTED: n-lysine methyltransferase SETD8-like [Bombus terrestris]
CL5515.Contig1	1202	17	1201	gi|328782230|ref|XP_001120391.2|	1369	654	1042	0.48	0.63	0.03	408	362	2e-98	--	PREDICTED: la-related protein 1 [Apis mellifera]
CL5516.Contig1	1195	1193	6	gi|189230348|ref|NP_001121498.1|	955	374	823	0.43	0.57	0.12	454	343	7e-93	--	ubiquitin specific peptidase 15 [Xenopus (Silurana) tropicalis] >gi|183985939|gb|AAI66318.1| LOC100158604 protein [Xenopus (Silurana) tropicalis]
CL5517.Contig1	1765	173	496	gi|91076250|ref|XP_966964.1|	507	1	101	0.63	0.79	0	108	147	2e-33	--	PREDICTED: similar to GA12555-PA [Tribolium castaneum]
CL5518.Contig1	2014	59	2014	gi|340710034|ref|XP_003393603.1|	757	41	653	0.72	0.84	0	652	1003	0	--	PREDICTED: calpain-A-like isoform 3 [Bombus terrestris]
CL551.Contig1	5238	5167	1709	gi|332029562|gb|EGI69451.1|	2544	1287	2311	0.3	0.45	0.05	1220	400	1e-109	--	PHD and RING finger domain-containing protein 1 [Acromyrmex echinatior]
CL5520.Contig1	1187	2	544	gi|110765341|ref|XP_392834.3|	395	213	395	0.66	0.82	0.02	186	255	2e-66	--	PREDICTED: nitrogen permease regulator 2-like protein-like isoform 1 [Apis mellifera]
CL5522.Contig1	3779	227	2275	gi|333466310|gb|EAL42019.4|	694	3	632	0.21	0.4	0.02	702	117	4e-24	--	AGAP002214-PA [Anopheles gambiae str. PEST]
CL5523.Contig1	1189	1165	995	gi|333466887|gb|EAA06337.4|	815	616	672	0.56	0.75	0	57	62	5e-08	--	AGAP000578-PA [Anopheles gambiae str. PEST]
CL5525.Contig1	1983	3	383	gi|91081949|ref|XP_967168.1|	253	85	214	0.68	0.83	0.02	130	192	5e-47	--	PREDICTED: similar to AGAP003463-PA [Tribolium castaneum]
CL5529.Contig1	1207	788	177	gi|189234316|ref|XP_972412.2|	1225	822	1018	0.64	0.79	0	204	270	1e-141	--	PREDICTED: similar to AGAP000519-PA [Tribolium castaneum]
CL5530.Contig1	1325	1004	495	gi|328787369|ref|XP_003250933.1|	193	18	188	0.3	0.48	0.08	185	62	6e-08	--	PREDICTED: hypothetical protein LOC100577293 [Apis mellifera]
CL5531.Contig1	2646	2388	925	gi|291225777|ref|XP_002732875.1|	488	4	488	0.62	0.78	0	488	629	1e-178	--	PREDICTED: CG3835-like [Saccoglossus kowalevskii]
CL5532.Contig1	2090	629	1795	gi|238658009|emb|CAZ29075.1|	997	1	353	0.26	0.41	0.02	399	97.8	2e-18	--	expressed protein [Schistosoma mansoni]
CL5533.Contig1	1552	24	1250	gi|270012808|gb|EFA09256.1|	525	56	425	0.5	0.58	0.08	446	373	1e-101	--	runt-like protein [Tribolium castaneum]
CL5534.Contig1	1220	847	2	gi|156553484|ref|XP_001600337.1|	298	9	297	0.46	0.63	0.03	293	242	2e-62	--	PREDICTED: DNA-3-methyladenine glycosylase-like [Nasonia vitripennis]
CL5535.Contig1	1203	281	1135	gi|221119676|ref|XP_002155414.1|	372	42	320	0.37	0.58	0	285	201	7e-50	--	PREDICTED: similar to ORF2-encoded protein, partial [Hydra magnipapillata]
CL5536.Contig1	1399	1230	187	gi|58390289|ref|XP_317621.2|	334	1	334	0.64	0.79	0	348	451	1e-125	--	AGAP007871-PA [Anopheles gambiae str. PEST] >gi|55237835|gb|EAA12891.2| AGAP007871-PA [Anopheles gambiae str. PEST]
CL5537.Contig1	1224	192	1220	gi|332021116|gb|EGI61503.1|	1586	729	1015	0.36	0.5	0	345	180	1e-43	--	Putative RNA-binding protein 16 [Acromyrmex echinatior]
CL5539.Contig1	1706	2	1705	gi|340729806|ref|XP_003403186.1|	1298	261	817	0.52	0.6	0.09	629	496	1e-138	--	PREDICTED: LOW QUALITY PROTEIN: rho GTPase-activating protein 100F-like [Bombus terrestris]
CL553.Contig1	2180	1803	484	gi|267844871|ref|NP_001161188.1|	438	1	438	0.87	0.92	0	440	771	0	--	vacuolar protein sorting 4 [Bombyx mori] >gi|261291948|gb|ACX69978.1| vacuolar protein sorting 4 [Bombyx mori]
CL553.Contig2	2320	1803	484	gi|267844871|ref|NP_001161188.1|	438	1	438	0.87	0.92	0	440	771	0	--	vacuolar protein sorting 4 [Bombyx mori] >gi|261291948|gb|ACX69978.1| vacuolar protein sorting 4 [Bombyx mori]
CL5540.Contig1	1269	1086	436	gi|239791591|dbj|BAH72242.1|	169	1	167	0.28	0.42	0	217	73.2	3e-11	--	ACYPI006496 [Acyrthosiphon pisum]
CL5541.Contig1	1572	1430	552	gi|307205088|gb|EFN83559.1|	301	8	301	0.41	0.6	0	295	236	2e-60	--	Alpha-tocopherol transfer protein-like [Harpegnathos saltator]
CL5542.Contig1	1256	31	663	gi|317418582|emb|CBN80620.1|	955	427	639	0.24	0.43	0.01	214	63.5	2e-08	--	Uncharacterized protein [Dicentrarchus labrax]
CL5545.Contig1	1271	15	1208	gi|307201244|gb|EFN81125.1|	1153	685	1145	0.3	0.52	0.15	471	194	8e-48	--	Serine/arginine repetitive matrix protein 1 [Harpegnathos saltator]
CL5546.Contig1	1294	1240	20	gi|340709998|ref|XP_003393586.1|	404	1	402	0.65	0.79	0	409	536	1e-150	--	PREDICTED: UPF0533 protein C5orf44 homolog [Bombus terrestris]
CL5547.Contig1	1255	1199	909	gi|344271836|ref|XP_003407743.1|	101	5	101	0.76	0.87	0	97	157	8e-37	--	PREDICTED: ubiquitin-related modifier 1 homolog [Loxodonta africana]
CL5548.Contig1	1328	1328	3	gi|25991361|gb|AAN76819.1|AF452164_1	1124	305	767	0.92	0.94	0.04	463	869	0	--	large conductance calcium activated potassium channel pSlo spliceform 1-5A [Periplaneta americana]
CL5549.Contig1	1258	360	830	gi|156545752|ref|XP_001605411.1|	257	96	257	0.83	0.87	0.03	162	265	4e-69	--	PREDICTED: serine/arginine-rich splicing factor 1-like [Nasonia vitripennis]
CL5551.Contig1	1634	1	780	gi|332030521|gb|EGI70209.1|	336	76	335	0.75	0.83	0	260	397	1e-109	--	Delta-aminolevulinic acid dehydratase [Acromyrmex echinatior]
CL5552.Contig1	1316	961	2	gi|225618775|dbj|BAH29963.1|	668	344	663	0.88	0.94	0	320	594	0	--	cGMP dependent protein kinase [Bombus ignitus]
CL5553.Contig1	1273	993	235	gi|195572918|ref|XP_002104442.1|	322	23	276	0.51	0.68	0	254	275	4e-72	--	GD20962 [Drosophila simulans] >gi|194200369|gb|EDX13945.1| GD20962 [Drosophila simulans]
CL5554.Contig1	1294	1097	1291	gi|189237336|ref|XP_966380.2|	348	174	238	0.49	0.66	0	65	82.4	4e-14	--	PREDICTED: similar to novel KRAB box and zinc finger, C2H2 type domain containing protein [Tribolium castaneum]
CL555.Contig1	372	169	366	gi|345494381|ref|XP_001599309.2|	465	243	308	0.33	0.6	0	66	50.8	3e-10	--	PREDICTED: hypothetical protein LOC100114206 [Nasonia vitripennis]
CL5560.Contig1	1452	3	647	gi|58391242|ref|XP_318461.2|	573	359	573	0.83	0.92	0	215	353	9e-96	--	AGAP004002-PA [Anopheles gambiae str. PEST] >gi|55236687|gb|EAA13612.2| AGAP004002-PA [Anopheles gambiae str. PEST]
CL5561.Contig1	1286	251	1267	gi|67625699|tpe|CAJ00235.1|	940	73	416	0.22	0.41	0.04	356	73.9	2e-11	--	TPA: endonuclease-reverse transcriptase [Schistosoma mansoni]
CL5562.Contig1	1277	1153	2	gi|91080815|ref|XP_970240.1|	485	16	405	0.74	0.86	0.01	391	571	1e-161	--	PREDICTED: similar to synaptotagmin X [Tribolium castaneum]
CL5563.Contig1	1315	1295	738	gi|307175676|gb|EFN65564.1|	190	1	185	0.52	0.67	0.04	194	192	4e-47	--	Pleckstrin-like proteiny domain-containing family J member 1 [Camponotus floridanus]
CL5564.Contig1	1464	51	716	gi|270297230|ref|NP_001161908.1|	228	5	228	0.66	0.81	0	224	338	5e-91	--	cuticular protein analogous to peritrophins 3-D1 [Tribolium castaneum] >gi|268309022|gb|ACY95477.1| cuticular protein analogous to peritrophins 3-D1 [Tribolium castaneum]
CL5565.Contig1	1577	2	97	gi|157141331|ref|XP_001647709.1|	72	36	67	0.65	0.84	0	32	57	3e-06	--	hypothetical protein AaeL_AAEL015473 [Aedes aegypti] >gi|108867581|gb|EAT32377.1| conserved hypothetical protein [Aedes aegypti]
CL5567.Contig1	1672	92	1438	gi|213512743|ref|NP_001133614.1|	449	1	448	0.56	0.73	0	449	511	1e-143	--	EH domain-containing protein 3 [Salmo salar] >gi|209154682|gb|ACI33573.1| EH domain-containing protein 3 [Salmo salar]
CL5568.Contig1	1583	9	938	gi|21489967|ref|NP_659551.1|	578	130	462	0.31	0.47	0.07	334	159	3e-37	--	leucine-rich repeat-containing protein 15 precursor [Rattus norvegicus] >gi|30580389|sp|Q8R5M3.1|LRC15_RAT RecName: Full=Leucine-rich repeat-containing protein 15; AltName: Full=Leucine-rich repeat protein induced by beta-amyloid; Short=rLib; Flags: Precursor >gi|18565266|dbj|BAB84586.1| Lib [Rattus norvegicus]
CL556.Contig1	985	980	3	gi|2290213|gb|AAB65093.1|	1189	180	497	0.37	0.54	0	327	215	2e-54	--	Lian-Aa1 retrotransposon protein [Aedes aegypti]
CL556.Contig2	296	296	6	gi|2290213|gb|AAB65093.1|	1189	123	219	0.46	0.68	0	97	103	2e-21	--	Lian-Aa1 retrotransposon protein [Aedes aegypti]
CL5570.Contig1	4505	4503	1	gi|307206051|gb|EFN84144.1|	7966	5177	6638	0.61	0.78	0	1502	1858	0	--	Nesprin-1 [Harpegnathos saltator]
CL5571.Contig1	1479	3	533	gi|307188988|gb|EFN73505.1|	299	119	293	0.66	0.8	0	177	238	7e-61	--	Neuropeptides capa receptor [Camponotus floridanus]
CL5572.Contig1	1288	1288	512	gi|340713475|ref|XP_003395268.1|	740	114	371	0.44	0.62	0	261	231	1e-110	--	PREDICTED: xaa-Pro aminopeptidase 1-like [Bombus terrestris]
CL5580.Contig1	1241	978	313	gi|156548524|ref|XP_001599221.1|	237	1	234	0.66	0.78	0.05	234	316	2e-84	--	PREDICTED: similar to GA19512-PA isoform 1 [Nasonia vitripennis]
CL5581.Contig1	2952	59	949	gi|307204787|gb|EFN83345.1|	1665	1051	1335	0.31	0.51	0.01	302	146	7e-33	--	X-linked retinitis pigmentosa GTPase regulator-like protein [Harpegnathos saltator]
CL5582.Contig1	1223	833	336	gi|307178650|gb|EFN67292.1|	166	3	166	0.45	0.66	0	166	165	4e-39	--	Transposable element Tc3 transposase [Camponotus floridanus]
CL5583.Contig1	2403	315	2213	gi|195020383|ref|XP_001985185.1|	2326	762	1332	0.22	0.37	0	635	104	2e-20	--	GH16923 [Drosophila grimshawi] >gi|193898667|gb|EDV97533.1| GH16923 [Drosophila grimshawi]
CL5586.Contig1	1281	1281	4	gi|91077994|ref|XP_969024.1|	575	129	536	0.83	0.87	0	430	733	0	--	PREDICTED: similar to lim domain binding protein [Tribolium castaneum]
CL5587.Contig1	1722	6	1238	gi|332028577|gb|EGI68614.1|	775	383	775	0.53	0.68	0	411	439	1e-121	--	WD repeat-containing protein 42A [Acromyrmex echinatior]
CL5589.Contig1	1254	1227	487	gi|91076278|ref|XP_968107.1|	394	176	394	0.54	0.58	0.07	267	205	3e-51	--	PREDICTED: similar to Protein FAM102A (Early estrogen-induced gene 1 protein) [Tribolium castaneum]
CL5591.Contig1	1349	106	561	gi|340710926|ref|XP_003394034.1|	145	1	145	0.69	0.82	0	152	211	6e-53	--	PREDICTED: mitochondrial import receptor subunit TOM20 homolog [Bombus terrestris]
CL5592.Contig1	1238	113	637	gi|307169171|gb|EFN61987.1|	175	1	175	1	1	0	175	361	4e-98	--	ADP-ribosylation factor 6 [Camponotus floridanus] >gi|332017829|gb|EGI58489.1| ADP-ribosylation factor 6 [Acromyrmex echinatior]
CL5595.Contig1	1174	9	326	gi|307181329|gb|EFN68963.1|	114	11	114	0.7	0.78	0	107	145	5e-33	--	Protein FAM32A [Camponotus floridanus]
CL5596.Contig1	1295	7	1293	gi|115908437|ref|XP_001201648.1|	1048	462	890	0.54	0.68	0.01	435	471	1e-131	--	PREDICTED: similar to gag-pol polyprotein [Strongylocentrotus purpuratus] >gi|115926438|ref|XP_001179724.1| PREDICTED: similar to gag-pol polyprotein [Strongylocentrotus purpuratus]
CL5597.Contig1	1286	620	1249	gi|296479714|gb|DAA21829.1|	368	66	274	0.39	0.56	0.03	218	118	7e-25	--	protor-2 [Bos taurus]
CL5599.Contig1	1154	1153	5	gi|298204349|gb|ADI61823.1|	997	242	628	0.36	0.54	0.01	389	231	6e-59	--	endonuclease-reverse transcriptase [Bombyx mori]
CL55.Contig1	2529	1856	375	gi|224459146|gb|ABB86762.2|	508	3	501	0.33	0.54	0.03	512	279	4e-73	--	CYP4U3v1 [Reticulitermes flavipes]
CL55.Contig2	2235	1845	364	gi|224459146|gb|ABB86762.2|	508	3	501	0.33	0.54	0.03	512	279	4e-73	--	CYP4U3v1 [Reticulitermes flavipes]
CL55.Contig3	2248	1857	376	gi|224459146|gb|ABB86762.2|	508	3	501	0.33	0.54	0.03	512	279	4e-73	--	CYP4U3v1 [Reticulitermes flavipes]
CL5603.Contig1	948	2	613	gi|195118640|ref|XP_002003844.1|	719	294	502	0.74	0.85	0.02	209	338	1e-136	--	GI20868 [Drosophila mojavensis] >gi|193914419|gb|EDW13286.1| GI20868 [Drosophila mojavensis]
CL5604.Contig1	3274	3119	1410	gi|332024862|gb|EGI65050.1|	577	17	574	0.44	0.62	0.03	589	468	1e-130	--	Putative amino acid permease F13H10.3 [Acromyrmex echinatior]
CL5605.Contig1	1120	1074	28	gi|189238704|ref|XP_968978.2|	1010	1	336	0.41	0.56	0.02	358	238	4e-61	--	PREDICTED: similar to Calcium-independent phospholipase A2-gamma (Intracellular membrane-associated calcium-independent phospholipase A2 gamma) (iPLA2-gamma) (Patatin-like phospholipase domain-containing protein 8) (Group VIB calcium-independent phospholipase [Tribolium castaneum]
CL5608.Contig1	1224	226	798	gi|328709389|ref|XP_001950624.2|	407	130	380	0.23	0.39	0.25	257	66.6	2e-09	--	PREDICTED: hypothetical protein LOC100161014 [Acyrthosiphon pisum]
CL5613.Contig1	897	679	590	gi|307175801|gb|EFN65619.1|	184	51	80	0.56	0.83	0	30	38.9	1e-10	--	Putative uncharacterized transposon-derived protein F52C9.6 [Camponotus floridanus]
CL5615.Contig1	911	3	239	gi|240848799|ref|NP_001155587.1|	156	71	150	0.55	0.73	0.01	80	91.7	4e-17	--	nudC domain-containing protein 2 [Acyrthosiphon pisum] >gi|239791786|dbj|BAH72313.1| ACYPI004786 [Acyrthosiphon pisum]
CL5616.Contig1	1067	158	598	gi|91092914|ref|XP_971430.1|	199	1	147	0.78	0.93	0	147	254	3e-80	--	PREDICTED: similar to DNA-directed RNA polymerase III 25 kDa polypeptide [Tribolium castaneum]
CL5618.Contig1	919	915	1	gi|332024445|gb|EGI64643.1|	792	419	707	0.4	0.51	0.03	317	177	6e-43	--	Junctophilin-3 [Acromyrmex echinatior]
CL5619.Contig1	921	920	606	gi|307210572|gb|EFN87042.1|	467	200	307	0.31	0.51	0.06	112	51.2	5e-10	--	PiggyBac transposable element-derived protein 4 [Harpegnathos saltator]
CL5623.Contig1	1111	400	245	gi|307189347|gb|EFN73768.1|	57	4	56	0.58	0.71	0.01	53	67	2e-09	--	hypothetical protein EAG_02553 [Camponotus floridanus]
CL5625.Contig1	943	373	735	gi|195127535|ref|XP_002008224.1|	142	15	135	0.66	0.8	0	121	173	1e-41	--	GI13370 [Drosophila mojavensis] >gi|193919833|gb|EDW18700.1| GI13370 [Drosophila mojavensis]
CL5627.Contig1	897	729	529	gi|301783419|ref|XP_002927125.1|	611	308	372	0.47	0.62	0	67	58.5	2e-23	--	PREDICTED: tigger transposable element-derived protein 1-like [Ailuropoda melanoleuca]
CL5629.Contig1	1269	175	1269	gi|189239832|ref|XP_972595.2|	972	1	364	0.77	0.9	0	365	599	1e-169	--	PREDICTED: similar to 116 kda U5 small nuclear ribonucleoprotein component [Tribolium castaneum]
CL5630.Contig1	3451	33	2753	gi|328700364|ref|XP_001946672.2|	902	12	898	0.59	0.74	0	913	1117	0	--	PREDICTED: chorion peroxidase-like [Acyrthosiphon pisum]
CL5632.Contig1	1205	207	779	gi|328709389|ref|XP_001950624.2|	407	130	380	0.23	0.39	0.25	257	66.6	2e-09	--	PREDICTED: hypothetical protein LOC100161014 [Acyrthosiphon pisum]
CL5634.Contig1	1522	5	931	gi|189238242|ref|XP_973033.2|	321	12	306	0.51	0.64	0	310	323	2e-86	--	PREDICTED: similar to CG15786 CG15786-PA [Tribolium castaneum]
CL5635.Contig1	1124	731	6	gi|307183988|gb|EFN70559.1|	509	1	256	0.56	0.73	0.06	259	281	4e-74	--	WD repeat-containing protein 37 [Camponotus floridanus]
CL5636.Contig1	1110	438	911	gi|340371761|ref|XP_003384413.1|	221	23	181	0.51	0.71	0.01	160	159	2e-37	--	PREDICTED: tRNA 2'-phosphotransferase 1-like [Amphimedon queenslandica]
CL5637.Contig1	1184	4	1164	gi|340709994|ref|XP_003393584.1|	1675	634	1017	0.53	0.67	0.03	402	377	1e-103	--	PREDICTED: rho guanine nucleotide exchange factor 12-like [Bombus terrestris]
CL5639.Contig1	1101	289	2	gi|195130927|ref|XP_002009902.1|	150	68	142	0.4	0.57	0	96	89	4e-16	--	GI15619 [Drosophila mojavensis] >gi|193908352|gb|EDW07219.1| GI15619 [Drosophila mojavensis]
CL563.Contig1	527	119	526	gi|326578788|gb|ADZ95942.1|	182	1	136	0.47	0.63	0	136	119	5e-26	--	reverse transcriptase [Oeneis sculda] >gi|326578793|gb|ADZ95943.1| reverse transcriptase [Oeneis sculda]
CL563.Contig2	836	428	835	gi|326578788|gb|ADZ95942.1|	182	1	136	0.47	0.63	0	136	118	4e-25	--	reverse transcriptase [Oeneis sculda] >gi|326578793|gb|ADZ95943.1| reverse transcriptase [Oeneis sculda]
CL5640.Contig1	1659	1523	177	gi|328790664|ref|XP_394387.4|	463	1	450	0.5	0.68	0.01	458	454	1e-126	--	PREDICTED: glycosaminoglycan xylosylkinase-like [Apis mellifera]
CL5642.Contig1	1133	780	1	gi|340728223|ref|XP_003402427.1|	1027	122	380	0.82	0.91	0.01	263	455	1e-126	--	PREDICTED: protein turtle-like [Bombus terrestris]
CL5644.Contig1	1314	76	1026	gi|340724231|ref|XP_003400487.1|	369	56	369	0.58	0.74	0	317	385	1e-105	--	PREDICTED: alcohol dehydrogenase [NADP+]-like [Bombus terrestris]
CL5646.Contig1	3466	33	2768	gi|328700364|ref|XP_001946672.2|	902	12	898	0.59	0.73	0	918	1116	0	--	PREDICTED: chorion peroxidase-like [Acyrthosiphon pisum]
CL564.Contig1	770	66	689	gi|268564215|ref|XP_002639045.1|	2869	2643	2864	0.29	0.41	0.08	228	56.2	1e-06	--	C. briggsae CBR-TAG-192 protein [Caenorhabditis briggsae]
CL5650.Contig1	4561	4377	3232	gi|91085773|ref|XP_974282.1|	412	35	412	0.72	0.82	0	385	552	1e-155	--	PREDICTED: similar to AGAP007051-PA [Tribolium castaneum]
CL5651.Contig1	1128	35	724	gi|66566113|ref|XP_624821.1|	415	1	230	0.92	0.97	0	230	449	1e-125	--	PREDICTED: 60S ribosomal protein L3 [Apis mellifera]
CL5653.Contig1	1140	732	145	gi|74835158|dbj|BAE44464.1|	809	552	746	0.33	0.49	0.02	200	92.8	3e-17	--	non-LTR retrotransposon CATS [Bombyx mori]
CL5654.Contig1	1199	4	1179	gi|340709994|ref|XP_003393584.1|	1675	634	1017	0.51	0.66	0.02	401	366	1e-99	--	PREDICTED: rho guanine nucleotide exchange factor 12-like [Bombus terrestris]
CL5655.Contig1	1273	993	574	gi|158296659|ref|XP_001688997.1|	229	26	165	0.6	0.75	0	140	179	2e-43	--	AGAP008431-PA [Anopheles gambiae str. PEST] >gi|157014816|gb|EDO63560.1| AGAP008431-PA [Anopheles gambiae str. PEST]
CL5657.Contig1	1125	823	2	gi|238859683|ref|NP_001154966.1|	598	22	295	0.63	0.78	0	274	353	1e-95	--	RecQ protein 1 [Nasonia vitripennis]
CL5658.Contig1	911	854	699	gi|91085775|ref|XP_974308.1|	259	206	257	0.69	0.84	0	52	79.3	2e-13	--	PREDICTED: similar to metaxin 2 [Tribolium castaneum]
CL5659.Contig1	2331	1723	1004	gi|326430083|gb|EGD75653.1|	4350	3231	3455	0.23	0.42	0	240	57.8	2e-06	--	NOTCH2 protein [Salpingoeca sp. ATCC 50818]
CL5662.Contig1	1299	1234	287	gi|91090562|ref|XP_971599.1|	325	1	321	0.65	0.78	0.01	322	457	1e-127	--	PREDICTED: similar to CG31522 CG31522-PB [Tribolium castaneum]
CL5664.Contig1	1217	124	1041	gi|91084075|ref|XP_967986.1|	308	3	307	0.49	0.68	0	308	310	7e-83	--	PREDICTED: similar to luciferin-regenerating enzyme [Tribolium castaneum]
CL5665.Contig1	1695	38	1648	gi|322495303|emb|CBZ30607.1|	1572	596	1103	0.29	0.44	0	540	132	7e-29	--	proteophosphoglycan ppg1 [Leishmania mexicana MHOM/GT/2001/U1103]
CL5668.Contig1	2249	2238	103	gi|71405697|ref|XP_805446.1|	1302	314	1000	0.23	0.4	0.02	728	126	4e-27	--	Tb-291 membrane-associated protein-like [Trypanosoma cruzi strain CL Brener]
CL5671.Contig1	1728	1136	192	gi|91078076|ref|XP_971952.1|	448	121	438	0.49	0.69	0.01	320	327	1e-122	--	PREDICTED: similar to prolyl-tRNA synthetase [Tribolium castaneum]
CL5673.Contig1	1428	1	522	gi|189241557|ref|XP_966967.2|	1263	491	664	0.69	0.86	0	174	261	6e-68	--	PREDICTED: similar to GA21032-PA [Tribolium castaneum]
CL5674.Contig1	2538	1	1719	gi|340722863|ref|XP_003399820.1|	862	291	857	0.68	0.78	0.01	584	747	0	--	PREDICTED: AP-1 complex subunit gamma-1-like isoform 1 [Bombus terrestris]
CL5675.Contig1	1211	93	815	gi|157112320|ref|XP_001657494.1|	292	37	285	0.57	0.69	0.04	253	260	8e-68	--	clathrin light chain [Aedes aegypti] >gi|108883767|gb|EAT47992.1| clathrin light chain [Aedes aegypti]
CL5678.Contig1	1343	133	1158	gi|334330838|ref|XP_003341412.1|	632	231	573	0.27	0.41	0.06	365	151	8e-35	--	PREDICTED: PR domain zinc finger protein 5 isoform 2 [Monodelphis domestica]
CL5679.Contig1	1133	7	315	gi|291224725|ref|XP_002732353.1|	352	246	346	0.58	0.77	0	103	135	4e-30	--	PREDICTED: programmed cell death 2-like [Saccoglossus kowalevskii]
CL567.Contig1	1654	1478	279	gi|307182185|gb|EFN69520.1|	1415	2	381	0.61	0.77	0	402	474	1e-132	--	Alpha-aminoadipic semialdehyde synthase, mitochondrial [Camponotus floridanus]
CL5680.Contig1	1170	8	1165	gi|68697272|emb|CAJ14165.1|	1726	522	905	0.47	0.64	0	388	335	3e-90	--	BEL12_AG transposon polyprotein [Anopheles gambiae]
CL5686.Contig1	1496	396	1400	gi|149777474|gb|ABR28480.1|	342	8	342	0.78	0.87	0	335	600	1e-170	--	beta-1,3(4)-glucanase LIC1 [Periplaneta americana]
CL5687.Contig1	742	30	302	gi|322799553|gb|EFZ20861.1|	1042	601	698	0.34	0.54	0.07	98	55.1	3e-06	--	hypothetical protein SINV_80464 [Solenopsis invicta]
CL5688.Contig1	1479	379	1383	gi|149777474|gb|ABR28480.1|	342	8	342	0.78	0.87	0	335	601	1e-170	--	beta-1,3(4)-glucanase LIC1 [Periplaneta americana]
CL5689.Contig1	1105	844	1104	gi|307179238|gb|EFN67634.1|	179	18	104	0.57	0.77	0	87	101	7e-20	--	Putative uncharacterized transposon-derived protein F52C9.6 [Camponotus floridanus]
CL5693.Contig1	1054	185	1051	gi|328779913|ref|XP_396485.3|	737	1	289	0.88	0.94	0	289	535	1e-150	--	PREDICTED: rho-related BTB domain-containing protein 2 isoform 1 [Apis mellifera]
CL5694.Contig1	909	231	779	gi|118150494|ref|NP_001071284.1|	509	49	257	0.73	0.79	0.12	209	303	5e-81	--	ligand-gated ion channel pHCl isoform 1 [Apis mellifera] >gi|110555524|gb|ABG75742.1| pH-sensitive chloride channel variant 1 [Apis mellifera]
CL5695.Contig1	2403	2	2398	gi|328789632|ref|XP_396581.4|	1255	176	965	0.84	0.91	0	799	1365	0	--	PREDICTED: RNA polymerase-associated protein CTR9 homolog [Apis mellifera]
CL5696.Contig1	1163	24	1148	gi|72547036|ref|XP_843163.1|	17392	10947	11317	0.25	0.39	0.01	381	86.3	3e-15	--	proteophosphoglycan 5 [Leishmania major strain Friedlin] >gi|323363677|emb|CBZ12682.1| proteophosphoglycan 5 [Leishmania major strain Friedlin]
CL5697.Contig1	2444	2	1597	gi|307208120|gb|EFN85624.1|	4137	3599	4130	0.78	0.88	0	534	848	0	--	Myosin-XV [Harpegnathos saltator]
CL5699.Contig1	1143	3	518	gi|229892259|ref|NP_001153541.1|	498	328	498	0.74	0.84	0	173	246	1e-63	--	nicotinic acetylcholine receptor alpha6 subunit isoform 4 [Tribolium castaneum]
CL5700.Contig1	929	360	929	gi|328724111|ref|XP_001951738.2|	479	290	479	0.53	0.7	0	190	245	2e-63	--	PREDICTED: zinc finger protein 271-like, partial [Acyrthosiphon pisum]
CL5706.Contig1	1161	311	1159	gi|158296528|ref|XP_316918.4|	288	6	280	0.67	0.8	0	283	391	1e-107	--	AGAP008522-PA [Anopheles gambiae str. PEST] >gi|157014753|gb|EAA12181.5| AGAP008522-PA [Anopheles gambiae str. PEST]
CL5708.Contig1	1140	1100	366	gi|122696686|emb|CAL23152.1|	355	29	302	0.24	0.38	0.14	285	55.1	6e-06	--	gustatory receptor candidate 19 [Tribolium castaneum] >gi|163716740|gb|ABY40594.1| gustatory receptor [Tribolium castaneum]
CL570.Contig1	1546	3	1172	gi|47605531|sp|Q964T2.1|CP9E2_BLAGE	533	135	531	0.6	0.78	0.01	397	496	1e-138	--	RecName: Full=Cytochrome P450 9e2; AltName: Full=CYPIXE2 >gi|14582223|gb|AAK69410.1|AF275640_1 cytochrome P450 [Blattella germanica]
CL5710.Contig1	1565	1490	258	gi|332018950|gb|EGI59496.1|	464	1	411	0.52	0.72	0	415	422	1e-116	--	Protein odr-4-like protein [Acromyrmex echinatior]
CL5712.Contig1	943	79	933	gi|91082795|ref|XP_967666.1|	1504	704	971	0.42	0.52	0.05	300	152	3e-35	--	PREDICTED: similar to transcriptional intermediary factor 2 [Tribolium castaneum]
CL5714.Contig1	1279	1276	794	gi|270016838|gb|EFA13284.1|	270	104	262	0.36	0.56	0	161	104	8e-21	--	hypothetical protein TcasGA2_TC010304 [Tribolium castaneum]
CL5715.Contig1	957	1	957	gi|296228285|ref|XP_002759730.1|	764	154	487	0.4	0.55	0.08	350	219	2e-55	--	PREDICTED: oxysterol-binding protein-related protein 10 isoform 1 [Callithrix jacchus]
CL5716.Contig1	6178	480	5711	gi|332018204|gb|EGI58809.1|	1757	23	1755	0.58	0.73	0	1746	2229	0	--	Laminin subunit beta-1 [Acromyrmex echinatior]
CL5719.Contig1	170	170	21	gi|307175801|gb|EFN65619.1|	184	135	184	0.52	0.7	0	50	52.4	6e-06	--	Putative uncharacterized transposon-derived protein F52C9.6 [Camponotus floridanus]
CL5721.Contig1	1087	707	33	gi|221119676|ref|XP_002155414.1|	372	36	256	0.39	0.6	0	225	156	2e-36	--	PREDICTED: similar to ORF2-encoded protein, partial [Hydra magnipapillata]
CL5722.Contig1	1359	374	102	gi|294566523|gb|ADF18552.1|	977	764	854	0.34	0.53	0.02	93	47	1e-08	--	endonuclease-reverse transcriptase [Bombyx mori]
CL5724.Contig1	785	159	566	gi|307182924|gb|EFN69940.1|	149	9	147	0.37	0.61	0.02	139	108	3e-22	--	Uncharacterized transposase-like protein HI1328.1 [Camponotus floridanus]
CL5728.Contig1	1818	1813	2	gi|189236713|ref|XP_974661.2|	740	81	650	0.64	0.73	0.02	617	733	0	--	PREDICTED: similar to otopetrin [Tribolium castaneum]
CL5729.Contig1	991	203	949	gi|91079640|ref|XP_968044.1|	246	3	245	0.5	0.69	0.02	256	248	3e-64	--	PREDICTED: similar to asrij CG13533-PA [Tribolium castaneum]
CL5730.Contig1	1463	1343	3	gi|291237963|ref|XP_002738902.1|	499	1	446	0.48	0.67	0.01	454	421	1e-116	--	PREDICTED: protein phosphatase 1H (PP2C domain containing)-like [Saccoglossus kowalevskii]
CL5731.Contig1	755	551	147	gi|91079680|ref|XP_967411.1|	137	1	135	0.94	0.95	0	135	248	2e-64	--	PREDICTED: similar to H2A histone family, member X [Tribolium castaneum]
CL5734.Contig1	797	33	635	gi|328787244|ref|XP_003250907.1|	869	615	826	0.32	0.55	0.06	216	123	8e-27	--	PREDICTED: membrane metallo-endopeptidase-like 1-like [Apis mellifera]
CL5735.Contig1	1626	192	1328	gi|91092800|ref|XP_974187.1|	382	12	382	0.35	0.52	0.02	388	196	3e-48	--	PREDICTED: similar to vacuolar ATP synthase subunit S1 [Tribolium castaneum]
CL5739.Contig1	790	219	22	gi|221118059|ref|XP_002159174.1|	262	54	117	0.46	0.6	0	66	65.1	2e-16	--	PREDICTED: similar to EF-hand calcium-binding domain-containing protein 1 [Hydra magnipapillata]
CL573.Contig1	3662	203	2506	gi|345480104|ref|XP_001606829.2|	774	6	774	0.88	0.94	0	769	1375	0	--	PREDICTED: cullin-1 isoform 1 [Nasonia vitripennis] >gi|345480106|ref|XP_003424085.1| PREDICTED: cullin-1 isoform 2 [Nasonia vitripennis] >gi|345480108|ref|XP_003424086.1| PREDICTED: cullin-1 isoform 3 [Nasonia vitripennis]
CL5741.Contig1	981	621	881	gi|332021682|gb|EGI62038.1|	1411	346	427	0.41	0.55	0	87	55.1	5e-06	--	Vascular endothelial growth factor receptor 1 [Acromyrmex echinatior]
CL5743.Contig1	754	682	464	gi|195055362|ref|XP_001994588.1|	345	264	336	0.52	0.67	0	73	80.5	7e-14	--	GH17327 [Drosophila grimshawi] >gi|193892351|gb|EDV91217.1| GH17327 [Drosophila grimshawi]
CL5745.Contig1	2577	164	1831	gi|91084115|ref|XP_967137.1|	559	2	559	0.43	0.58	0.02	568	440	1e-121	--	PREDICTED: similar to juvenile hormone esterase [Tribolium castaneum]
CL5746.Contig1	1913	267	1016	gi|34915939|dbj|BAC87874.1|	251	1	250	0.73	0.86	0	250	379	1e-103	--	arylalkylamine N-acetyltransferase [Periplaneta americana]
CL5748.Contig1	1489	1387	5	gi|340712860|ref|XP_003394971.1|	468	2	459	0.84	0.89	0	463	808	0	--	PREDICTED: LOW QUALITY PROTEIN: protein mothers against dpp-like [Bombus terrestris]
CL5749.Contig1	11557	11191	1208	gi|195430902|ref|XP_002063487.1|	4238	870	4238	0.51	0.69	0.01	3385	3492	0	--	GK21935 [Drosophila willistoni] >gi|194159572|gb|EDW74473.1| GK21935 [Drosophila willistoni]
CL5750.Contig1	691	48	344	gi|328708040|ref|XP_003243583.1|	698	528	629	0.34	0.56	0.02	102	63.2	1e-08	--	PREDICTED: RNA-directed DNA polymerase from mobile element jockey-like [Acyrthosiphon pisum]
CL5751.Contig1	953	144	797	gi|66509908|ref|XP_624084.1|	216	1	216	0.9	0.96	0	218	391	1e-107	--	PREDICTED: 40S ribosomal protein S5 isoform 2 [Apis mellifera]
CL5753.Contig1	3041	1694	2908	gi|115920122|ref|XP_001177577.1|	1075	134	554	0.3	0.48	0.05	429	166	8e-39	--	PREDICTED: similar to endonuclease/reverse transcriptase [Strongylocentrotus purpuratus] >gi|115954242|ref|XP_001197163.1| PREDICTED: similar to endonuclease/reverse transcriptase [Strongylocentrotus purpuratus]
CL5754.Contig1	748	557	90	gi|332017347|gb|EGI58091.1|	684	18	177	0.35	0.55	0.04	163	101	4e-20	--	hypothetical protein G5I_13825 [Acromyrmex echinatior]
CL5759.Contig1	746	219	746	gi|307204788|gb|EFN83346.1|	4725	863	1033	0.58	0.71	0.01	178	201	3e-50	--	Baculoviral IAP repeat-containing protein 6 [Harpegnathos saltator]
CL575.Contig1	1766	1237	863	gi|91082291|ref|XP_973881.1|	304	179	303	0.54	0.8	0	125	160	2e-37	--	PREDICTED: similar to AGAP002077-PA [Tribolium castaneum]
CL575.Contig2	1983	1783	863	gi|91082291|ref|XP_973881.1|	304	3	303	0.5	0.71	0	307	335	5e-90	--	PREDICTED: similar to AGAP002077-PA [Tribolium castaneum]
CL5760.Contig1	969	3	965	gi|91085393|ref|XP_966738.1|	1169	343	652	0.45	0.62	0.03	331	267	6e-70	--	PREDICTED: similar to Hermansky-Pudlak syndrome 3 homolog [Tribolium castaneum]
CL5765.Contig1	800	110	799	gi|1902921|dbj|BAA18917.1|	238	1	234	0.44	0.58	0.02	236	204	5e-51	--	lectin-related protein [Periplaneta americana]
CL5767.Contig1	781	3	764	gi|115949193|ref|XP_001186157.1|	1303	677	944	0.3	0.48	0.06	272	105	2e-21	--	PREDICTED: similar to microneme protein 4 [Strongylocentrotus purpuratus]
CL5770.Contig1	778	23	502	gi|307190800|gb|EFN74669.1|	554	393	552	0.39	0.55	0.04	167	100	5e-20	--	Geranylgeranyl transferase type-2 subunit alpha [Camponotus floridanus]
CL5771.Contig1	840	85	789	gi|332028422|gb|EGI68466.1|	535	91	309	0.31	0.43	0.1	263	76.6	1e-12	--	Early growth response protein 1 [Acromyrmex echinatior]
CL5773.Contig1	1961	62	727	gi|242020511|ref|XP_002430696.1|	645	306	514	0.33	0.55	0	224	133	3e-29	--	hypothetical protein Phum_PHUM495260 [Pediculus humanus corporis] >gi|212515886|gb|EEB17958.1| hypothetical protein Phum_PHUM495260 [Pediculus humanus corporis]
CL5775.Contig1	1186	1104	115	gi|58385914|ref|XP_314306.2|	332	1	330	0.74	0.87	0	330	508	1e-142	--	AGAP004880-PB [Anopheles gambiae str. PEST] >gi|158292996|ref|XP_001688555.1| AGAP004880-PC [Anopheles gambiae str. PEST] >gi|158292998|ref|XP_001688556.1| AGAP004880-PA [Anopheles gambiae str. PEST] >gi|55240259|gb|EAA09690.2| AGAP004880-PB [Anopheles gambiae str. PEST] >gi|157016894|gb|EDO64032.1| AGAP004880-PC [Anopheles gambiae str. PEST] >gi|157016895|gb|EDO64033.1| AGAP004880-PA [Anopheles …
CL5776.Contig1	2179	2072	33	gi|307207972|gb|EFN85531.1|	879	1	664	0.52	0.63	0.02	701	654	0	--	Mediator of RNA polymerase II transcription subunit 25 [Harpegnathos saltator]
CL5778.Contig1	795	132	794	gi|91082701|ref|XP_971906.1|	340	1	196	0.6	0.7	0	221	257	5e-67	--	PREDICTED: similar to secretory carrier-associated membrane protein [Tribolium castaneum]
CL5779.Contig1	1054	1053	679	gi|298204349|gb|ADI61823.1|	997	605	728	0.47	0.68	0	125	109	2e-22	--	endonuclease-reverse transcriptase [Bombyx mori]
CL577.Contig1	2385	458	1240	gi|221091136|ref|XP_002169099.1|	1040	499	758	0.41	0.58	0	263	205	1e-51	--	PREDICTED: similar to hemicentin 1, partial [Hydra magnipapillata]
CL5780.Contig1	804	52	759	gi|307190558|gb|EFN74545.1|	298	30	264	0.91	0.96	0	237	435	1e-120	--	Transcriptional activator protein Pur-alpha [Camponotus floridanus]
CL5782.Contig1	912	756	1	gi|112984142|ref|NP_001037438.1|	259	1	252	0.9	0.96	0	252	468	1e-130	--	TGF beta-inducible nuclear protein 1 [Bombyx mori] >gi|90018289|gb|ABD83950.1| TGF beta-inducible nuclear protein 1 [Bombyx mori]
CL5784.Contig1	1935	409	1383	gi|195336431|ref|XP_002034839.1|	1427	73	479	0.23	0.34	0.2	409	76.3	5e-12	--	GM14362 [Drosophila sechellia] >gi|194127932|gb|EDW49975.1| GM14362 [Drosophila sechellia]
CL5788.Contig1	1301	435	1250	gi|189233774|ref|XP_001814482.1|	952	16	234	0.33	0.46	0.04	284	130	1e-28	--	PREDICTED: similar to MGC80357 protein [Tribolium castaneum]
CL5789.Contig1	1043	957	733	gi|328713656|ref|XP_003245143.1|	1548	810	891	0.37	0.59	0.08	82	62.8	3e-08	--	PREDICTED: hypothetical protein LOC100574918 [Acyrthosiphon pisum]
CL5796.Contig1	1649	6	353	gi|332028574|gb|EGI68611.1|	377	243	377	0.6	0.65	0.14	136	145	6e-33	--	RNA-binding protein cabeza [Acromyrmex echinatior]
CL5798.Contig1	1404	199	1101	gi|345481668|ref|XP_003424424.1|	333	70	325	0.39	0.55	0	303	193	1e-47	--	PREDICTED: heparan sulfate 2-O-sulfotransferase 1-like [Nasonia vitripennis]
CL5799.Contig1	1510	202	1419	gi|307167437|gb|EFN61013.1|	365	1	357	0.5	0.6	0.03	419	324	6e-87	--	G protein pathway suppressor 2 [Camponotus floridanus]
CL579.Contig1	486	240	31	gi|161076551|ref|NP_001097274.1|	88	1	70	0.52	0.7	0	70	82.4	6e-15	--	CG34228 [Drosophila melanogaster] >gi|195333481|ref|XP_002033419.1| GM21296 [Drosophila sechellia] >gi|195582492|ref|XP_002081061.1| GD10804 [Drosophila simulans] >gi|41616978|tpg|DAA02428.1| TPA_inf: HDC05827 [Drosophila melanogaster] >gi|119508158|gb|ABL75654.1| IP16979p [Drosophila melanogaster] >gi|119508192|gb|ABL75671.1| IP17079p [Drosophila melanogaster] >gi|125660134|gb|ABN49295.1| IP1768…
CL57.Contig1	8924	5744	5208	gi|307173418|gb|EFN64371.1|	186	1	184	0.66	0.8	0.02	184	253	2e-64	--	Chromobox protein-like protein 5 [Camponotus floridanus]
CL57.Contig2	9086	5744	5208	gi|307173418|gb|EFN64371.1|	186	1	184	0.66	0.8	0.02	184	253	2e-64	--	Chromobox protein-like protein 5 [Camponotus floridanus]
CL5800.Contig1	794	62	325	gi|328703830|ref|XP_003242319.1|	333	185	275	0.56	0.69	0.03	91	107	1e-28	--	PREDICTED: histone-lysine N-methyltransferase SETMAR-like [Acyrthosiphon pisum]
CL5801.Contig1	3146	2997	1945	gi|282848147|ref|NP_001164292.1|	366	13	366	0.55	0.69	0.05	370	354	2e-95	--	kayak isoform A [Tribolium castaneum] >gi|270014251|gb|EFA10699.1| kayak [Tribolium castaneum]
CL5809.Contig1	769	145	309	gi|72123757|ref|XP_792556.1|	234	142	196	0.63	0.78	0	55	86.3	1e-15	--	PREDICTED: similar to 8-oxo-dGTPase [Strongylocentrotus purpuratus] >gi|115636113|ref|XP_001179457.1| PREDICTED: similar to 8-oxo-dGTPase [Strongylocentrotus purpuratus]
CL580.Contig1	1335	953	1333	gi|328722446|ref|XP_003247581.1|	185	3	140	0.47	0.64	0.07	138	150	1e-34	--	PREDICTED: zinc finger protein 233-like [Acyrthosiphon pisum]
CL5811.Contig1	821	2	613	gi|195118640|ref|XP_002003844.1|	719	294	502	0.74	0.85	0.02	209	338	1e-111	--	GI20868 [Drosophila mojavensis] >gi|193914419|gb|EDW13286.1| GI20868 [Drosophila mojavensis]
CL5813.Contig1	2183	240	1994	gi|149588608|ref|NP_001092298.1|	593	30	592	0.53	0.68	0	590	657	0	--	beta-N-acetylglucosaminidase NAG2 [Tribolium castaneum] >gi|148611478|gb|ABQ95983.1| beta-N-acetylglucosaminidase NAG2 [Tribolium castaneum]
CL5815.Contig1	5612	899	4894	gi|307185461|gb|EFN71461.1|	1515	10	1355	0.55	0.7	0.03	1379	1491	0	--	Insulin-like receptor [Camponotus floridanus]
CL5820.Contig1	1636	1385	714	gi|307194454|gb|EFN76752.1|	278	27	247	0.55	0.7	0	224	252	4e-65	--	Aquaporin AQPcic [Harpegnathos saltator]
CL5824.Contig1	830	494	3	gi|307174057|gb|EFN64744.1|	1208	58	204	0.38	0.61	0	165	118	3e-25	--	Uncharacterized protein KIAA1310 [Camponotus floridanus]
CL5825.Contig1	796	609	1	gi|332020147|gb|EGI60591.1|	431	1	206	0.62	0.8	0.01	206	265	2e-69	--	Beclin-1-like protein [Acromyrmex echinatior]
CL5827.Contig1	797	368	682	gi|291190918|ref|NP_001167073.1|	386	94	205	0.31	0.49	0.06	112	58.5	3e-07	--	Lamina-associated polypeptide 2, isoforms beta/gamma [Salmo salar] >gi|223647962|gb|ACN10739.1| Lamina-associated polypeptide 2, isoforms beta/gamma [Salmo salar]
CL5831.Contig1	1966	1894	35	gi|68697272|emb|CAJ14165.1|	1726	257	862	0.36	0.51	0.02	636	355	6e-96	--	BEL12_AG transposon polyprotein [Anopheles gambiae]
CL5832.Contig1	932	715	317	gi|109706823|gb|ABG42998.1|	392	219	357	0.73	0.86	0.04	139	196	1e-48	--	splicing factor 45 [Bombyx mori]
CL5834.Contig1	1224	1	1101	gi|340723640|ref|XP_003400197.1|	540	177	535	0.72	0.84	0	367	547	1e-154	--	PREDICTED: CDKAL1-like protein-like [Bombus terrestris]
CL5836.Contig1	794	459	1	gi|307203801|gb|EFN82737.1|	332	9	162	0.49	0.68	0	154	147	4e-34	--	Retinol dehydrogenase 14 [Harpegnathos saltator]
CL5837.Contig1	780	780	316	gi|307204038|gb|EFN82942.1|	2358	1865	2019	0.35	0.5	0	155	90.1	9e-17	--	Zinc finger protein Xfin [Harpegnathos saltator]
CL583.Contig1	761	223	756	gi|270016838|gb|EFA13284.1|	270	89	264	0.34	0.54	0	178	108	2e-22	--	hypothetical protein TcasGA2_TC010304 [Tribolium castaneum]
CL5840.Contig1	697	638	225	gi|74835158|dbj|BAE44464.1|	809	358	498	0.33	0.51	0.02	141	87.8	4e-23	--	non-LTR retrotransposon CATS [Bombyx mori]
CL5847.Contig1	542	514	8	gi|226347954|gb|ACO50379.1|	588	17	188	0.69	0.8	0.01	172	245	6e-64	--	trehalose 6-phosphate synthase isoform I [Spodoptera exigua]
CL584.Contig1	1624	1621	98	gi|189238595|ref|XP_972431.2|	615	165	586	0.62	0.68	0	509	521	1e-146	--	PREDICTED: optomotor-blind-like [Tribolium castaneum]
CL5850.Contig1	2411	2067	202	gi|307200360|gb|EFN80612.1|	1919	1	538	0.35	0.5	0.03	642	304	2e-80	--	Cordon-bleu protein-like 1 [Harpegnathos saltator]
CL5851.Contig1	3060	2757	91	gi|91084931|ref|XP_970864.1|	953	62	888	0.71	0.83	0	889	1326	0	--	PREDICTED: similar to AGAP007103-PA [Tribolium castaneum]
CL5853.Contig1	1117	741	22	gi|328786251|ref|XP_395471.3|	770	1	251	0.68	0.78	0.04	251	323	9e-87	--	PREDICTED: transmembrane channel-like protein 7-like [Apis mellifera]
CL5857.Contig1	1983	1859	318	gi|195117322|ref|XP_002003198.1|	566	23	543	0.41	0.61	0.01	521	442	1e-122	--	GI17783 [Drosophila mojavensis] >gi|193913773|gb|EDW12640.1| GI17783 [Drosophila mojavensis]
CL585.Contig1	617	616	350	gi|307210572|gb|EFN87042.1|	467	334	421	0.47	0.59	0.02	91	62	4e-12	--	PiggyBac transposable element-derived protein 4 [Harpegnathos saltator]
CL5863.Contig1	1154	995	447	gi|340726457|ref|XP_003401574.1|	1549	76	258	0.82	0.9	0	183	319	1e-85	--	PREDICTED: mitogen-activated protein kinase kinase kinase 15-like [Bombus terrestris]
CL5864.Contig1	1339	1282	104	gi|189234155|ref|XP_970757.2|	2349	1967	2349	0.47	0.68	0	396	380	1e-104	--	PREDICTED: similar to protein kinase, DNA activated, catalytic polypeptide [Tribolium castaneum]
CL5871.Contig1	1752	221	1582	gi|328788241|ref|XP_624279.3|	464	4	464	0.7	0.83	0.01	463	675	0	--	PREDICTED: probable serine incorporator isoform 1 [Apis mellifera]
CL5873.Contig1	725	670	314	gi|156388347|ref|XP_001634662.1|	627	312	431	0.27	0.45	0	120	55.1	3e-06	--	predicted protein [Nematostella vectensis] >gi|156221748|gb|EDO42599.1| predicted protein [Nematostella vectensis]
CL5874.Contig1	692	663	289	gi|307175801|gb|EFN65619.1|	184	61	184	0.34	0.54	0	126	75.1	2e-12	--	Putative uncharacterized transposon-derived protein F52C9.6 [Camponotus floridanus]
CL5876.Contig1	730	456	716	gi|340374798|ref|XP_003385924.1|	1075	939	1026	0.42	0.59	0.01	88	70.9	5e-11	--	PREDICTED: serine/threonine-protein kinase N2-like [Amphimedon queenslandica]
CL5879.Contig1	601	119	463	gi|195145332|ref|XP_002013650.1|	745	568	687	0.38	0.61	0.04	120	100	3e-31	--	GL24249 [Drosophila persimilis] >gi|194102593|gb|EDW24636.1| GL24249 [Drosophila persimilis]
CL5880.Contig1	1202	340	813	gi|332030008|gb|EGI69833.1|	210	24	178	0.42	0.6	0.01	160	130	2e-28	--	Apolipoprotein O-like protein [Acromyrmex echinatior]
CL5883.Contig1	737	451	2	gi|340718182|ref|XP_003397550.1|	581	1	153	0.61	0.77	0.01	153	192	1e-47	--	PREDICTED: n-acetylgalactosaminyltransferase 7-like [Bombus terrestris]
CL5888.Contig1	807	37	504	gi|270015216|gb|EFA11664.1|	439	295	438	0.32	0.49	0.03	161	70.9	6e-11	--	hypothetical protein TcasGA2_TC008528 [Tribolium castaneum]
CL5889.Contig1	733	732	235	gi|91079704|ref|XP_968959.1|	792	625	790	0.59	0.85	0	166	223	6e-57	--	PREDICTED: similar to eukaryotic peptide chain release factor GTP-binding subunit [Tribolium castaneum]
CL588.Contig1	780	588	385	gi|307175801|gb|EFN65619.1|	184	114	181	0.39	0.56	0.06	73	50.4	4e-11	--	Putative uncharacterized transposon-derived protein F52C9.6 [Camponotus floridanus]
CL5890.Contig1	790	790	200	gi|345496211|ref|XP_001603654.2|	624	396	609	0.31	0.42	0.16	236	75.1	3e-12	--	PREDICTED: clathrin interactor 1-like, partial [Nasonia vitripennis]
CL5891.Contig1	705	42	683	gi|309267532|ref|XP_003084505.1|	475	143	373	0.23	0.44	0.08	235	53.5	8e-06	--	PREDICTED: hypothetical protein LOC100503705 [Mus musculus]
CL5893.Contig1	719	285	713	gi|340380522|ref|XP_003388771.1|	579	12	155	0.41	0.65	0	144	131	2e-29	--	PREDICTED: x-ray repair cross-complementing protein 5-like [Amphimedon queenslandica]
CL5895.Contig1	2495	346	2493	gi|340709240|ref|XP_003393219.1|	1231	17	766	0.66	0.76	0.08	784	993	0	--	PREDICTED: sodium-driven chloride bicarbonate exchanger-like [Bombus terrestris]
CL5896.Contig1	752	104	745	gi|115908393|ref|XP_782781.2|	810	122	332	0.37	0.61	0.01	217	142	1e-32	--	PREDICTED: similar to Transmembrane and coiled-coil domains 4 [Strongylocentrotus purpuratus] >gi|115935684|ref|XP_001196426.1| PREDICTED: similar to Transmembrane and coiled-coil domains 4 [Strongylocentrotus purpuratus]
CL5899.Contig1	757	5	424	gi|328716078|ref|XP_001951146.2|	189	50	189	0.76	0.91	0	140	232	1e-59	--	PREDICTED: calcium and integrin-binding family member 3-like [Acyrthosiphon pisum]
CL589.Contig1	2171	2171	1158	gi|340722731|ref|XP_003399756.1|	439	96	434	0.83	0.91	0	339	605	1e-171	--	PREDICTED: alpha-N-acetylgalactosaminidase-like [Bombus terrestris]
CL58.Contig1	553	2	553	gi|34392535|dbj|BAC82595.1|	1209	1020	1205	0.29	0.53	0.02	188	95.5	1e-18	--	reverse transcriptase [Anopheles gambiae]
CL58.Contig2	1086	567	812	gi|34392535|dbj|BAC82595.1|	1209	1033	1112	0.26	0.53	0	82	46.6	4e-10	--	reverse transcriptase [Anopheles gambiae]
CL58.Contig3	659	140	385	gi|34392535|dbj|BAC82595.1|	1209	1033	1112	0.26	0.53	0	82	46.6	3e-11	--	reverse transcriptase [Anopheles gambiae]
CL5900.Contig1	726	107	265	gi|332022089|gb|EGI62413.1|	166	12	64	0.47	0.64	0	53	53.1	1e-06	--	FLJ37770-like protein [Acromyrmex echinatior]
CL5903.Contig1	1002	974	339	gi|189238701|ref|XP_968537.2|	1657	57	269	0.26	0.54	0	213	95.9	3e-18	--	PREDICTED: similar to Rs1 CG2173-PA [Tribolium castaneum]
CL5904.Contig1	781	494	3	gi|307174057|gb|EFN64744.1|	1208	58	204	0.38	0.61	0	165	118	2e-25	--	Uncharacterized protein KIAA1310 [Camponotus floridanus]
CL5908.Contig1	1641	45	1325	gi|345483539|ref|XP_003424838.1|	427	1	427	0.98	0.99	0	427	889	0	--	PREDICTED: probable histone-binding protein Caf1 isoform 2 [Nasonia vitripennis]
CL590.Contig1	767	5	592	gi|270016838|gb|EFA13284.1|	270	71	264	0.35	0.53	0	196	128	2e-28	--	hypothetical protein TcasGA2_TC010304 [Tribolium castaneum]
CL5912.Contig1	786	647	339	gi|298204349|gb|ADI61823.1|	997	867	968	0.47	0.6	0	104	87.4	7e-23	--	endonuclease-reverse transcriptase [Bombyx mori]
CL5914.Contig1	915	47	913	gi|328706819|ref|XP_003243211.1|	818	371	660	0.52	0.67	0	290	355	2e-96	--	PREDICTED: zinc finger protein 91-like [Acyrthosiphon pisum]
CL5915.Contig1	897	896	3	gi|328785091|ref|XP_392015.3|	998	285	582	0.79	0.89	0	298	499	1e-140	--	PREDICTED: chloride channel protein 2-like [Apis mellifera]
CL5917.Contig1	735	613	419	gi|270017074|gb|EFA13520.1|	594	176	240	0.55	0.7	0	65	79	2e-13	--	hypothetical protein TcasGA2_TC001493 [Tribolium castaneum]
CL5919.Contig1	735	112	384	gi|297688522|ref|XP_002821733.1|	162	66	156	0.48	0.69	0	91	102	4e-25	--	PREDICTED: transmembrane protein 138-like [Pongo abelii]
CL591.Contig1	2654	5	1252	gi|340719926|ref|XP_003398395.1|	496	89	494	0.49	0.66	0.01	423	408	1e-112	--	PREDICTED: sodium-dependent phosphate transporter 2-like [Bombus terrestris]
CL5922.Contig1	778	11	625	gi|221109126|ref|XP_002161449.1|	294	76	279	0.3	0.5	0.02	210	96.3	1e-18	--	PREDICTED: similar to SET domain and mariner transposase fusion [Hydra magnipapillata]
CL5923.Contig1	739	539	3	gi|91085665|ref|XP_971529.1|	660	21	199	0.89	0.98	0	179	332	7e-90	--	PREDICTED: similar to rhophilin [Tribolium castaneum]
CL5925.Contig1	1101	913	2	gi|340712627|ref|XP_003394857.1|	479	1	301	0.65	0.78	0	307	398	1e-109	--	PREDICTED: e3 ubiquitin-protein ligase MYLIP-like [Bombus terrestris]
CL5927.Contig1	744	286	567	gi|307206764|gb|EFN84687.1|	162	20	144	0.4	0.53	0.24	125	95.5	2e-18	--	UPF0546 membrane protein AGAP012180 [Harpegnathos saltator]
CL5929.Contig1	1224	1101	1	gi|345486880|ref|XP_003425577.1|	883	1	373	0.65	0.81	0.02	377	496	1e-139	--	PREDICTED: FCH domain only protein 2-like isoform 3 [Nasonia vitripennis]
CL5931.Contig1	1940	431	1162	gi|345498170|ref|XP_001606014.2|	332	84	332	0.57	0.72	0.02	249	286	2e-75	--	PREDICTED: transmembrane protein 205-like [Nasonia vitripennis]
CL5932.Contig1	787	2	784	gi|189242191|ref|XP_001810599.1|	1388	658	931	0.37	0.64	0.04	274	211	2e-53	--	PREDICTED: similar to pol polyprotein [Tribolium castaneum]
CL5935.Contig1	593	383	3	gi|156543679|ref|XP_001605368.1|	383	12	139	0.6	0.75	0	128	179	9e-44	--	PREDICTED: metallophosphoesterase 1-like [Nasonia vitripennis]
CL5939.Contig1	576	551	165	gi|307178650|gb|EFN67292.1|	166	7	135	0.47	0.64	0	129	135	1e-30	--	Transposable element Tc3 transposase [Camponotus floridanus]
CL5940.Contig1	573	571	8	gi|328780053|ref|XP_001120177.2|	1677	1039	1230	0.31	0.54	0.02	192	97.1	4e-19	--	PREDICTED: RING finger protein 17-like [Apis mellifera]
CL5941.Contig1	590	97	576	gi|298204339|gb|ADI61818.1|	991	493	657	0.32	0.46	0.03	165	70.9	3e-11	--	endonuclease-reverse transcriptase [Bombyx mori]
CL5945.Contig1	715	443	580	gi|298204349|gb|ADI61823.1|	997	559	606	0.45	0.64	0.04	48	45.8	1e-09	--	endonuclease-reverse transcriptase [Bombyx mori]
CL5947.Contig1	1344	979	209	gi|158302202|ref|XP_321811.4|	375	20	283	0.4	0.56	0.05	273	164	7e-39	--	AGAP001334-PA [Anopheles gambiae str. PEST] >gi|157012837|gb|EAA01150.5| AGAP001334-PA [Anopheles gambiae str. PEST]
CL5949.Contig1	710	651	25	gi|74835158|dbj|BAE44464.1|	809	358	576	0.32	0.51	0.04	219	113	7e-24	--	non-LTR retrotransposon CATS [Bombyx mori]
CL5950.Contig1	724	356	724	gi|91077994|ref|XP_969024.1|	575	10	135	0.84	0.86	0.02	126	222	1e-56	--	PREDICTED: similar to lim domain binding protein [Tribolium castaneum]
CL5958.Contig1	2551	177	1505	gi|91083633|ref|XP_970446.1|	436	1	435	0.77	0.86	0	443	710	0	--	PREDICTED: similar to isocitrate dehydrogenase [Tribolium castaneum]
CL5963.Contig1	870	224	24	gi|298204349|gb|ADI61823.1|	997	873	940	0.45	0.64	0.01	68	59.3	2e-07	--	endonuclease-reverse transcriptase [Bombyx mori]
CL5965.Contig1	1123	3	722	gi|340716890|ref|XP_003396924.1|	363	17	261	0.47	0.65	0.02	246	233	2e-59	--	PREDICTED: alpha-tubulin N-acetyltransferase-like [Bombus terrestris]
CL5969.Contig1	1164	148	828	gi|119113249|ref|XP_309482.3|	256	26	254	0.39	0.62	0.01	230	181	4e-44	--	AGAP011167-PA [Anopheles gambiae str. PEST] >gi|116131699|gb|EAA05026.3| AGAP011167-PA [Anopheles gambiae str. PEST]
CL5970.Contig1	1728	168	1709	gi|307186302|gb|EFN71965.1|	906	392	906	0.66	0.76	0.03	535	664	0	--	N(4)-(Beta-N-acetylglucosaminyl)-L-asparaginase [Camponotus floridanus]
CL5973.Contig1	1060	1058	408	gi|60593115|gb|AAX28844.1|	1088	301	518	0.47	0.68	0	218	216	4e-87	--	reverse transcriptase [Drosophila melanogaster]
CL5977.Contig1	887	866	150	gi|91082337|ref|XP_966458.1|	274	1	237	0.74	0.85	0.01	242	360	6e-98	--	PREDICTED: similar to GA20722-PA [Tribolium castaneum]
CL597.Contig1	824	799	590	gi|241599285|ref|XP_002404975.1|	335	221	292	0.43	0.55	0.02	72	55.5	3e-06	--	zinc finger protein, putative [Ixodes scapularis] >gi|215502424|gb|EEC11918.1| zinc finger protein, putative [Ixodes scapularis]
CL5981.Contig1	908	164	784	gi|307199435|gb|EFN80048.1|	205	1	204	0.77	0.9	0	207	339	9e-92	--	Rho GDP-dissociation inhibitor 1 [Harpegnathos saltator]
CL5982.Contig1	1290	8	433	gi|23320749|gb|AAN15922.1|	148	1	142	0.72	0.81	0	142	207	7e-52	--	odorant-binding protein 2 precursor [Zootermopsis nevadensis]
CL5985.Contig1	1976	1276	1533	gi|194767433|ref|XP_001965820.1|	377	293	377	0.31	0.6	0	86	57.8	2e-06	--	GF20548 [Drosophila ananassae] >gi|190618420|gb|EDV33944.1| GF20548 [Drosophila ananassae]
CL5989.Contig1	1312	1	1311	gi|307200373|gb|EFN80616.1|	1299	743	1157	0.72	0.82	0	437	618	1e-175	--	RAB6IP1-like protein [Harpegnathos saltator]
CL598.Contig1	1827	597	1745	gi|189235069|ref|XP_974729.2|	397	9	390	0.64	0.79	0	384	526	1e-147	--	PREDICTED: similar to nocturnin CG31299-PE [Tribolium castaneum]
CL5993.Contig1	2578	1166	2578	gi|307213515|gb|EFN88924.1|	531	2	505	0.46	0.59	0.11	531	396	1e-108	--	Homeotic protein deformed [Harpegnathos saltator]
CL5997.Contig1	887	219	674	gi|70907188|gb|AAZ15235.1|	358	2	151	0.32	0.52	0.01	155	76.6	1e-12	--	reverse transcriptase [Aedes aegypti]
CL5999.Contig1	2597	2596	1313	gi|307182267|gb|EFN69586.1|	479	53	479	0.86	0.93	0	428	758	0	--	BTB/POZ domain-containing protein 3 [Camponotus floridanus]
CL599.Contig1	2549	2099	1596	gi|115803132|ref|XP_001198853.1|	1030	814	985	0.32	0.57	0.04	175	96.3	7e-18	--	PREDICTED: similar to endonuclease-reverse transcriptase [Strongylocentrotus purpuratus] >gi|115943868|ref|XP_001196835.1| PREDICTED: similar to endonuclease-reverse transcriptase [Strongylocentrotus purpuratus]
CL59.Contig1	1313	417	1148	gi|47605529|sp|Q964R1.1|CP6J1_BLAGE	501	22	265	0.49	0.66	0	244	256	2e-66	--	RecName: Full=Cytochrome P450 6j1; AltName: Full=CYPVIJ1 >gi|14268816|gb|AAK57913.1|AF281325_1 cytochrome P450 CYP6J1 [Blattella germanica]
CL59.Contig2	1018	587	853	gi|47605528|sp|Q964R0.1|CP6K1_BLAGE	524	175	263	0.46	0.65	0	89	90.1	1e-16	--	RecName: Full=Cytochrome P450 6k1; AltName: Full=CYPVIK1 >gi|14268818|gb|AAK57914.1|AF281328_1 cytochrome P450 CYP6K1 [Blattella germanica]
CL59.Contig3	1724	410	1723	gi|47605529|sp|Q964R1.1|CP6J1_BLAGE	501	22	436	0.48	0.65	0	438	426	1e-117	--	RecName: Full=Cytochrome P450 6j1; AltName: Full=CYPVIJ1 >gi|14268816|gb|AAK57913.1|AF281325_1 cytochrome P450 CYP6J1 [Blattella germanica]
CL59.Contig4	1528	410	1528	gi|47605529|sp|Q964R1.1|CP6J1_BLAGE	501	22	376	0.5	0.67	0	373	373	1e-101	--	RecName: Full=Cytochrome P450 6j1; AltName: Full=CYPVIJ1 >gi|14268816|gb|AAK57913.1|AF281325_1 cytochrome P450 CYP6J1 [Blattella germanica]
CL59.Contig5	1709	410	1141	gi|47605529|sp|Q964R1.1|CP6J1_BLAGE	501	22	265	0.49	0.66	0	244	256	3e-66	--	RecName: Full=Cytochrome P450 6j1; AltName: Full=CYPVIJ1 >gi|14268816|gb|AAK57913.1|AF281325_1 cytochrome P450 CYP6J1 [Blattella germanica]
CL59.Contig6	1734	420	1733	gi|47605529|sp|Q964R1.1|CP6J1_BLAGE	501	22	436	0.49	0.65	0	438	435	1e-120	--	RecName: Full=Cytochrome P450 6j1; AltName: Full=CYPVIJ1 >gi|14268816|gb|AAK57913.1|AF281325_1 cytochrome P450 CYP6J1 [Blattella germanica]
CL6001.Contig1	858	140	502	gi|118777825|ref|XP_308300.3|	125	1	122	0.65	0.82	0	122	176	2e-42	--	AGAP007574-PA [Anopheles gambiae str. PEST] >gi|116132087|gb|EAA04597.3| AGAP007574-PA [Anopheles gambiae str. PEST]
[truncated: 28,430 more rows]
