# Supplementary material for: Characterization of Head Transcriptome and Analysis of Gene Expression Involved in Caste Differentiation and Aggression in Odontotermes formosanus (Shiraki)
Source: PLoS One. 2012 Nov 29;7(11):e50383. doi: 10.1371/journal.pone.0050383 (PMC3510212; doi:10.1371/journal.pone.0050383)
Supplement: Table S2 — BLAST hits from the four databases (nr, KEGG, COG, Swiss-Prot). (XLSX) [file pone.0050383.s004.xlsx]

## Sheet: annotation
geneID	geneLength	baiyizhuanluzu_rawreads(40539366)	baiyizhuanluzu_RPKM	Nr-ID	Nr-Score	Nr-Evalue	Nr-annotation	Swissprot-ID	Swissprot-Score	Swissprot-Evalue	Swissprot-annotation	COG-Protein-or-Domain	COG-Score	COG-Evalue	COG-ID	COG-Function-Description	KO_id	KEGG-Evalue	KEGG-Score	KEGG-Gene	ko_definition	GO-BiologicalProcess	GO-MolecularFunction	Go-CellularComponent
CL1.Contig10	5651	0	0	gi|218505757|ref|NP_001136224.1|	149	2e-33	fau protein [Bombyx mori]	sp|Q9VGX3|FAU_DROME	84	1e-14	Protein anoxia up-regulated OS=Drosophila melanogaster GN=fau PE=1 SV=3	--	--	--	--	--	K00778	4e-09	65.5	xtr:100491268	beta-galactoside alpha-2,6-sialyltransferase (sialyltransferase 1) [EC:2.4.99.1]	-	-	-
CL1.Contig1	2242	0	0	--	--	--	--	--	--	--	--	--	--	--	--	--	--	--	--	--	--	-	-	-
CL1.Contig2	5297	0	0	gi|195394318|ref|XP_002055792.1|	129	2e-27	GJ10576 [Drosophila virilis] >gi|194142501|gb|EDW58904.1| GJ10576 [Drosophila virilis]	sp|Q9VGX3|FAU_DROME	84	1e-14	Protein anoxia up-regulated OS=Drosophila melanogaster GN=fau PE=1 SV=3	--	--	--	--	--	K00778	4e-09	65.5	xtr:100491268	beta-galactoside alpha-2,6-sialyltransferase (sialyltransferase 1) [EC:2.4.99.1]	-	-	-
CL1.Contig3	7445	0	0	gi|195394318|ref|XP_002055792.1|	86.7	2e-14	GJ10576 [Drosophila virilis] >gi|194142501|gb|EDW58904.1| GJ10576 [Drosophila virilis]	sp|Q9WVE9|ITSN1_RAT	67	2e-09	Intersectin-1 OS=Rattus norvegicus GN=Itsn1 PE=1 SV=1	--	--	--	--	--	K00778	6e-09	65.5	xtr:100491268	beta-galactoside alpha-2,6-sialyltransferase (sialyltransferase 1) [EC:2.4.99.1]	-	-	-
CL1.Contig4	7634	0	0	gi|333468308|gb|EGK96905.1|	104	8e-20	AGAP013481-PE [Anopheles gambiae str. PEST]	sp|Q9WVE9|ITSN1_RAT	67	2e-09	Intersectin-1 OS=Rattus norvegicus GN=Itsn1 PE=1 SV=1	--	--	--	--	--	K00778	6e-09	65.5	xtr:100491268	beta-galactoside alpha-2,6-sialyltransferase (sialyltransferase 1) [EC:2.4.99.1]	-	-	-
CL1.Contig5	5108	2	0.0097	gi|195394318|ref|XP_002055792.1|	120	9e-25	GJ10576 [Drosophila virilis] >gi|194142501|gb|EDW58904.1| GJ10576 [Drosophila virilis]	sp|Q9WVE9|ITSN1_RAT	67	1e-09	Intersectin-1 OS=Rattus norvegicus GN=Itsn1 PE=1 SV=1	--	--	--	--	--	K00778	4e-09	65.5	xtr:100491268	beta-galactoside alpha-2,6-sialyltransferase (sialyltransferase 1) [EC:2.4.99.1]	-	-	-
CL1.Contig6	2596	0	0	gi|218505757|ref|NP_001136224.1|	149	7e-34	fau protein [Bombyx mori]	--	--	--	--	--	--	--	--	--	--	--	--	--	--	-	-	-
CL1.Contig7	7988	10	0.0309	gi|218505757|ref|NP_001136224.1|	149	2e-33	fau protein [Bombyx mori]	sp|Q9WVE9|ITSN1_RAT	67	2e-09	Intersectin-1 OS=Rattus norvegicus GN=Itsn1 PE=1 SV=1	--	--	--	--	--	K00778	6e-09	65.5	xtr:100491268	beta-galactoside alpha-2,6-sialyltransferase (sialyltransferase 1) [EC:2.4.99.1]	-	-	-
CL1.Contig8	5462	0	0	gi|218505757|ref|NP_001136224.1|	149	2e-33	fau protein [Bombyx mori]	sp|Q9WVE9|ITSN1_RAT	67	1e-09	Intersectin-1 OS=Rattus norvegicus GN=Itsn1 PE=1 SV=1	--	--	--	--	--	K00778	4e-09	65.5	xtr:100491268	beta-galactoside alpha-2,6-sialyltransferase (sialyltransferase 1) [EC:2.4.99.1]	-	-	-
CL1.Contig9	7799	0	0	gi|218505757|ref|NP_001136224.1|	149	2e-33	fau protein [Bombyx mori]	sp|Q9WVE9|ITSN1_RAT	67	2e-09	Intersectin-1 OS=Rattus norvegicus GN=Itsn1 PE=1 SV=1	--	--	--	--	--	K00778	6e-09	65.5	xtr:100491268	beta-galactoside alpha-2,6-sialyltransferase (sialyltransferase 1) [EC:2.4.99.1]	-	-	-
CL10.Contig10	2556	0	0	gi|2708266|gb|AAB92393.1|	66.6	2e-14	reverse transcriptase [Drosophila subobscura]	--	--	--	--	--	--	--	--	--	--	--	--	--	--	-	-	-
CL10.Contig11	2502	0	0	gi|2708266|gb|AAB92393.1|	66.2	3e-14	reverse transcriptase [Drosophila subobscura]	--	--	--	--	--	--	--	--	--	--	--	--	--	--	-	-	-
CL10.Contig12	2650	0	0	gi|2708266|gb|AAB92393.1|	66.2	3e-14	reverse transcriptase [Drosophila subobscura]	--	--	--	--	--	--	--	--	--	--	--	--	--	--	-	-	-
CL10.Contig13	2396	0	0	gi|2708266|gb|AAB92393.1|	66.6	2e-14	reverse transcriptase [Drosophila subobscura]	--	--	--	--	--	--	--	--	--	--	--	--	--	--	-	-	-
CL10.Contig14	2548	0	0	gi|2708266|gb|AAB92393.1|	66.2	3e-14	reverse transcriptase [Drosophila subobscura]	--	--	--	--	--	--	--	--	--	--	--	--	--	--	-	-	-
CL10.Contig15	2604	0	0	gi|2708266|gb|AAB92393.1|	66.2	3e-14	reverse transcriptase [Drosophila subobscura]	--	--	--	--	--	--	--	--	--	--	--	--	--	--	-	-	-
CL10.Contig16	2350	0	0	gi|2708266|gb|AAB92393.1|	66.6	2e-14	reverse transcriptase [Drosophila subobscura]	--	--	--	--	--	--	--	--	--	--	--	--	--	--	-	-	-
CL10.Contig17	2342	0	0	gi|2708266|gb|AAB92393.1|	66.2	3e-14	reverse transcriptase [Drosophila subobscura]	--	--	--	--	--	--	--	--	--	--	--	--	--	--	-	-	-
CL10.Contig18	2388	0	0	gi|2708266|gb|AAB92393.1|	66.2	3e-14	reverse transcriptase [Drosophila subobscura]	--	--	--	--	--	--	--	--	--	--	--	--	--	--	-	-	-
CL10.Contig1	1654	0	0	gi|2708266|gb|AAB92393.1|	66.6	1e-14	reverse transcriptase [Drosophila subobscura]	--	--	--	--	--	--	--	--	--	--	--	--	--	--	-	-	-
CL10.Contig2	1700	0	0	gi|2708266|gb|AAB92393.1|	66.6	2e-14	reverse transcriptase [Drosophila subobscura]	--	--	--	--	--	--	--	--	--	--	--	--	--	--	-	-	-
CL10.Contig3	1690	0	0	gi|2708266|gb|AAB92393.1|	66.6	2e-14	reverse transcriptase [Drosophila subobscura]	--	--	--	--	--	--	--	--	--	--	--	--	--	--	-	-	-
CL10.Contig4	1644	0	0	gi|2708266|gb|AAB92393.1|	66.6	1e-14	reverse transcriptase [Drosophila subobscura]	--	--	--	--	--	--	--	--	--	--	--	--	--	--	-	-	-
CL10.Contig5	2612	0	0	gi|2708266|gb|AAB92393.1|	66.6	3e-14	reverse transcriptase [Drosophila subobscura]	--	--	--	--	--	--	--	--	--	--	--	--	--	--	-	-	-
CL10.Contig6	1863	214	2.8335	gi|2708266|gb|AAB92393.1|	66.6	2e-14	reverse transcriptase [Drosophila subobscura]	--	--	--	--	--	--	--	--	--	--	--	--	--	--	-	-	-
CL10.Contig7	2510	0	0	gi|2708266|gb|AAB92393.1|	66.6	2e-14	reverse transcriptase [Drosophila subobscura]	--	--	--	--	--	--	--	--	--	--	--	--	--	--	-	-	-
CL10.Contig8	1909	24	0.3101	gi|2708266|gb|AAB92393.1|	66.6	2e-14	reverse transcriptase [Drosophila subobscura]	--	--	--	--	--	--	--	--	--	--	--	--	--	--	-	-	-
CL10.Contig9	2658	0	0	gi|2708266|gb|AAB92393.1|	66.6	3e-14	reverse transcriptase [Drosophila subobscura]	--	--	--	--	--	--	--	--	--	--	--	--	--	--	-	-	-
CL100.Contig1	199	0	0	--	--	--	--	--	--	--	--	--	--	--	--	--	--	--	--	--	--	-	-	-
CL1000.Contig1	1048	104	2.4479	--	--	--	--	--	--	--	--	--	--	--	--	--	--	--	--	--	--	-	-	-
CL1001.Contig1	679	49	1.7801	--	--	--	--	--	--	--	--	--	--	--	--	--	--	--	--	--	--	-	-	-
CL1002.Contig1	159	4	0.6206	--	--	--	--	--	--	--	--	--	--	--	--	--	--	--	--	--	--	-	-	-
CL1003.Contig1	1978	375	4.6766	gi|195439804|ref|XP_002067749.1|	435	1e-120	GK12542 [Drosophila willistoni] >gi|194163834|gb|EDW78735.1| GK12542 [Drosophila willistoni]	--	--	--	--	--	--	--	--	--	K13092	2e-07	58.5	bfo:BRAFLDRAFT_75377	nuclear protein NHN1	-	-	-
CL1004.Contig1	489	17	0.8576	--	--	--	--	--	--	--	--	--	--	--	--	--	--	--	--	--	--	-	-	-
CL1005.Contig1	324	8	0.6091	gi|270297226|ref|NP_001161923.1|	80.5	2e-14	peritrophic matrix protein 1-C [Tribolium castaneum] >gi|268309030|gb|ACY95481.1| peritrophic matrix protein 1-C [Tribolium castaneum]	sp|P44836|HGP3_HAEIN	68.9	9e-12	Probable hemoglobin and hemoglobin-haptoglobin-binding protein 3 OS=Haemophilus influenzae (strain ATCC 51907 / DSM 11121 / KW20 / Rd) GN=HI_0712 PE=1 SV=1	HI0712	68.9	2e-12	COG1629	Outer membrane receptor proteins, mostly Fe transport	K06261	4e-06	50.1	bta:504977	platelet glycoprotein Ib alpha chain	-	-	-
CL1006.Contig1	337	39	2.8547	--	--	--	--	--	--	--	--	--	--	--	--	--	--	--	--	--	--	-	-	-
CL1007.Contig1	592	48	2.0001	gi|307180535|gb|EFN68500.1|	77.4	2e-26	Histone-lysine N-methyltransferase SETMAR [Camponotus floridanus]	sp|Q53H47|SETMR_HUMAN	45.8	3e-10	Histone-lysine N-methyltransferase SETMAR OS=Homo sapiens GN=SETMAR PE=1 SV=1	--	--	--	--	--	K11433	7e-12	45.8	hmg:100199829	histone-lysine N-methyltransferase SETMAR [EC:2.1.1.43]	-	-	-
CL1008.Contig1	394	32	2.0034	--	--	--	--	--	--	--	--	--	--	--	--	--	--	--	--	--	--	-	-	-
CL101.Contig1	3173	183	1.4227	gi|340725842|ref|XP_003401274.1|	346	4e-93	PREDICTED: phosphatidate phosphatase PPAPDC1A-like [Bombus terrestris]	sp|Q3UMZ3|PPC1B_MOUSE	291	2e-77	Phosphatidate phosphatase PPAPDC1B OS=Mus musculus GN=Ppapdc1b PE=2 SV=1	SPBC409.18	133	2e-30	COG0671	Membrane-associated phospholipid phosphatase	K01080	5e-58	227	dme:Dmel_CG12746	phosphatidate phosphatase [EC:3.1.3.4]	GO:0008152//metabolic process	GO:0003824//catalytic activity	GO:0016020//membrane
CL101.Contig2	3256	133	1.0076	gi|340725842|ref|XP_003401274.1|	363	4e-98	PREDICTED: phosphatidate phosphatase PPAPDC1A-like [Bombus terrestris]	sp|Q3UMZ3|PPC1B_MOUSE	299	8e-80	Phosphatidate phosphatase PPAPDC1B OS=Mus musculus GN=Ppapdc1b PE=2 SV=1	SPBC409.18	133	2e-30	COG0671	Membrane-associated phospholipid phosphatase	K01080	1e-61	239	dme:Dmel_CG12746	phosphatidate phosphatase [EC:3.1.3.4]	GO:0008152//metabolic process	GO:0003824//catalytic activity	GO:0016020//membrane
CL101.Contig3	5168	5789	27.6315	gi|307175801|gb|EFN65619.1|	98.2	4e-18	Putative uncharacterized transposon-derived protein F52C9.6 [Camponotus floridanus]	--	--	--	--	--	--	--	--	--	--	--	--	--	--	-	-	-
CL1010.Contig1	427	2906	167.877	gi|289739999|gb|ADD18747.1|	84.7	1e-15	polyprotein [Glossina morsitans morsitans]	sp|Q83034|POLG_RTSVA	71.6	1e-12	Genome polyprotein OS=Rice tungro spherical virus (strain A) PE=1 SV=1	--	--	--	--	--	--	--	--	--	--	-	-	-
CL1012.Contig1	320	43	3.3147	--	--	--	--	--	--	--	--	--	--	--	--	--	--	--	--	--	--	-	-	-
CL1013.Contig1	1138	132	2.8612	gi|115901733|ref|XP_796756.2|	173	2e-41	PREDICTED: similar to endonuclease-reverse transcriptase, partial [Strongylocentrotus purpuratus] >gi|115972774|ref|XP_001183353.1| PREDICTED: similar to endonuclease-reverse transcriptase, partial [Strongylocentrotus purpuratus]	sp|P11369|POL2_MOUSE	90.1	3e-17	Retrovirus-related Pol polyprotein LINE-1 OS=Mus musculus GN=Pol PE=1 SV=2	--	--	--	--	--	--	--	--	--	--	-	-	-
CL1014.Contig1	451	195	10.6655	gi|340724532|ref|XP_003400635.1|	147	1e-34	PREDICTED: sodium-independent sulfate anion transporter-like isoform 1 [Bombus terrestris]	sp|Q80ZD3|S2611_MOUSE	107	4e-23	Sodium-independent sulfate anion transporter OS=Mus musculus GN=Slc26a11 PE=2 SV=2	SPBC3H7.02	97.8	6e-21	COG0659	Sulfate permease and related transporters (MFS superfamily)	K14708	4e-35	146	ame:726392	solute carrier family 26 (sodium-independent sulfate anion transporter), member 11	-	-	-
CL1015.Contig1	303	9	0.7327	--	--	--	--	--	--	--	--	--	--	--	--	--	--	--	--	--	--	-	-	-
CL1016.Contig1	964	531	13.5875	--	--	--	--	--	--	--	--	--	--	--	--	--	--	--	--	--	--	-	-	-
CL1017.Contig1	725	105	3.5725	gi|270002763|gb|EEZ99210.1|	432	1e-120	wings apart-like protein [Tribolium castaneum]	sp|Q9W517|WAPL_DROME	314	4e-85	Protein wings apart-like OS=Drosophila melanogaster GN=wapl PE=1 SV=1	--	--	--	--	--	--	--	--	--	--	-	-	-
CL1018.Contig1	1044	223	5.269	gi|270017035|gb|EFA13481.1|	60.1	2e-07	hypothetical protein TcasGA2_TC002032 [Tribolium castaneum]	--	--	--	--	--	--	--	--	--	--	--	--	--	--	-	-	-
CL1019.Contig1	292	25	2.1119	--	--	--	--	--	--	--	--	--	--	--	--	--	--	--	--	--	--	-	-	-
CL102.Contig1	2991	0	0	gi|345490702|ref|XP_001602848.2|	637	0	PREDICTED: nuclear factor 1 C-type-like [Nasonia vitripennis]	sp|P17923|NFIA_CHICK	368	1e-100	Nuclear factor 1 A-type OS=Gallus gallus GN=NFIA PE=1 SV=1	--	--	--	--	--	K09172	4e-163	576	nvi:100118989	nuclear factor I, invertebrate	-	-	-
CL102.Contig2	3033	4	0.0325	gi|328710533|ref|XP_001947078.2|	618	1e-175	PREDICTED: nuclear factor 1 X-type-like [Acyrthosiphon pisum]	sp|P17923|NFIA_CHICK	369	8e-101	Nuclear factor 1 A-type OS=Gallus gallus GN=NFIA PE=1 SV=1	--	--	--	--	--	K09172	3e-163	576	nvi:100118989	nuclear factor I, invertebrate	-	-	-
CL102.Contig3	3129	4	0.0315	gi|345490702|ref|XP_001602848.2|	652	0	PREDICTED: nuclear factor 1 C-type-like [Nasonia vitripennis]	sp|P17923|NFIA_CHICK	386	5e-106	Nuclear factor 1 A-type OS=Gallus gallus GN=NFIA PE=1 SV=1	--	--	--	--	--	K09172	6e-178	625	nvi:100118989	nuclear factor I, invertebrate	-	-	-
CL102.Contig4	3087	0	0	gi|345490702|ref|XP_001602848.2|	702	0	PREDICTED: nuclear factor 1 C-type-like [Nasonia vitripennis]	sp|P17923|NFIA_CHICK	385	8e-106	Nuclear factor 1 A-type OS=Gallus gallus GN=NFIA PE=1 SV=1	--	--	--	--	--	K09172	7e-178	625	nvi:100118989	nuclear factor I, invertebrate	-	-	-
CL1020.Contig1	1065	44	1.0191	gi|156542911|ref|XP_001601321.1|	339	1e-91	PREDICTED: proteasome subunit beta type-4-like [Nasonia vitripennis]	sp|P99026|PSB4_MOUSE	292	2e-78	Proteasome subunit beta type-4 OS=Mus musculus GN=Psmb4 PE=1 SV=1	YFR050c	155	9e-38	COG0638	20S proteasome, alpha and beta subunits	K02736	2e-92	339	nvi:100116961	20S proteasome subunit beta 7 [EC:3.4.25.1]	GO:0006508//proteolysis	GO:0004175//endopeptidase activity	GO:0043231//intracellular membrane-bounded organelle;GO:0000502//proteasome complex
CL1021.Contig1	167	4	0.5908	--	--	--	--	--	--	--	--	--	--	--	--	--	--	--	--	--	--	-	-	-
CL1022.Contig1	1151	1862	39.905	gi|328703830|ref|XP_003242319.1|	85.9	3e-40	PREDICTED: histone-lysine N-methyltransferase SETMAR-like [Acyrthosiphon pisum]	sp|Q7JQ07|MOS1T_DROMA	48.1	1e-11	Mariner Mos1 transposase OS=Drosophila mauritiana GN=mariner\T PE=1 SV=1	--	--	--	--	--	K11433	1e-11	48.9	mcc:703880	histone-lysine N-methyltransferase SETMAR [EC:2.1.1.43]	-	-	-
CL1023.Contig1	1735	635	9.0281	gi|189234779|ref|XP_001815298.1|	501	0	PREDICTED: similar to sodium/chloride dependent transporter [Tribolium castaneum]	sp|Q761V0|SC6A5_MOUSE	96.3	6e-19	Sodium- and chloride-dependent glycine transporter 2 OS=Mus musculus GN=Slc6a5 PE=2 SV=1	--	--	--	--	--	K05042	1e-19	99	aml:100471041	solute carrier family 6 (neurotransmitter transporter, glycine) member 9	-	-	GO:0016020//membrane
CL1024.Contig1	394	33	2.066	--	--	--	--	--	--	--	--	--	--	--	--	--	--	--	--	--	--	-	-	-
CL1025.Contig1	1025	859	20.6725	--	--	--	--	--	--	--	--	--	--	--	--	--	--	--	--	--	--	-	-	-
CL1026.Contig1	432	68	3.8828	--	--	--	--	--	--	--	--	--	--	--	--	--	--	--	--	--	--	-	-	-
CL1027.Contig1	1145	29352	632.347	gi|307207075|gb|EFN84884.1|	199	3e-49	Protein diaphanous [Harpegnathos saltator]	sp|P27483|GRP1_ARATH	160	1e-38	Glycine-rich cell wall structural protein OS=Arabidopsis thaliana GN=At3g17050 PE=2 SV=2	XF0818	137	3e-32	COG2730	Endoglucanase	K13184	4e-37	155	mmu:13211	ATP-dependent RNA helicase A [EC:3.6.4.13]	-	-	-
CL1028.Contig1	2712	140	1.2734	gi|91079776|ref|XP_967502.1|	241	1e-61	PREDICTED: similar to GH02263p [Tribolium castaneum]	sp|Q810U0|CCD50_RAT	97.8	4e-19	Coiled-coil domain-containing protein 50 OS=Rattus norvegicus GN=Ccdc50 PE=2 SV=1	--	--	--	--	--	K15157	6e-08	60.5	xtr:100497361	mediator of RNA polymerase II transcription subunit 15	-	-	-
CL1028.Contig2	2751	26	0.2331	gi|91079776|ref|XP_967502.1|	232	7e-59	PREDICTED: similar to GH02263p [Tribolium castaneum]	sp|Q810U0|CCD50_RAT	88.6	2e-16	Coiled-coil domain-containing protein 50 OS=Rattus norvegicus GN=Ccdc50 PE=2 SV=1	--	--	--	--	--	K14972	8e-09	63.5	dmo:Dmoj_GI13678	PAX-interacting protein 1	-	-	-
CL1029.Contig1	952	780	20.2107	--	--	--	--	--	--	--	--	--	--	--	--	--	--	--	--	--	--	-	-	-
CL103.Contig1	385	139	8.9059	gi|158299887|ref|XP_001238223.2|	56.2	4e-07	AGAP009139-PA [Anopheles gambiae str. PEST] >gi|157013734|gb|EAU75958.2| AGAP009139-PA [Anopheles gambiae str. PEST]	--	--	--	--	--	--	--	--	--	K15001	8e-06	48.9	dmo:Dmoj_GI19140	cytochrome P450, family 4 [EC:1.14.-.-]	-	-	-
CL1030.Contig1	1143	20	0.4316	--	--	--	--	--	--	--	--	--	--	--	--	--	--	--	--	--	--	-	-	-
CL1031.Contig1	1032	282	6.7405	--	--	--	--	--	--	--	--	--	--	--	--	--	--	--	--	--	--	-	-	-
CL1032.Contig1	278	7	0.6211	--	--	--	--	--	--	--	--	--	--	--	--	--	--	--	--	--	--	-	-	-
CL1033.Contig1	723	136	4.6401	gi|307214696|gb|EFN89625.1|	177	4e-43	EH domain-binding protein 1 [Harpegnathos saltator]	sp|Q69ZW3|EHBP1_MOUSE	145	2e-34	EH domain-binding protein 1 OS=Mus musculus GN=Ehbp1 PE=1 SV=3	--	--	--	--	--	--	--	--	--	--	-	-	-
CL1034.Contig1	1306	337	6.3652	gi|307209221|gb|EFN86328.1|	427	1e-118	Translation initiation factor eIF-2B subunit beta [Harpegnathos saltator]	sp|Q90511|EI2BB_TAKRU	395	5e-109	Translation initiation factor eIF-2B subunit beta OS=Takifugu rubripes GN=eif2b2 PE=3 SV=1	SPAC343.14c	243	5e-64	COG1184	Translation initiation factor 2B subunit, eIF-2B alpha/beta/delta family	K03754	6e-117	421	ame:410355	translation initiation factor eIF-2B subunit beta	-	-	-
CL1035.Contig1	1191	842	17.4391	gi|221123096|ref|XP_002159424.1|	92.8	2e-24	PREDICTED: similar to DNA polymerase kappa [Hydra magnipapillata]	--	--	--	--	--	--	--	--	--	K03511	4e-25	92.8	hmg:100197887	DNA polymerase kappa subunit [EC:2.7.7.7]	-	-	-
CL1036.Contig1	1046	796	18.7717	gi|156542911|ref|XP_001601321.1|	339	1e-91	PREDICTED: proteasome subunit beta type-4-like [Nasonia vitripennis]	sp|P99026|PSB4_MOUSE	292	2e-78	Proteasome subunit beta type-4 OS=Mus musculus GN=Psmb4 PE=1 SV=1	YFR050c	155	8e-38	COG0638	20S proteasome, alpha and beta subunits	K02736	2e-92	339	nvi:100116961	20S proteasome subunit beta 7 [EC:3.4.25.1]	-	-	-
CL1037.Contig1	155	0	0	--	--	--	--	--	--	--	--	--	--	--	--	--	--	--	--	--	--	-	-	-
CL1038.Contig1	160	27	4.1626	--	--	--	--	--	--	--	--	--	--	--	--	--	--	--	--	--	--	-	-	-
CL1039.Contig1	309	8	0.6386	gi|301603775|ref|XP_002931525.1|	53.9	2e-06	PREDICTED: piggyBac transposable element-derived protein 5-like [Xenopus (Silurana) tropicalis]	--	--	--	--	--	--	--	--	--	--	--	--	--	--	-	-	-
CL104.Contig1	1613	142073	2172.7	gi|295881646|gb|ADG56568.1|	113	3e-23	chemosensory protein [Bemisia tabaci]	sp|Q9W1C9|PEB3_DROME	91.3	2e-17	Ejaculatory bulb-specific protein 3 OS=Drosophila melanogaster GN=PebIII PE=1 SV=2	--	--	--	--	--	K11321	1e-10	68.6	tca:661106	bromodomain-containing protein 8	-	-	-
CL1040.Contig1	637	39	1.5102	gi|324510615|gb|ADY44439.1|	53.5	2e-12	Cytosolic beta-glucosidase [Ascaris suum]	sp|Q95X01|MYRO1_BREBR	51.2	2e-10	Myrosinase 1 OS=Brevicoryne brassicae PE=1 SV=1	--	--	--	--	--	K01229	7e-09	42.7	tgu:100229941	lactase-phlorizin hydrolase [EC:3.2.1.108 3.2.1.62]	GO:0044238//primary metabolic process	GO:0015926//glucosidase activity;GO:0043167//ion binding	-
CL1041.Contig1	909	326	8.8466	--	--	--	--	--	--	--	--	--	--	--	--	--	--	--	--	--	--	-	-	-
CL1042.Contig1	885	247	6.8846	gi|158301492|ref|XP_321170.4|	112	2e-23	AGAP001894-PA [Anopheles gambiae str. PEST] >gi|157012497|gb|EAA01049.4| AGAP001894-PA [Anopheles gambiae str. PEST]	--	--	--	--	--	--	--	--	--	--	--	--	--	--	-	-	-
CL1043.Contig1	205	77	9.2653	--	--	--	--	--	--	--	--	--	--	--	--	--	--	--	--	--	--	-	-	-
CL1044.Contig1	293	5	0.4209	--	--	--	--	--	--	--	--	--	--	--	--	--	--	--	--	--	--	-	-	-
CL1045.Contig1	1632	535	8.0864	--	--	--	--	--	--	--	--	--	--	--	--	--	--	--	--	--	--	-	-	-
CL1046.Contig1	463	204	10.8686	--	--	--	--	--	--	--	--	--	--	--	--	--	--	--	--	--	--	-	-	-
CL1047.Contig1	490	79	3.977	--	--	--	--	--	--	--	--	--	--	--	--	--	--	--	--	--	--	-	-	-
CL1048.Contig1	265	12	1.117	--	--	--	--	--	--	--	--	--	--	--	--	--	--	--	--	--	--	-	-	-
CL1049.Contig1	296	5	0.4167	--	--	--	--	--	--	--	--	--	--	--	--	--	--	--	--	--	--	-	-	-
CL105.Contig1	315	0	0	--	--	--	--	--	--	--	--	--	--	--	--	--	--	--	--	--	--	-	-	-
CL105.Contig2	503	1278	62.6738	--	--	--	--	--	--	--	--	--	--	--	--	--	--	--	--	--	--	-	-	-
CL1050.Contig1	317	64	4.9802	gi|156552724|ref|XP_001599431.1|	54.3	2e-06	PREDICTED: membrane metallo-endopeptidase-like 1-like [Nasonia vitripennis]	--	--	--	--	--	--	--	--	--	K14032	2e-08	57.4	nvi:100114206	nuclear receptor subfamily 2 group F member 3	-	-	-
CL1052.Contig1	319	39	3.0158	gi|194917541|ref|XP_001983026.1|	54.7	1e-06	GG11033 [Drosophila erecta] >gi|190647749|gb|EDV45098.1| GG11033 [Drosophila erecta]	--	--	--	--	--	--	--	--	--	--	--	--	--	--	-	-	-
CL1053.Contig1	6154	359	1.439	gi|340711263|ref|XP_003394198.1|	355	2e-95	PREDICTED: CAP-Gly domain-containing linker protein 1-like isoform 1 [Bombus terrestris]	sp|O42184|CLIP1_CHICK	248	5e-64	CAP-Gly domain-containing linker protein 1 OS=Gallus gallus GN=CLIP1 PE=2 SV=1	ECU06g0410	68.6	1e-10	COG5244	Dynactin complex subunit involved in mitotic spindle partitioning in anaphase B	K10421	1e-83	313	phu:Phum_PHUM291650	CAP-Gly domain-containing linker protein 1	-	-	-
CL1054.Contig1	2738	238	2.1442	gi|91087225|ref|XP_975488.1|	1151	0	PREDICTED: similar to CG1973 CG1973-PA [Tribolium castaneum]	sp|A6QLH6|NTKL_BOVIN	737	0	N-terminal kinase-like protein OS=Bos taurus GN=SCYL1 PE=2 SV=1	--	--	--	--	--	K08876	0	1151	tca:664388	SCY1-like	-	-	-
CL1054.Contig2	2809	30	0.2634	gi|91087225|ref|XP_975488.1|	736	0	PREDICTED: similar to CG1973 CG1973-PA [Tribolium castaneum]	sp|A6QLH6|NTKL_BOVIN	518	0	N-terminal kinase-like protein OS=Bos taurus GN=SCYL1 PE=2 SV=1	--	--	--	--	--	K08876	0	736	tca:664388	SCY1-like	-	-	-
CL1055.Contig1	442	33	1.8417	--	--	--	--	--	--	--	--	--	--	--	--	--	--	--	--	--	--	-	-	-
CL1056.Contig1	524	124	5.8373	--	--	--	--	--	--	--	--	--	--	--	--	--	--	--	--	--	--	-	-	-
CL1057.Contig1	588	0	0	--	--	--	--	--	--	--	--	--	--	--	--	--	--	--	--	--	--	-	-	-
CL1058.Contig1	5945	48	0.1992	--	--	--	--	--	--	--	--	--	--	--	--	--	--	--	--	--	--	-	-	-
CL1059.Contig1	420	46	2.7017	--	--	--	--	--	--	--	--	--	--	--	--	--	--	--	--	--	--	-	-	-
CL106.Contig1	1458	695	11.7585	gi|183241612|gb|ACC61423.1|	65.5	6e-09	pleiomorphic adenoma protein-like 2 [Ijimaia antillarum]	sp|Q8MP30|Y7791_DICDI	65.5	1e-09	Uncharacterized histidine-rich protein DDB_G0274557 OS=Dictyostelium discoideum GN=DDB_G0274557 PE=4 SV=1	PA1297	56.2	1e-07	COG1230	Co/Zn/Cd efflux system component	K09268	1e-08	62	isc:IscW_ISCW015396	transcription factor SOX4/11/12 (SOX group C)	-	GO:0046872//metal ion binding;GO:0003676//nucleic acid binding;GO:0016491//oxidoreductase activity	GO:0005622//intracellular
CL106.Contig2	489	62	3.1276	--	--	--	--	--	--	--	--	--	--	--	--	--	--	--	--	--	--	-	-	-
CL106.Contig3	543	419	19.0343	--	--	--	--	--	--	--	--	--	--	--	--	--	--	--	--	--	--	-	-	-
CL106.Contig4	973	710	17.9998	--	--	--	--	--	--	--	--	--	--	--	--	--	--	--	--	--	--	-	-	-
CL1061.Contig1	1308	424	7.9962	--	--	--	--	--	--	--	--	--	--	--	--	--	--	--	--	--	--	-	-	-
CL1062.Contig1	237	12	1.249	--	--	--	--	--	--	--	--	--	--	--	--	--	--	--	--	--	--	-	-	-
CL1063.Contig1	571	18	0.7776	gi|74835158|dbj|BAE44464.1|	81.3	2e-14	non-LTR retrotransposon CATS [Bombyx mori]	sp|Q5HSF7|RNH_CAMJR	57	8e-08	Ribonuclease H OS=Campylobacter jejuni (strain RM1221) GN=rnhA PE=3 SV=1	Cj1636c	57	2e-08	COG0328	Ribonuclease HI	K03469	8e-07	53.5	spu:584833	ribonuclease HI [EC:3.1.26.4]	-	-	-
CL1064.Contig1	178	24	3.3259	--	--	--	--	--	--	--	--	--	--	--	--	--	--	--	--	--	--	-	-	-
CL1065.Contig1	1021	2655	64.1449	gi|328721179|ref|XP_001949072.2|	226	1e-57	PREDICTED: fatty acid synthase-like [Acyrthosiphon pisum]	sp|P12276|FAS_CHICK	97.1	2e-19	Fatty acid synthase OS=Gallus gallus GN=FASN PE=1 SV=5	--	--	--	--	--	K00665	2e-58	226	api:100166426	fatty acid synthase, animal type [EC:2.3.1.85]	-	GO:0003824//catalytic activity;GO:0005488//binding	-
CL1066.Contig1	165	45	6.7275	--	--	--	--	--	--	--	--	--	--	--	--	--	--	--	--	--	--	-	-	-
CL1067.Contig1	1286	376	7.2122	--	--	--	--	--	--	--	--	--	--	--	--	--	--	--	--	--	--	-	-	-
CL1069.Contig1	916	184	4.955	--	--	--	--	--	--	--	--	--	--	--	--	--	--	--	--	--	--	-	-	-
CL107.Contig1	2387	705	7.2855	gi|221123096|ref|XP_002159424.1|	54.3	2e-13	PREDICTED: similar to DNA polymerase kappa [Hydra magnipapillata]	sp|Q9NBX4|RTXE_DROME	47.4	2e-06	Probable RNA-directed DNA polymerase from transposon X-element OS=Drosophila melanogaster GN=ORF2 PE=3 SV=1	--	--	--	--	--	K03511	2e-14	54.3	hmg:100197887	DNA polymerase kappa subunit [EC:2.7.7.7]	-	-	-
CL1070.Contig1	1069	218	5.0304	--	--	--	--	--	--	--	--	--	--	--	--	--	--	--	--	--	--	-	-	-
CL1071.Contig1	1665	342	5.0668	gi|58376580|ref|XP_308711.2|	254	7e-66	AGAP007053-PA [Anopheles gambiae str. PEST] >gi|55245804|gb|EAA04008.3| AGAP007053-PA [Anopheles gambiae str. PEST]	--	--	--	--	--	--	--	--	--	K06826	9e-12	72.4	dre:373088	nidogen (entactin)	-	-	-
CL1072.Contig1	506	68	3.315	--	--	--	--	--	--	--	--	--	--	--	--	--	--	--	--	--	--	-	-	-
CL1073.Contig1	779	72	2.2799	gi|221062057|ref|XP_002262598.1|	60.8	6e-08	tryptophan-rich antigen [Plasmodium knowlesi strain H] >gi|193811748|emb|CAQ42476.1| tryptophan-rich antigen [Plasmodium knowlesi strain H]	sp|O66878|SMC_AQUAE	58.9	4e-08	Chromosome partition protein Smc OS=Aquifex aeolicus GN=smc PE=3 SV=1	aq_629	58.9	9e-09	COG1196	Chromosome segregation ATPases	K10421	1e-07	57.4	bmy:Bm1_30140	CAP-Gly domain-containing linker protein 1	-	-	-
CL1074.Contig1	1073	304	6.9887	gi|221119676|ref|XP_002155414.1|	157	6e-37	PREDICTED: similar to ORF2-encoded protein, partial [Hydra magnipapillata]	sp|Q95SX7|RTBS_DROME	93.2	3e-18	Probable RNA-directed DNA polymerase from transposon BS OS=Drosophila melanogaster GN=RTase PE=2 SV=1	--	--	--	--	--	K08017	4e-23	109	hmg:100197999	advillin	-	-	-
CL1075.Contig1	522	91	4.3003	gi|340712401|ref|XP_003394749.1|	92	1e-17	PREDICTED: zinc finger BED domain-containing protein 1-like [Bombus terrestris]	--	--	--	--	--	--	--	--	--	--	--	--	--	--	-	-	-
CL1077.Contig1	6286	4833	18.9656	gi|332018100|gb|EGI58714.1|	503	1e-140	Disintegrin and metalloproteinase domain-containing protein 12 [Acromyrmex echinatior]	sp|Q4L9P0|SRAP_STAHJ	142	4e-32	Serine-rich adhesin for platelets OS=Staphylococcus haemolyticus (strain JCSC1435) GN=sraP PE=3 SV=1	YNR067c	62	1e-08	COG5498	Predicted glycosyl hydrolase	K06835	5e-24	115	spu:373195	disintegrin and metalloproteinase domain-containing protein 12 [EC:3.4.24.-]	-	-	-
CL1078.Contig1	1354	9937	181.034	gi|91084815|ref|XP_973232.1|	230	1e-58	PREDICTED: similar to CRAL/TRIO domain-containing protein [Tribolium castaneum]	sp|Q8BG92|CLVS2_MOUSE	77.8	2e-13	Clavesin-2 OS=Mus musculus GN=Clvs2 PE=2 SV=1	--	--	--	--	--	K10693	5e-23	109	dpe:Dper_GL26848	E3 ubiquitin-protein ligase MYCBP2 [EC:6.3.2.19]	-	-	-
CL1079.Contig1	1812	449	6.1124	gi|221119676|ref|XP_002155414.1|	230	2e-58	PREDICTED: similar to ORF2-encoded protein, partial [Hydra magnipapillata]	sp|P21328|RTJK_DROME	154	2e-36	RNA-directed DNA polymerase from mobile element jockey OS=Drosophila melanogaster GN=pol PE=1 SV=1	Q0050	62	3e-09	COG3344	Retron-type reverse transcriptase	K02370	2e-32	140	hmg:100212160	alpha-1,4-N-acetylglucosaminyltransferase EXTL3 [EC:2.4.1.223 2.4.1.224]	-	-	-
CL108.Contig1	1024	97	2.3367	gi|281185516|sp|Q14591.4|ZN271_HUMAN	161	4e-38	RecName: Full=Zinc finger protein 271; AltName: Full=CT-ZFP48; AltName: Full=Epstein-Barr virus-induced zinc finger protein; Short=EBV-induced zinc finger protein; Short=ZNF-EB; AltName: Full=Zinc finger protein HZF7; AltName: Full=Zinc finger protein ZNFphex133; AltName: Full=Zinc finger protein dp; Short=ZNF-dp	sp|Q14591|ZN271_HUMAN	161	6e-39	Zinc finger protein 271 OS=Homo sapiens GN=ZNF271 PE=2 SV=4	SPAC144.09c	63.9	4e-10	COG5048	FOG: Zn-finger	K09228	4e-37	155	ptr:462504	KRAB domain-containing zinc finger protein	GO:0044238//primary metabolic process;GO:0034645;GO:0010467//gene expression	GO:0005488//binding	-
CL108.Contig2	460	34	1.8232	gi|308492608|ref|XP_003108494.1|	55.8	5e-07	CRE-ZAG-1 protein [Caenorhabditis remanei] >gi|308248234|gb|EFO92186.1| CRE-ZAG-1 protein [Caenorhabditis remanei]	sp|Q8BIQ8|ZN770_MOUSE	50.1	6e-06	Zinc finger protein 770 OS=Mus musculus GN=Znf770 PE=2 SV=1	--	--	--	--	--	K09299	5e-07	53.5	cbr:CBG10736	zinc finger homeobox protein 1	-	-	-
CL108.Contig3	1140	179	3.8732	gi|328706819|ref|XP_003243211.1|	274	6e-72	PREDICTED: zinc finger protein 91-like [Acyrthosiphon pisum]	sp|Q14591|ZN271_HUMAN	271	5e-72	Zinc finger protein 271 OS=Homo sapiens GN=ZNF271 PE=2 SV=4	SPAC144.09c	95.5	2e-19	COG5048	FOG: Zn-finger	K09228	1e-71	270	api:100159445	KRAB domain-containing zinc finger protein	GO:0010467//gene expression	GO:0005488//binding	GO:0005622//intracellular
CL1080.Contig1	182	10	1.3554	--	--	--	--	--	--	--	--	--	--	--	--	--	--	--	--	--	--	-	-	-
CL1081.Contig1	371	33	2.1941	--	--	--	--	--	--	--	--	--	--	--	--	--	--	--	--	--	--	-	-	-
CL1082.Contig1	153	64	10.3184	--	--	--	--	--	--	--	--	--	--	--	--	--	--	--	--	--	--	-	-	-
CL1083.Contig1	3320	94	0.6984	gi|307180183|gb|EFN68216.1|	1445	0	Fibropellin-1 [Camponotus floridanus]	sp|A2AVA0|SVEP1_MOUSE	205	2e-51	Sushi, von Willebrand factor type A, EGF and pentraxin domain-containing protein 1 OS=Mus musculus GN=Svep1 PE=1 SV=1	--	--	--	--	--	K06825	9e-13	76.6	pon:100457874	fibrillin 1	-	-	-
CL1083.Contig2	3424	130	0.9366	gi|307180183|gb|EFN68216.1|	1363	0	Fibropellin-1 [Camponotus floridanus]	sp|A2AVA0|SVEP1_MOUSE	205	2e-51	Sushi, von Willebrand factor type A, EGF and pentraxin domain-containing protein 1 OS=Mus musculus GN=Svep1 PE=1 SV=1	--	--	--	--	--	K06825	9e-13	76.6	pon:100457874	fibrillin 1	-	-	-
CL1084.Contig1	905	146	3.9795	--	--	--	--	--	--	--	--	--	--	--	--	--	--	--	--	--	--	-	-	-
CL1085.Contig1	542	204	9.2844	--	--	--	--	--	--	--	--	--	--	--	--	--	--	--	--	--	--	-	-	-
CL1086.Contig1	447	18	0.9933	gi|307213851|gb|EFN89132.1|	62.8	1e-17	PiggyBac transposable element-derived protein 4 [Harpegnathos saltator]	sp|Q96DM1|PGBD4_HUMAN	46.2	3e-10	PiggyBac transposable element-derived protein 4 OS=Homo sapiens GN=PGBD4 PE=2 SV=3	--	--	--	--	--	K00844	1e-05	42	hmg:100198395	hexokinase [EC:2.7.1.1]	-	-	-
CL1088.Contig1	336	33	2.4227	--	--	--	--	--	--	--	--	--	--	--	--	--	--	--	--	--	--	-	-	-
CL1089.Contig1	2070	1025	12.2145	--	--	--	--	--	--	--	--	--	--	--	--	--	--	--	--	--	--	-	-	-
CL109.Contig1	339	7	0.5094	--	--	--	--	--	--	--	--	--	--	--	--	--	--	--	--	--	--	-	-	-
CL109.Contig2	896	62	1.7069	--	--	--	--	--	--	--	--	--	--	--	--	--	--	--	--	--	--	-	-	-
CL109.Contig3	920	71	1.9037	--	--	--	--	--	--	--	--	--	--	--	--	--	--	--	--	--	--	-	-	-
CL1090.Contig1	276	117	10.4568	--	--	--	--	--	--	--	--	--	--	--	--	--	--	--	--	--	--	-	-	-
CL1091.Contig1	477	30	1.5514	gi|332026116|gb|EGI66264.1|	78.6	2e-16	FLJ37770-like protein [Acromyrmex echinatior]	sp|Q3ZCU0|YK006_HUMAN	66.2	9e-11	Putative uncharacterized protein FLJ37770 OS=Homo sapiens PE=5 SV=1	--	--	--	--	--	--	--	--	--	--	-	-	-
CL1092.Contig1	425	12	0.6965	gi|328701184|ref|XP_003241518.1|	53.5	3e-06	PREDICTED: hypothetical protein LOC100572758 [Acyrthosiphon pisum]	--	--	--	--	--	--	--	--	--	--	--	--	--	--	-	-	-
CL1093.Contig1	437	191	10.7814	--	--	--	--	--	--	--	--	--	--	--	--	--	--	--	--	--	--	-	-	-
CL1094.Contig1	422	16	0.9353	--	--	--	--	--	--	--	--	--	--	--	--	--	--	--	--	--	--	-	-	-
CL1095.Contig1	518	43	2.0477	gi|332021261|gb|EGI61645.1|	111	2e-23	Histone-lysine N-methyltransferase SETMAR [Acromyrmex echinatior]	sp|Q3ZCU0|YK006_HUMAN	57	6e-08	Putative uncharacterized protein FLJ37770 OS=Homo sapiens PE=5 SV=1	--	--	--	--	--	--	--	--	--	--	-	-	-
CL1096.Contig1	268	20	1.8408	--	--	--	--	--	--	--	--	--	--	--	--	--	--	--	--	--	--	-	-	-
CL1097.Contig1	1185	287	5.9743	--	--	--	--	--	--	--	--	--	--	--	--	--	--	--	--	--	--	-	-	-
CL1099.Contig1	1494	22	0.3632	gi|328710744|ref|XP_001943722.2|	123	2e-26	PREDICTED: rho guanine nucleotide exchange factor 18-like [Acyrthosiphon pisum]	--	--	--	--	--	--	--	--	--	--	--	--	--	--	-	-	-
CL11.Contig1	151	1344	219.556	--	--	--	--	--	--	--	--	--	--	--	--	--	--	--	--	--	--	-	-	-
CL11.Contig2	277	25	2.2263	--	--	--	--	--	--	--	--	--	--	--	--	--	--	--	--	--	--	-	-	-
CL11.Contig3	1653	1703	25.4135	gi|154421650|ref|XP_001583838.1|	57.8	2e-06	ankyrin repeat protein [Trichomonas vaginalis G3]	--	--	--	--	--	--	--	--	--	K10799	9e-07	55.8	aag:AaeL_AAEL003391	tankyrase [EC:2.4.2.30]	-	-	-
CL11.Contig4	504	660	32.3025	gi|154421650|ref|XP_001583838.1|	57.8	2e-07	ankyrin repeat protein [Trichomonas vaginalis G3]	sp|Q6PFX9|TNKS1_MOUSE	52	2e-06	Tankyrase-1 OS=Mus musculus GN=Tnks PE=2 SV=1	--	--	--	--	--	K10799	1e-07	55.8	aag:AaeL_AAEL003391	tankyrase [EC:2.4.2.30]	-	GO:0016740//transferase activity	-
CL11.Contig5	1915	490	6.3118	--	--	--	--	--	--	--	--	--	--	--	--	--	--	--	--	--	--	-	-	-
CL11.Contig6	3091	19684	157.086	gi|72017432|ref|XP_793267.1|	164	2e-38	PREDICTED: similar to microsomal glutathione S-transferase 3 [Strongylocentrotus purpuratus] >gi|115948668|ref|XP_001191569.1| PREDICTED: similar to microsomal glutathione S-transferase 3 [Strongylocentrotus purpuratus]	sp|Q3T100|MGST3_BOVIN	142	2e-32	Microsomal glutathione S-transferase 3 OS=Bos taurus GN=MGST3 PE=2 SV=1	--	--	--	--	--	K00799	9e-41	169	isc:IscW_ISCW012228	glutathione S-transferase [EC:2.5.1.18]	-	GO:0003824//catalytic activity	-
CL11.Contig7	2027	129	1.5699	gi|91089465|ref|XP_968623.1|	113	3e-23	PREDICTED: similar to CG9246 CG9246-PA [Tribolium castaneum]	sp|Q9VIF0|NOC2L_DROME	72.4	1e-11	Nucleolar complex protein 2 homolog OS=Drosophila melanogaster GN=CG9246 PE=1 SV=1	--	--	--	--	--	K14833	5e-24	113	tca:657042	nucleolar complex protein 2	-	-	-
CL110.Contig1	657	2	0.0751	--	--	--	--	--	--	--	--	--	--	--	--	--	--	--	--	--	--	-	-	-
CL110.Contig2	581	190	8.0668	--	--	--	--	--	--	--	--	--	--	--	--	--	--	--	--	--	--	-	-	-
CL1100.Contig1	1122	27	0.5936	gi|340719848|ref|XP_003398357.1|	427	1e-118	PREDICTED: potassium voltage-gated channel protein Shab-like [Bombus terrestris]	sp|P17970|KCNAB_DROME	344	6e-94	Potassium voltage-gated channel protein Shab OS=Drosophila melanogaster GN=Shab PE=1 SV=2	MA2034	68.9	1e-11	COG1226	Kef-type K+ transport systems, predicted NAD-binding component	K04886	1e-63	243	xtr:100489419	potassium voltage-gated channel Shab-related subfamily B member 2	-	-	-
CL1100.Contig2	1206	28	0.5727	gi|340719848|ref|XP_003398357.1|	474	1e-132	PREDICTED: potassium voltage-gated channel protein Shab-like [Bombus terrestris]	sp|P17970|KCNAB_DROME	344	7e-94	Potassium voltage-gated channel protein Shab OS=Drosophila melanogaster GN=Shab PE=1 SV=2	MA2034	68.9	2e-11	COG1226	Kef-type K+ transport systems, predicted NAD-binding component	K04886	2e-63	243	xtr:100489419	potassium voltage-gated channel Shab-related subfamily B member 2	-	-	-
CL1101.Contig1	1338	481	8.8677	gi|296214295|ref|XP_002753630.1|	172	2e-54	PREDICTED: piggyBac transposable element-derived protein 4-like [Callithrix jacchus]	sp|Q96DM1|PGBD4_HUMAN	167	6e-53	PiggyBac transposable element-derived protein 4 OS=Homo sapiens GN=PGBD4 PE=2 SV=3	--	--	--	--	--	K00844	9e-07	55.5	hmg:100198395	hexokinase [EC:2.7.1.1]	-	-	-
CL1102.Contig1	231	29	3.0968	--	--	--	--	--	--	--	--	--	--	--	--	--	--	--	--	--	--	-	-	-
CL1103.Contig1	1151	223	4.7792	--	--	--	--	--	--	--	--	--	--	--	--	--	--	--	--	--	--	-	-	-
CL1104.Contig1	1060	400	9.3084	--	--	--	--	--	--	--	--	--	--	--	--	--	--	--	--	--	--	-	-	-
CL1105.Contig1	860	121	3.4706	gi|221120167|ref|XP_002165197.1|	56.6	1e-06	PREDICTED: similar to SMC5 protein, partial [Hydra magnipapillata]	--	--	--	--	--	--	--	--	--	--	--	--	--	--	-	-	-
CL1106.Contig1	414	77	4.5879	--	--	--	--	--	--	--	--	--	--	--	--	--	--	--	--	--	--	-	-	-
CL1107.Contig1	1055	307	7.1781	--	--	--	--	--	--	--	--	--	--	--	--	--	--	--	--	--	--	-	-	-
CL1108.Contig1	246	22	2.206	--	--	--	--	--	--	--	--	--	--	--	--	--	--	--	--	--	--	-	-	-
CL1109.Contig1	561	14	0.6156	gi|340708910|ref|XP_003393060.1|	58.5	2e-12	PREDICTED: apoptosis 1 inhibitor-like isoform 1 [Bombus terrestris] >gi|340708912|ref|XP_003393061.1| PREDICTED: apoptosis 1 inhibitor-like isoform 2 [Bombus terrestris]	sp|P41436|IAP_GVCPM	54.3	1e-08	Apoptosis inhibitor IAP OS=Cydia pomonella granulosis virus (isolate Mexico/1963) GN=IAP PE=4 SV=1	--	--	--	--	--	K04725	2e-11	55.8	ame:726172	baculoviral IAP repeat-containing 2/3/4	-	-	-
CL1109.Contig2	677	31	1.1295	gi|298539929|emb|CBJ93241.1|	63.9	5e-09	inhibitor of apoptosis-1 [Blattella germanica]	sp|Q9R0I6|XIAP_RAT	56.6	1e-07	Baculoviral IAP repeat-containing protein 4 OS=Rattus norvegicus GN=Xiap PE=2 SV=1	--	--	--	--	--	K04725	4e-09	61.6	nvi:100122411	baculoviral IAP repeat-containing 2/3/4	-	-	-
CL111.Contig2	262	0	0	--	--	--	--	--	--	--	--	--	--	--	--	--	--	--	--	--	--	-	-	-
CL111.Contig3	951	38	0.9857	--	--	--	--	--	--	--	--	--	--	--	--	--	--	--	--	--	--	-	-	-
CL111.Contig4	967	0	0	--	--	--	--	--	--	--	--	--	--	--	--	--	--	--	--	--	--	-	-	-
CL1110.Contig1	1946	1449	18.3674	gi|183986739|ref|NP_001116959.1|	202	5e-50	zinc finger, FYVE domain containing 19 [Xenopus (Silurana) tropicalis] >gi|170284952|gb|AAI61102.1| zfyve19 protein [Xenopus (Silurana) tropicalis]	sp|Q9DAZ9|ZFY19_MOUSE	170	3e-41	Zinc finger FYVE domain-containing protein 19 OS=Mus musculus GN=Zfyve19 PE=1 SV=2	--	--	--	--	--	K12182	9e-09	62.8	aga:AgaP_AGAP008887	hepatocyte growth factor-regulated tyrosine kinase substrate	-	-	-
CL1111.Contig1	1221	493	9.9599	--	--	--	--	--	--	--	--	--	--	--	--	--	--	--	--	--	--	-	-	-
CL1112.Contig1	1093	7	0.158	--	--	--	--	--	--	--	--	--	--	--	--	--	--	--	--	--	--	-	-	-
CL1113.Contig1	1011	852	20.7879	--	--	--	--	--	--	--	--	--	--	--	--	--	--	--	--	--	--	-	-	-
CL1114.Contig1	568	227	9.8583	gi|301616572|ref|XP_002937731.1|	62.4	1e-08	PREDICTED: piggyBac transposable element-derived protein 4-like [Xenopus (Silurana) tropicalis]	--	--	--	--	--	--	--	--	--	--	--	--	--	--	-	-	-
CL1115.Contig1	373	12	0.7936	--	--	--	--	--	--	--	--	--	--	--	--	--	--	--	--	--	--	-	-	-
CL1116.Contig1	271	36	3.2768	--	--	--	--	--	--	--	--	--	--	--	--	--	--	--	--	--	--	-	-	-
CL1117.Contig1	450	44	2.4119	gi|459694|gb|AAA92147.1|	70.9	2e-11	reverse transcriptase [Bombyx mori]	--	--	--	--	--	--	--	--	--	--	--	--	--	--	-	-	-
CL1118.Contig1	459	32	1.7197	--	--	--	--	--	--	--	--	--	--	--	--	--	--	--	--	--	--	-	-	-
CL1119.Contig1	1520	101	1.6391	gi|328710744|ref|XP_001943722.2|	123	2e-26	PREDICTED: rho guanine nucleotide exchange factor 18-like [Acyrthosiphon pisum]	--	--	--	--	--	--	--	--	--	K11514	4e-10	66.6	spu:591636	Borealin	-	-	-
CL112.Contig1	2819	230	2.0126	gi|298204349|gb|ADI61823.1|	491	1e-168	endonuclease-reverse transcriptase [Bombyx mori]	sp|P14381|YTX2_XENLA	88.2	3e-16	Transposon TX1 uncharacterized 149 kDa protein OS=Xenopus laevis PE=4 SV=1	--	--	--	--	--	K14032	3e-15	85.1	nvi:100114206	nuclear receptor subfamily 2 group F member 3	-	-	-
CL112.Contig2	2839	15	0.1303	gi|298204349|gb|ADI61823.1|	491	1e-168	endonuclease-reverse transcriptase [Bombyx mori]	sp|P14381|YTX2_XENLA	88.2	3e-16	Transposon TX1 uncharacterized 149 kDa protein OS=Xenopus laevis PE=4 SV=1	--	--	--	--	--	K14032	3e-15	85.1	nvi:100114206	nuclear receptor subfamily 2 group F member 3	-	-	-
CL112.Contig3	1478	695	11.5993	gi|298204349|gb|ADI61823.1|	122	5e-39	endonuclease-reverse transcriptase [Bombyx mori]	sp|Q588U8|CFDP2_TRAJA	65.1	1e-09	Craniofacial development protein 2 OS=Tragulus javanicus GN=CFDP2 PE=2 SV=1	--	--	--	--	--	--	--	--	--	--	-	-	-
CL112.Contig4	1473	445	7.4521	gi|298204349|gb|ADI61823.1|	136	4e-59	endonuclease-reverse transcriptase [Bombyx mori]	sp|Q588U8|CFDP2_TRAJA	59.7	4e-16	Craniofacial development protein 2 OS=Tragulus javanicus GN=CFDP2 PE=2 SV=1	--	--	--	--	--	--	--	--	--	--	-	-	-
CL1120.Contig1	677	328	11.9511	--	--	--	--	--	--	--	--	--	--	--	--	--	--	--	--	--	--	-	-	-
CL1122.Contig1	930	344	9.1243	--	--	--	--	--	--	--	--	--	--	--	--	--	--	--	--	--	--	-	-	-
CL1123.Contig1	2617	205	1.9323	gi|158288080|ref|XP_309957.4|	471	1e-131	AGAP011551-PA [Anopheles gambiae str. PEST] >gi|157019302|gb|EAA05725.5| AGAP011551-PA [Anopheles gambiae str. PEST]	sp|Q5F3X8|SC31A_CHICK	391	1e-107	Protein transport protein Sec31A OS=Gallus gallus GN=SEC31A PE=2 SV=1	Rv3876	51.6	7e-06	COG0455	ATPases involved in chromosome partitioning	K14005	6e-139	495	tca:662488	protein transport protein SEC31	-	-	-
CL1123.Contig2	2728	47	0.425	gi|170031994|ref|XP_001843868.1|	459	1e-127	vesicle associated protein [Culex quinquefasciatus] >gi|167871448|gb|EDS34831.1| vesicle associated protein [Culex quinquefasciatus]	sp|Q5F3X8|SC31A_CHICK	384	2e-105	Protein transport protein Sec31A OS=Gallus gallus GN=SEC31A PE=2 SV=1	--	--	--	--	--	K14005	5e-136	486	phu:Phum_PHUM332560	protein transport protein SEC31	-	-	-
CL1124.Contig1	177	150	20.9046	--	--	--	--	--	--	--	--	--	--	--	--	--	--	--	--	--	--	-	-	-
CL1125.Contig1	263	9	0.8441	--	--	--	--	--	--	--	--	--	--	--	--	--	--	--	--	--	--	-	-	-
CL1126.Contig1	306	28	2.2571	gi|339243929|ref|XP_003377890.1|	73.6	2e-12	7 transmembrane receptor [Trichinella spiralis] >gi|316973245|gb|EFV56865.1| 7 transmembrane receptor [Trichinella spiralis]	--	--	--	--	--	--	--	--	--	--	--	--	--	--	-	-	-
CL1127.Contig1	1090	131	2.9646	gi|193638898|ref|XP_001944253.1|	365	3e-99	PREDICTED: lipoma HMGIC fusion partner-like 3 protein-like [Acyrthosiphon pisum]	sp|Q86UP9|LHPL3_HUMAN	217	1e-55	Lipoma HMGIC fusion partner-like 3 protein OS=Homo sapiens GN=LHFPL3 PE=2 SV=2	--	--	--	--	--	--	--	--	--	--	-	-	-
CL1128.Contig1	1701	645	9.3536	--	--	--	--	--	--	--	--	--	--	--	--	--	--	--	--	--	--	-	-	-
CL1129.Contig1	1769	1168	16.2869	gi|157361515|gb|ABV44715.1|	352	3e-95	Na/K ATPase-like protein [Phlebotomus papatasi]	sp|Q24048|ATPB2_DROME	329	4e-89	Sodium/potassium-transporting ATPase subunit beta-2 OS=Drosophila melanogaster GN=nrv2 PE=1 SV=2	--	--	--	--	--	K01540	4e-99	362	phu:Phum_PHUM583400	sodium/potassium-transporting ATPase subunit beta	GO:0007043//cell-cell junction assembly;GO:0035151//regulation of tube size, open tracheal system;GO:0021782//glial cell development;GO:0006812//cation transport	GO:0008556//potassium-transporting ATPase activity	GO:0043296//apical junction complex;GO:0005887//integral to plasma membrane
CL113.Contig1	6867	91	0.3269	gi|328786255|ref|XP_395596.4|	1437	0	PREDICTED: serine/threonine-protein kinase Genghis Khan [Apis mellifera]	sp|Q5VT25|MRCKA_HUMAN	994	0	Serine/threonine-protein kinase MRCK alpha OS=Homo sapiens GN=CDC42BPA PE=1 SV=1	ECU01g1320	279	6e-74	COG0515	Serine/threonine protein kinase	K08286	0	1452	phu:Phum_PHUM584760	protein-serine/threonine kinase [EC:2.7.11.-]	GO:0006464//protein modification process	GO:0043169//cation binding;GO:0004672//protein kinase activity;GO:0030695//GTPase regulator activity;GO:0032559//adenyl ribonucleotide binding	-
CL113.Contig2	6691	251	0.9253	gi|328786255|ref|XP_395596.4|	2688	0	PREDICTED: serine/threonine-protein kinase Genghis Khan [Apis mellifera]	sp|Q9W1B0|GEK_DROME	1716	0	Serine/threonine-protein kinase Genghis Khan OS=Drosophila melanogaster GN=gek PE=1 SV=1	ECU01g1320	279	5e-74	COG0515	Serine/threonine protein kinase	K08286	0	2688	ame:412132	protein-serine/threonine kinase [EC:2.7.11.-]	GO:0006464//protein modification process	GO:0043169//cation binding;GO:0004672//protein kinase activity;GO:0030695//GTPase regulator activity;GO:0032559//adenyl ribonucleotide binding	-
CL1130.Contig1	6232	478	1.892	gi|340711263|ref|XP_003394198.1|	355	2e-95	PREDICTED: CAP-Gly domain-containing linker protein 1-like isoform 1 [Bombus terrestris]	sp|O42184|CLIP1_CHICK	248	5e-64	CAP-Gly domain-containing linker protein 1 OS=Gallus gallus GN=CLIP1 PE=2 SV=1	ECU06g0410	68.6	1e-10	COG5244	Dynactin complex subunit involved in mitotic spindle partitioning in anaphase B	K10421	1e-83	313	phu:Phum_PHUM291650	CAP-Gly domain-containing linker protein 1	-	-	-
CL1131.Contig1	167	4	0.5908	--	--	--	--	--	--	--	--	--	--	--	--	--	--	--	--	--	--	-	-	-
CL1132.Contig1	1095	330	7.434	--	--	--	--	--	--	--	--	--	--	--	--	--	--	--	--	--	--	-	-	-
CL1133.Contig1	427	25	1.4442	--	--	--	--	--	--	--	--	--	--	--	--	--	--	--	--	--	--	-	-	-
CL1134.Contig1	812	149	4.5264	gi|328706819|ref|XP_003243211.1|	182	1e-44	PREDICTED: zinc finger protein 91-like [Acyrthosiphon pisum]	sp|Q03936|ZNF92_HUMAN	163	2e-39	Zinc finger protein 92 OS=Homo sapiens GN=ZNF92 PE=2 SV=2	SPAC144.09c	83.6	4e-16	COG5048	FOG: Zn-finger	K09228	7e-44	177	api:100159445	KRAB domain-containing zinc finger protein	-	-	-
CL1135.Contig1	391	37	2.3343	--	--	--	--	--	--	--	--	--	--	--	--	--	--	--	--	--	--	-	-	-
CL1136.Contig1	1364	614	11.1039	gi|221091136|ref|XP_002169099.1|	251	6e-65	PREDICTED: similar to hemicentin 1, partial [Hydra magnipapillata]	sp|Q7JQ07|MOS1T_DROMA	168	8e-41	Mariner Mos1 transposase OS=Drosophila mauritiana GN=mariner\T PE=1 SV=1	--	--	--	--	--	K11433	3e-39	163	pon:100447656	histone-lysine N-methyltransferase SETMAR [EC:2.1.1.43]	-	-	-
CL1137.Contig1	1000	698	17.2178	gi|189240851|ref|XP_001812556.1|	279	2e-73	PREDICTED: similar to chromodomain helicase-DNA-binding protein 3 [Tribolium castaneum]	sp|O97159|CHDM_DROME	176	2e-43	Chromodomain-helicase-DNA-binding protein Mi-2 homolog OS=Drosophila melanogaster GN=Mi-2 PE=1 SV=2	YOR310c	56.2	9e-08	COG1498	Protein implicated in ribosomal biogenesis, Nop56p homolog	K11643	2e-74	279	tca:100142337	chromodomain-helicase-DNA-binding protein 4 [EC:3.6.4.12]	-	-	-
CL1138.Contig1	1156	132	2.8167	gi|300681126|sp|A5LGM7.1|TRET1_POLVA	82.4	4e-14	RecName: Full=Facilitated trehalose transporter Tret1; Short=PvTret1 >gi|148726581|dbj|BAF63703.1| facilitated trehalose transporter [Polypedilum vanderplanki]	sp|A5LGM7|TRET1_POLVA	82.4	6e-15	Facilitated trehalose transporter Tret1 OS=Polypedilum vanderplanki GN=Tret1 PE=1 SV=1	--	--	--	--	--	K14258	3e-12	73.6	cqu:CpipJ_CPIJ004516	facilitated trehalose transporter	-	-	-
CL1139.Contig1	1032	276	6.5971	--	--	--	--	--	--	--	--	--	--	--	--	--	--	--	--	--	--	-	-	-
CL114.Contig1	154	7	1.1212	gi|83728483|gb|ABC41931.1|	52	8e-06	transposase [Sitodiplosis mosellana]	--	--	--	--	--	--	--	--	--	--	--	--	--	--	-	-	-
CL114.Contig2	2477	5305	52.8302	gi|221091136|ref|XP_002169099.1|	146	2e-58	PREDICTED: similar to hemicentin 1, partial [Hydra magnipapillata]	sp|Q53H47|SETMR_HUMAN	70.1	1e-19	Histone-lysine N-methyltransferase SETMAR OS=Homo sapiens GN=SETMAR PE=1 SV=1	--	--	--	--	--	K11433	1e-21	65.5	hmg:100199829	histone-lysine N-methyltransferase SETMAR [EC:2.1.1.43]	-	-	-
CL1140.Contig1	233	10	1.0587	--	--	--	--	--	--	--	--	--	--	--	--	--	--	--	--	--	--	-	-	-
CL1141.Contig1	1193	136	2.812	gi|149738655|ref|XP_001489045.1|	131	5e-29	PREDICTED: FK506-binding protein 15 [Equus caballus]	sp|Q6P9Q6|FKB15_MOUSE	123	3e-27	FK506-binding protein 15 OS=Mus musculus GN=Fkbp15 PE=1 SV=2	sll1120	55.1	2e-07	COG1196	Chromosome segregation ATPases	K10352	2e-08	60.5	bta:511687	myosin heavy chain	-	-	-
CL1142.Contig1	922	168	4.4947	--	--	--	--	--	--	--	--	--	--	--	--	--	--	--	--	--	--	-	-	-
CL1143.Contig1	1039	459	10.8973	--	--	--	--	--	--	--	--	--	--	--	--	--	--	--	--	--	--	-	-	-
CL1144.Contig1	1439	922	15.805	--	--	--	--	--	--	--	--	--	--	--	--	--	--	--	--	--	--	-	-	-
CL1145.Contig1	1180	421	8.8008	--	--	--	--	--	--	--	--	--	--	--	--	--	--	--	--	--	--	-	-	-
CL1146.Contig1	1032	1098	26.2449	--	--	--	--	--	--	--	--	--	--	--	--	--	--	--	--	--	--	-	-	-
CL1148.Contig1	1145	1945	41.9022	gi|40949967|gb|AAR97603.1|	293	1e-77	thaumatin-like protein 1 [Schistocerca gregaria]	sp|P28493|PR5_ARATH	254	1e-66	Pathogenesis-related protein 5 OS=Arabidopsis thaliana GN=At1g75040 PE=1 SV=1	--	--	--	--	--	--	--	--	--	--	-	-	-
CL115.Contig1	2005	535	6.5821	gi|221119676|ref|XP_002155414.1|	177	2e-42	PREDICTED: similar to ORF2-encoded protein, partial [Hydra magnipapillata]	sp|Q95SX7|RTBS_DROME	113	5e-24	Probable RNA-directed DNA polymerase from transposon BS OS=Drosophila melanogaster GN=RTase PE=2 SV=1	--	--	--	--	--	K02370	6e-18	93.2	hmg:100212160	alpha-1,4-N-acetylglucosaminyltransferase EXTL3 [EC:2.4.1.223 2.4.1.224]	-	-	-
CL1150.Contig1	2047	165	1.9883	gi|328705603|ref|XP_003242853.1|	559	1e-157	PREDICTED: zinc finger protein 62 homolog [Acyrthosiphon pisum]	sp|Q5R5U3|ZN271_PONAB	528	6e-149	Zinc finger protein 271 OS=Pongo abelii GN=ZNF271 PE=2 SV=1	SPAC144.09c	139	2e-32	COG5048	FOG: Zn-finger	K09228	7e-156	551	api:100159445	KRAB domain-containing zinc finger protein	-	-	-
CL1151.Contig1	220	1	0.1121	gi|307184166|gb|EFN70690.1|	47	1e-09	Histone-lysine N-methyltransferase SETMAR [Camponotus floridanus]	--	--	--	--	--	--	--	--	--	--	--	--	--	--	-	-	-
CL1152.Contig1	310	47	3.7399	--	--	--	--	--	--	--	--	--	--	--	--	--	--	--	--	--	--	-	-	-
CL1153.Contig1	915	473	12.7516	gi|332020626|gb|EGI61033.1|	69.3	1e-21	Mariner Mos1 transposase [Acromyrmex echinatior] >gi|332023649|gb|EGI63877.1| Mariner Mos1 transposase [Acromyrmex echinatior]	sp|Q53H47|SETMR_HUMAN	50.4	4e-09	Histone-lysine N-methyltransferase SETMAR OS=Homo sapiens GN=SETMAR PE=1 SV=1	--	--	--	--	--	K11433	3e-09	50.4	ptr:470738	histone-lysine N-methyltransferase SETMAR [EC:2.1.1.43]	-	-	-
CL1154.Contig1	174	28	3.9695	gi|261331295|emb|CBH14285.1|	61.2	1e-08	T. brucei spp.-specific protein [Trypanosoma brucei gambiense DAL972]	sp|Q69566|U88_HHV6U	62.4	9e-10	Uncharacterized protein U88 OS=Human herpesvirus 6A (strain Uganda-1102) GN=U88 PE=4 SV=1	--	--	--	--	--	--	--	--	--	--	GO:0044238//primary metabolic process;GO:0044260	GO:0005488//binding;GO:0016787//hydrolase activity	-
CL1155.Contig1	651	251	9.5108	--	--	--	--	--	--	--	--	--	--	--	--	--	--	--	--	--	--	-	-	-
CL1156.Contig1	1514	347	5.6536	--	--	--	--	--	--	--	--	--	--	--	--	--	--	--	--	--	--	-	-	-
CL1157.Contig1	193	7	0.8947	--	--	--	--	--	--	--	--	--	--	--	--	--	--	--	--	--	--	-	-	-
CL1158.Contig1	253	162	15.7949	--	--	--	--	--	--	--	--	--	--	--	--	--	--	--	--	--	--	-	-	-
CL1159.Contig1	1025	39	0.9386	gi|86515328|ref|NP_001034489.1|	335	2e-90	homothorax [Tribolium castaneum] >gi|38490517|emb|CAD57735.1| homothorax [Tribolium castaneum]	sp|O46339|HTH_DROME	284	6e-76	Homeobox protein homothorax OS=Drosophila melanogaster GN=hth PE=1 SV=1	--	--	--	--	--	K09355	4e-12	72.8	dmo:Dmoj_GI16078	pre-B-cell leukemia transcription factor	-	-	-
CL116.Contig1	234	86	9.0658	--	--	--	--	--	--	--	--	--	--	--	--	--	--	--	--	--	--	-	-	-
CL116.Contig2	1383	1280	22.8303	--	--	--	--	--	--	--	--	--	--	--	--	--	--	--	--	--	--	-	-	-
CL1160.Contig1	336	0	0	--	--	--	--	--	--	--	--	--	--	--	--	--	--	--	--	--	--	-	-	-
CL1162.Contig1	661	381	14.2183	--	--	--	--	--	--	--	--	--	--	--	--	--	--	--	--	--	--	-	-	-
CL1163.Contig1	534	133	6.1437	--	--	--	--	--	--	--	--	--	--	--	--	--	--	--	--	--	--	-	-	-
CL1164.Contig1	171	15	2.1638	--	--	--	--	--	--	--	--	--	--	--	--	--	--	--	--	--	--	-	-	-
CL1165.Contig1	534	250	11.5484	--	--	--	--	--	--	--	--	--	--	--	--	--	--	--	--	--	--	-	-	-
CL1166.Contig1	282	18	1.5745	gi|345494381|ref|XP_001599309.2|	59.3	5e-08	PREDICTED: hypothetical protein LOC100114206 [Nasonia vitripennis]	--	--	--	--	--	--	--	--	--	K14032	1e-08	58.5	nvi:100114206	nuclear receptor subfamily 2 group F member 3	-	-	-
CL1167.Contig1	1594	67	1.0368	gi|307204168|gb|EFN83009.1|	840	0	Protein lap4 [Harpegnathos saltator]	sp|Q7KRY7|LAP4_DROME	720	0	Protein lap4 OS=Drosophila melanogaster GN=scrib PE=1 SV=1	alr0124_1	199	1e-50	COG4886	Leucine-rich repeat (LRR) protein	K12796	8e-106	384	xtr:780049	erbb2-interacting protein	-	-	-
CL1167.Contig2	1702	39	0.5652	gi|340713142|ref|XP_003395107.1|	840	0	PREDICTED: protein lap4-like isoform 3 [Bombus terrestris]	sp|Q7KRY7|LAP4_DROME	704	0	Protein lap4 OS=Drosophila melanogaster GN=scrib PE=1 SV=1	alr0124_1	199	1e-50	COG4886	Leucine-rich repeat (LRR) protein	K12796	9e-103	374	bta:512866	erbb2-interacting protein	-	-	-
CL1168.Contig1	802	742	22.8219	gi|307169885|gb|EFN62394.1|	392	1e-108	26S proteasome non-ATPase regulatory subunit 8 [Camponotus floridanus]	sp|Q9CX56|PSMD8_MOUSE	344	5e-94	26S proteasome non-ATPase regulatory subunit 8 OS=Mus musculus GN=Psmd8 PE=2 SV=2	--	--	--	--	--	K03031	3e-101	368	tca:660653	26S proteasome regulatory subunit N12	GO:0019538//protein metabolic process	-	GO:0022624//proteasome accessory complex
CL1169.Contig1	192	88	11.3059	--	--	--	--	--	--	--	--	--	--	--	--	--	--	--	--	--	--	-	-	-
CL117.Contig1	1008	0	0	--	--	--	--	--	--	--	--	--	--	--	--	--	--	--	--	--	--	-	-	-
CL117.Contig2	1773	0	0	--	--	--	--	--	--	--	--	--	--	--	--	--	--	--	--	--	--	-	-	-
CL1170.Contig1	504	95	4.6496	--	--	--	--	--	--	--	--	--	--	--	--	--	--	--	--	--	--	-	-	-
CL1171.Contig1	532	16	0.7419	gi|66499225|ref|XP_394222.2|	192	4e-48	PREDICTED: glucose dehydrogenase [acceptor] [Apis mellifera]	sp|P18173|DHGL_DROME	108	2e-23	Glucose dehydrogenase [acceptor] OS=Drosophila melanogaster GN=Gld PE=2 SV=3	BMEI0388	107	1e-23	COG2303	Choline dehydrogenase and related flavoproteins	K00108	4e-33	140	dme:Dmel_CG9518	choline dehydrogenase [EC:1.1.99.1]	-	-	-
CL1172.Contig1	2179	0	0	gi|193613360|ref|XP_001944084.1|	508	0	PREDICTED: ATP-dependent RNA helicase Ddx1-like [Acyrthosiphon pisum]	sp|Q90WU3|DDX1_CHICK	487	0	ATP-dependent RNA helicase DDX1 OS=Gallus gallus GN=DDX1 PE=1 SV=1	RSc2211	84.3	3e-32	COG0513	Superfamily II DNA and RNA helicases	K13177	0	508	api:100159507	ATP-dependent RNA helicase DDX1 [EC:3.6.4.13]	GO:0006281//DNA repair;GO:0032501//multicellular organismal process;GO:0032392//DNA geometric change;GO:0010467//gene expression	GO:0003729//mRNA binding;GO:0042623//ATPase activity, coupled;GO:0004386//helicase activity;GO:0008134//transcription factor binding;GO:0004518//nuclease activity;GO:0032559//adenyl ribonucleotide binding	GO:0043231//intracellular membrane-bounded organelle;GO:0030529//ribonucleoprotein complex
CL1173.Contig1	2200	264	2.9601	gi|340711962|ref|XP_003394534.1|	654	0	PREDICTED: UPF0183 protein CG7083-like [Bombus terrestris]	sp|Q9VSH9|U183_DROME	604	1e-171	UPF0183 protein CG7083 OS=Drosophila melanogaster GN=CG7083 PE=2 SV=1	--	--	--	--	--	--	--	--	--	--	-	-	-
CL1173.Contig2	2279	23	0.2489	gi|195125529|ref|XP_002007230.1|	512	1e-169	GI12822 [Drosophila mojavensis] >gi|193918839|gb|EDW17706.1| GI12822 [Drosophila mojavensis]	sp|Q9VSH9|U183_DROME	500	6e-167	UPF0183 protein CG7083 OS=Drosophila melanogaster GN=CG7083 PE=2 SV=1	--	--	--	--	--	--	--	--	--	--	-	-	-
CL1174.Contig1	259	31	2.9525	--	--	--	--	--	--	--	--	--	--	--	--	--	--	--	--	--	--	-	-	-
CL1177.Contig1	670	75	2.7613	--	--	--	--	--	--	--	--	--	--	--	--	--	--	--	--	--	--	-	-	-
CL1178.Contig1	409	65	3.9202	--	--	--	--	--	--	--	--	--	--	--	--	--	--	--	--	--	--	-	-	-
CL1179.Contig1	2054	668	8.0223	gi|332023482|gb|EGI63724.1|	660	0	E3 ubiquitin-protein ligase CBL-B [Acromyrmex echinatior]	sp|Q6DFR2|CBLB_XENTR	530	2e-149	E3 ubiquitin-protein ligase CBL-B OS=Xenopus tropicalis GN=cblb PE=2 SV=1	--	--	--	--	--	K04707	0	647	ame:411982	E3 ubiquitin-protein ligase CBL [EC:6.3.2.19]	-	-	-
CL118.Contig1	755	48	1.5683	gi|72086181|ref|XP_783441.1|	103	8e-21	PREDICTED: similar to piggyBac transposable element derived 4 [Strongylocentrotus purpuratus] >gi|115731621|ref|XP_001202848.1| PREDICTED: similar to piggyBac transposable element derived 4 [Strongylocentrotus purpuratus]	sp|Q96DM1|PGBD4_HUMAN	89.7	2e-17	PiggyBac transposable element-derived protein 4 OS=Homo sapiens GN=PGBD4 PE=2 SV=3	--	--	--	--	--	--	--	--	--	--	-	-	-
CL118.Contig2	5065	657	3.1997	gi|72086181|ref|XP_783441.1|	110	1e-41	PREDICTED: similar to piggyBac transposable element derived 4 [Strongylocentrotus purpuratus] >gi|115731621|ref|XP_001202848.1| PREDICTED: similar to piggyBac transposable element derived 4 [Strongylocentrotus purpuratus]	sp|Q96DM1|PGBD4_HUMAN	115	4e-39	PiggyBac transposable element-derived protein 4 OS=Homo sapiens GN=PGBD4 PE=2 SV=3	--	--	--	--	--	--	--	--	--	--	-	-	-
CL1180.Contig1	876	437	12.3055	gi|270016838|gb|EFA13284.1|	86.7	1e-15	hypothetical protein TcasGA2_TC010304 [Tribolium castaneum]	--	--	--	--	--	--	--	--	--	--	--	--	--	--	-	-	-
CL1181.Contig1	554	179	7.9701	--	--	--	--	--	--	--	--	--	--	--	--	--	--	--	--	--	--	-	-	-
CL1182.Contig1	175	90	12.6861	--	--	--	--	--	--	--	--	--	--	--	--	--	--	--	--	--	--	-	-	-
CL1183.Contig1	2042	4570	55.2056	gi|170145096|gb|ACB06753.1|	71.6	1e-10	diptericin [Rhodnius prolixus]	--	--	--	--	--	--	--	--	--	--	--	--	--	--	-	-	-
CL1184.Contig1	162	0	0	--	--	--	--	--	--	--	--	--	--	--	--	--	--	--	--	--	--	-	-	-
CL1185.Contig1	687	315	11.3104	--	--	--	--	--	--	--	--	--	--	--	--	--	--	--	--	--	--	-	-	-
CL1186.Contig1	718	43	1.4773	--	--	--	--	--	--	--	--	--	--	--	--	--	--	--	--	--	--	-	-	-
CL1187.Contig1	667	179	6.6199	--	--	--	--	--	--	--	--	--	--	--	--	--	--	--	--	--	--	-	-	-
CL1188.Contig1	693	317	11.2836	gi|157127009|ref|XP_001654758.1|	375	1e-103	heat shock protein [Aedes aegypti] >gi|108884463|gb|EAT48688.1| heat shock protein [Aedes aegypti]	sp|Q9CQN1|TRAP1_MOUSE	311	3e-84	Heat shock protein 75 kDa, mitochondrial OS=Mus musculus GN=Trap1 PE=1 SV=1	Rv2299c	172	4e-43	COG0326	Molecular chaperone, HSP90 family	K09488	1e-103	375	aag:AaeL_AAEL000301	TNF receptor-associated protein 1	GO:0044267//cellular protein metabolic process;GO:0050896//response to stimulus	GO:0005515//protein binding;GO:0032559//adenyl ribonucleotide binding	GO:0044444//cytoplasmic part
CL1189.Contig1	869	12	0.3406	gi|328718616|ref|XP_001949112.2|	224	4e-57	PREDICTED: metallo-beta-lactamase domain-containing protein 1-like [Acyrthosiphon pisum]	sp|Q498J9|MBLC1_XENLA	171	6e-42	Metallo-beta-lactamase domain-containing protein 1 OS=Xenopus laevis GN=mblac1 PE=2 SV=2	MJ0296	60.8	3e-09	COG0491	Zn-dependent hydrolases, including glyoxylases	--	--	--	--	--	-	-	-
CL1189.Contig2	940	17	0.4461	gi|328718616|ref|XP_001949112.2|	224	4e-57	PREDICTED: metallo-beta-lactamase domain-containing protein 1-like [Acyrthosiphon pisum]	sp|Q498J9|MBLC1_XENLA	171	7e-42	Metallo-beta-lactamase domain-containing protein 1 OS=Xenopus laevis GN=mblac1 PE=2 SV=2	MJ0296	60.8	3e-09	COG0491	Zn-dependent hydrolases, including glyoxylases	--	--	--	--	--	-	-	-
CL119.Contig1	854	112	3.2351	--	--	--	--	--	--	--	--	--	--	--	--	--	--	--	--	--	--	-	-	-
CL1190.Contig1	537	75	3.4452	--	--	--	--	--	--	--	--	--	--	--	--	--	--	--	--	--	--	-	-	-
CL1191.Contig1	503	5	0.2452	--	--	--	--	--	--	--	--	--	--	--	--	--	--	--	--	--	--	-	-	-
CL1192.Contig1	2371	602	6.2631	gi|189233639|ref|XP_001813427.1|	395	1e-108	PREDICTED: similar to arc CG6741-PB [Tribolium castaneum]	sp|Q9QZR8|PDZD2_RAT	116	9e-25	PDZ domain-containing protein 2 OS=Rattus norvegicus GN=Pdzd2 PE=1 SV=1	--	--	--	--	--	K06095	1e-19	99.4	mcc:715817	multiple PDZ domain protein	-	-	-
CL1193.Contig1	358	9	0.6201	--	--	--	--	--	--	--	--	--	--	--	--	--	--	--	--	--	--	-	-	-
CL1194.Contig1	181	38	5.1788	gi|156539736|ref|XP_001599086.1|	60.5	2e-08	PREDICTED: similar to ENSANGP00000027469, partial [Nasonia vitripennis]	--	--	--	--	--	--	--	--	--	--	--	--	--	--	-	-	-
CL1195.Contig1	272	45	4.081	gi|225712314|gb|ACO12003.1|	82.8	4e-15	Transposable element Tc3 transposase [Lepeophtheirus salmonis]	--	--	--	--	--	--	--	--	--	K15183	4e-11	66.6	hmg:100199756	RNA polymerase II elongation factor ELL	-	-	-
CL1196.Contig1	204	3	0.3628	--	--	--	--	--	--	--	--	--	--	--	--	--	--	--	--	--	--	-	-	-
CL1197.Contig1	537	229	10.5192	--	--	--	--	--	--	--	--	--	--	--	--	--	--	--	--	--	--	-	-	-
CL1198.Contig1	730	351	11.8606	gi|307208693|gb|EFN85983.1|	203	7e-51	Endothelin-converting enzyme 1 [Harpegnathos saltator]	sp|P42893|ECE1_RAT	82.8	2e-15	Endothelin-converting enzyme 1 OS=Rattus norvegicus GN=Ece1 PE=1 SV=2	--	--	--	--	--	K08635	2e-20	99.4	cin:100184420	membrane metallo-endopeptidase-like 1	-	-	-
CL1199.Contig1	1077	308	7.0544	--	--	--	--	--	--	--	--	--	--	--	--	--	--	--	--	--	--	-	-	-
CL12.Contig1	188	17	2.2306	--	--	--	--	--	--	--	--	--	--	--	--	--	--	--	--	--	--	-	-	-
CL12.Contig2	507	11	0.5352	--	--	--	--	--	--	--	--	--	--	--	--	--	--	--	--	--	--	-	-	-
CL12.Contig3	541	178	8.1161	--	--	--	--	--	--	--	--	--	--	--	--	--	--	--	--	--	--	-	-	-
CL12.Contig4	582	100	4.2384	--	--	--	--	--	--	--	--	--	--	--	--	--	--	--	--	--	--	-	-	-
CL12.Contig5	1192	12	0.2483	--	--	--	--	--	--	--	--	--	--	--	--	--	--	--	--	--	--	-	-	-
CL12.Contig6	1181	25	0.5222	--	--	--	--	--	--	--	--	--	--	--	--	--	--	--	--	--	--	-	-	-
CL12.Contig7	1281	237	4.5638	--	--	--	--	--	--	--	--	--	--	--	--	--	--	--	--	--	--	-	-	-
CL12.Contig8	1172	4	0.0842	--	--	--	--	--	--	--	--	--	--	--	--	--	--	--	--	--	--	-	-	-
CL120.Contig1	205	12	1.4439	--	--	--	--	--	--	--	--	--	--	--	--	--	--	--	--	--	--	-	-	-
CL1200.Contig1	649	350	13.3029	--	--	--	--	--	--	--	--	--	--	--	--	--	--	--	--	--	--	-	-	-
CL1201.Contig1	187	29	3.8254	--	--	--	--	--	--	--	--	--	--	--	--	--	--	--	--	--	--	-	-	-
CL1202.Contig1	531	64	2.9731	--	--	--	--	--	--	--	--	--	--	--	--	--	--	--	--	--	--	-	-	-
CL1202.Contig2	685	14	0.5042	--	--	--	--	--	--	--	--	--	--	--	--	--	--	--	--	--	--	-	-	-
CL1203.Contig1	780	222	7.0207	--	--	--	--	--	--	--	--	--	--	--	--	--	--	--	--	--	--	-	-	-
CL1204.Contig1	578	36	1.5364	--	--	--	--	--	--	--	--	--	--	--	--	--	--	--	--	--	--	-	-	-
CL1205.Contig1	682	217	7.8487	--	--	--	--	--	--	--	--	--	--	--	--	--	--	--	--	--	--	-	-	-
CL1206.Contig1	668	141	5.2067	--	--	--	--	--	--	--	--	--	--	--	--	--	--	--	--	--	--	-	-	-
CL1207.Contig1	160	55	8.4794	--	--	--	--	--	--	--	--	--	--	--	--	--	--	--	--	--	--	-	-	-
CL1208.Contig1	185	29	3.8668	--	--	--	--	--	--	--	--	--	--	--	--	--	--	--	--	--	--	-	-	-
CL1209.Contig1	1280	543	10.4644	gi|332017217|gb|EGI58005.1|	486	1e-135	Putative multidrug resistance-associated protein lethal(2)03659 [Acromyrmex echinatior]	sp|P91660|L259_DROME	327	1e-88	Probable multidrug resistance-associated protein lethal(2)03659 OS=Drosophila melanogaster GN=l(2)03659 PE=2 SV=3	YDR135c	216	9e-56	COG1132	ABC-type multidrug transport system, ATPase and permease components	K05673	2e-129	462	nvi:100115935	ATP-binding cassette, subfamily C (CFTR/MRP), member 4	-	-	-
CL121.Contig1	1341	987	18.1556	--	--	--	--	--	--	--	--	--	--	--	--	--	--	--	--	--	--	-	-	-
CL1210.Contig1	8595	14473	41.5371	gi|189237255|ref|XP_972068.2|	3011	0	PREDICTED: similar to AGAP003656-PA [Tribolium castaneum]	sp|P98160|PGBM_HUMAN	1212	0	Basement membrane-specific heparan sulfate proteoglycan core protein OS=Homo sapiens GN=HSPG2 PE=1 SV=4	--	--	--	--	--	K06255	0	1214	gga:429806	heparan sulfate proteoglycan 2 (perlecan)	GO:0009987//cellular process	-	-
CL1211.Contig1	774	134	4.2706	--	--	--	--	--	--	--	--	--	--	--	--	--	--	--	--	--	--	-	-	-
CL1212.Contig1	775	360	11.4584	--	--	--	--	--	--	--	--	--	--	--	--	--	--	--	--	--	--	-	-	-
CL1213.Contig1	259	25	2.381	--	--	--	--	--	--	--	--	--	--	--	--	--	--	--	--	--	--	-	-	-
CL1213.Contig2	520	75	3.5578	--	--	--	--	--	--	--	--	--	--	--	--	--	--	--	--	--	--	-	-	-
CL1214.Contig1	185	7	0.9334	--	--	--	--	--	--	--	--	--	--	--	--	--	--	--	--	--	--	-	-	-
CL1215.Contig1	716	18	0.6201	--	--	--	--	--	--	--	--	--	--	--	--	--	--	--	--	--	--	-	-	-
CL1216.Contig1	1742	579	8.1989	gi|328714539|ref|XP_001942617.2|	315	3e-84	PREDICTED: linear gramicidin synthase subunit D-like [Acyrthosiphon pisum]	sp|Q49WS9|Y1627_STAS1	175	8e-43	Uncharacterized oxidoreductase SSP1627 OS=Staphylococcus saprophyticus subsp. saprophyticus (strain ATCC 15305 / DSM 20229) GN=SSP1627 PE=3 SV=1	SMa0320	217	6e-56	COG4221	Short-chain alcohol dehydrogenase of unknown specificity	K11166	1e-26	122	phu:Phum_PHUM051560	dehydrogenase/reductase SDR family member 7B [EC:1.1.-.-]	GO:0008152//metabolic process	GO:0003824//catalytic activity	-
CL1217.Contig1	219	16	1.8022	--	--	--	--	--	--	--	--	--	--	--	--	--	--	--	--	--	--	-	-	-
CL1218.Contig1	662	136	5.0676	gi|123412043|ref|XP_001303983.1|	65.1	2e-09	ankyrin repeat protein [Trichomonas vaginalis G3]	sp|Q9XVN3|IASPP_CAEEL	53.1	2e-06	Apoptotic enhancer 1 protein OS=Caenorhabditis elegans GN=ape-1 PE=1 SV=1	--	--	--	--	--	K10380	4e-07	55.1	dvi:Dvir_GJ19213	ankyrin	-	-	-
CL1219.Contig1	1516	8	0.1302	gi|333466493|gb|EAA04926.5|	228	5e-58	AGAP000950-PA [Anopheles gambiae str. PEST]	sp|Q9VF89|RM09_DROME	197	2e-49	39S ribosomal protein L9, mitochondrial OS=Drosophila melanogaster GN=mRpL9 PE=2 SV=1	--	--	--	--	--	--	--	--	--	--	-	-	GO:0005840//ribosome
CL1219.Contig2	1563	63	0.9943	gi|333466493|gb|EAA04926.5|	228	5e-58	AGAP000950-PA [Anopheles gambiae str. PEST]	sp|Q9VF89|RM09_DROME	197	2e-49	39S ribosomal protein L9, mitochondrial OS=Drosophila melanogaster GN=mRpL9 PE=2 SV=1	--	--	--	--	--	--	--	--	--	--	-	-	GO:0005840//ribosome
CL122.Contig1	722	232	7.9264	--	--	--	--	--	--	--	--	--	--	--	--	--	--	--	--	--	--	-	-	-
CL1220.Contig1	611	90	3.6335	gi|189236277|ref|XP_001814972.1|	77	5e-13	PREDICTED: similar to ankyrin 2,3/unc44 [Tribolium castaneum]	--	--	--	--	--	--	--	--	--	--	--	--	--	--	-	-	-
CL1221.Contig1	580	106	4.5082	--	--	--	--	--	--	--	--	--	--	--	--	--	--	--	--	--	--	-	-	-
CL1222.Contig1	196	22	2.7688	--	--	--	--	--	--	--	--	--	--	--	--	--	--	--	--	--	--	-	-	-
CL1223.Contig1	707	183	6.3849	--	--	--	--	--	--	--	--	--	--	--	--	--	--	--	--	--	--	-	-	-
CL1224.Contig1	197	29	3.6312	--	--	--	--	--	--	--	--	--	--	--	--	--	--	--	--	--	--	-	-	-
CL1225.Contig1	375	113	7.4331	--	--	--	--	--	--	--	--	--	--	--	--	--	--	--	--	--	--	-	-	-
CL1226.Contig1	651	772	29.2523	--	--	--	--	--	--	--	--	--	--	--	--	--	--	--	--	--	--	-	-	-
CL1227.Contig1	665	865	32.0861	--	--	--	--	--	--	--	--	--	--	--	--	--	--	--	--	--	--	-	-	-
CL1228.Contig1	227	0	0	--	--	--	--	--	--	--	--	--	--	--	--	--	--	--	--	--	--	-	-	-
CL1229.Contig1	703	225	7.895	--	--	--	--	--	--	--	--	--	--	--	--	--	--	--	--	--	--	-	-	-
CL123.Contig1	1139	320	6.9303	gi|115757083|ref|XP_785784.2|	122	2e-26	PREDICTED: similar to ankyrin 2,3/unc44 [Strongylocentrotus purpuratus] >gi|115929471|ref|XP_001195307.1| PREDICTED: similar to ankyrin 2,3/unc44 [Strongylocentrotus purpuratus]	--	--	--	--	--	--	--	--	--	K03129	7e-10	65.5	xtr:100487219	transcription initiation factor TFIID subunit 4	-	-	-
CL1230.Contig1	1023	412	9.9345	gi|307210572|gb|EFN87042.1|	99.4	2e-19	PiggyBac transposable element-derived protein 4 [Harpegnathos saltator]	--	--	--	--	--	--	--	--	--	--	--	--	--	--	-	-	-
CL1231.Contig1	686	336	12.082	--	--	--	--	--	--	--	--	--	--	--	--	--	--	--	--	--	--	-	-	-
CL1232.Contig1	190	3	0.3895	--	--	--	--	--	--	--	--	--	--	--	--	--	--	--	--	--	--	-	-	-
CL1233.Contig1	227	0	0	--	--	--	--	--	--	--	--	--	--	--	--	--	--	--	--	--	--	-	-	-
CL1234.Contig1	992	351	8.7281	--	--	--	--	--	--	--	--	--	--	--	--	--	--	--	--	--	--	-	-	-
CL1235.Contig1	1340	49	0.902	gi|189234831|ref|XP_971076.2|	68.6	3e-12	PREDICTED: similar to Transposable element P transposase (P-element transposase) [Tribolium castaneum]	sp|Q7M3K2|PELET_DROME	59.3	6e-08	Transposable element P transposase OS=Drosophila melanogaster GN=T PE=1 SV=2	--	--	--	--	--	K14613	1e-11	57.8	hmg:100211397	MFS transporter, PCFT/HCP family, solute carrier family 46 (folate transporter), member 1/3	-	-	-
CL1236.Contig1	550	23	1.0315	--	--	--	--	--	--	--	--	--	--	--	--	--	--	--	--	--	--	-	-	-
CL1237.Contig1	249	9	0.8916	gi|307172855|gb|EFN64060.1|	58.2	1e-07	hypothetical protein EAG_07106 [Camponotus floridanus]	--	--	--	--	--	--	--	--	--	--	--	--	--	--	-	-	-
CL1238.Contig1	192	15	1.9271	--	--	--	--	--	--	--	--	--	--	--	--	--	--	--	--	--	--	-	-	-
CL1239.Contig1	724	245	8.3474	--	--	--	--	--	--	--	--	--	--	--	--	--	--	--	--	--	--	-	-	-
CL124.Contig1	2128	562	6.5146	gi|334311130|ref|XP_003339582.1|	285	1e-114	PREDICTED: tigger transposable element-derived protein 6-like [Monodelphis domestica]	sp|Q17RP2|TIGD6_HUMAN	272	1e-109	Tigger transposable element-derived protein 6 OS=Homo sapiens GN=TIGD6 PE=2 SV=2	--	--	--	--	--	K11496	7e-54	140	oaa:100077513	centromere protein B	-	-	GO:0043231//intracellular membrane-bounded organelle
CL1240.Contig1	816	285	8.6154	--	--	--	--	--	--	--	--	--	--	--	--	--	--	--	--	--	--	-	-	-
CL1241.Contig1	700	140	4.9335	--	--	--	--	--	--	--	--	--	--	--	--	--	--	--	--	--	--	-	-	-
CL1242.Contig1	1166	854	18.0668	gi|307190256|gb|EFN74363.1|	180	1e-43	hypothetical protein EAG_03323 [Camponotus floridanus]	--	--	--	--	--	--	--	--	--	--	--	--	--	--	-	-	-
CL1243.Contig1	521	288	13.6357	--	--	--	--	--	--	--	--	--	--	--	--	--	--	--	--	--	--	-	-	-
CL1244.Contig1	1387	70	1.2449	gi|333470064|gb|EAA00878.5|	342	3e-92	AGAP001711-PA [Anopheles gambiae str. PEST]	sp|P0CB97|NDUS8_PONAB	334	8e-91	NADH dehydrogenase [ubiquinone] iron-sulfur protein 8, mitochondrial OS=Pongo abelii GN=NDUFS8 PE=2 SV=1	RP795	248	2e-65	COG1143	Formate hydrogenlyase subunit 6/NADH:ubiquinone oxidoreductase 23 kD subunit (chain I)	K03941	5e-92	338	tca:655065	NADH dehydrogenase (ubiquinone) Fe-S protein 8 [EC:1.6.5.3 1.6.99.3]	GO:0010257;GO:0022904//respiratory electron transport chain;GO:0051234//establishment of localization;GO:0006950//response to stress	GO:0051536//iron-sulfur cluster binding;GO:0046914//transition metal ion binding;GO:0050136//NADH dehydrogenase (quinone) activity	GO:0005746//mitochondrial respiratory chain
CL1244.Contig2	1579	60	0.9373	gi|333470064|gb|EAA00878.5|	335	4e-90	AGAP001711-PA [Anopheles gambiae str. PEST]	sp|P0CB97|NDUS8_PONAB	334	1e-90	NADH dehydrogenase [ubiquinone] iron-sulfur protein 8, mitochondrial OS=Pongo abelii GN=NDUFS8 PE=2 SV=1	RP795	248	3e-65	COG1143	Formate hydrogenlyase subunit 6/NADH:ubiquinone oxidoreductase 23 kD subunit (chain I)	K03941	5e-91	335	aga:AgaP_AGAP001711	NADH dehydrogenase (ubiquinone) Fe-S protein 8 [EC:1.6.5.3 1.6.99.3]	GO:0010257;GO:0022904//respiratory electron transport chain;GO:0051234//establishment of localization;GO:0006950//response to stress	GO:0051536//iron-sulfur cluster binding;GO:0046914//transition metal ion binding;GO:0050136//NADH dehydrogenase (quinone) activity	GO:0005746//mitochondrial respiratory chain
CL1245.Contig1	683	284	10.257	--	--	--	--	--	--	--	--	--	--	--	--	--	--	--	--	--	--	-	-	-
CL1246.Contig1	995	238	5.9003	--	--	--	--	--	--	--	--	--	--	--	--	--	--	--	--	--	--	-	-	-
CL1247.Contig1	2132	1104	12.7734	gi|158297086|ref|XP_001689023.1|	108	1e-21	AGAP008083-PA [Anopheles gambiae str. PEST] >gi|157015026|gb|EDO63586.1| AGAP008083-PA [Anopheles gambiae str. PEST]	--	--	--	--	--	--	--	--	--	--	--	--	--	--	-	-	-
CL1248.Contig1	2738	151	1.3604	gi|118353908|ref|XP_001010219.1|	63.5	5e-08	Viral A-type inclusion protein repeat containing protein [Tetrahymena thermophila] >gi|89291986|gb|EAR89974.1| Viral A-type inclusion protein repeat containing protein [Tetrahymena thermophila SB210]	--	--	--	--	MK0120	53.5	2e-06	COG1340	Uncharacterized archaeal coiled-coil protein	K06267	4e-07	57.8	xtr:779567	hyaluronan-mediated motility receptor	-	-	-
CL1248.Contig2	2697	287	2.625	gi|118353908|ref|XP_001010219.1|	63.5	5e-08	Viral A-type inclusion protein repeat containing protein [Tetrahymena thermophila] >gi|89291986|gb|EAR89974.1| Viral A-type inclusion protein repeat containing protein [Tetrahymena thermophila SB210]	--	--	--	--	MK0120	53.5	2e-06	COG1340	Uncharacterized archaeal coiled-coil protein	K06267	4e-07	57.8	xtr:779567	hyaluronan-mediated motility receptor	-	-	-
CL1249.Contig1	1024	139	3.3484	gi|91080401|ref|XP_966987.1|	308	2e-82	PREDICTED: similar to ANK repeat and LEM domain-containing protein KIAA0692 [Tribolium castaneum]	sp|Q7TP65|ANKL2_RAT	218	6e-56	Ankyrin repeat and LEM domain-containing protein 2 OS=Rattus norvegicus GN=Ankle2 PE=2 SV=1	--	--	--	--	--	--	--	--	--	--	-	-	-
CL125.Contig1	1669	424	6.2666	--	--	--	--	--	--	--	--	--	--	--	--	--	--	--	--	--	--	-	-	-
CL125.Contig2	1589	170	2.6391	--	--	--	--	--	--	--	--	--	--	--	--	--	--	--	--	--	--	-	-	-
CL1250.Contig1	702	139	4.8843	--	--	--	--	--	--	--	--	--	--	--	--	--	--	--	--	--	--	-	-	-
CL1251.Contig1	205	63	7.5807	--	--	--	--	--	--	--	--	--	--	--	--	--	--	--	--	--	--	-	-	-
CL1252.Contig1	834	57	1.6859	--	--	--	--	--	--	--	--	--	--	--	--	--	--	--	--	--	--	-	-	-
CL1253.Contig1	512	32	1.5417	--	--	--	--	--	--	--	--	--	--	--	--	--	--	--	--	--	--	-	-	-
CL1254.Contig1	236	12	1.2543	--	--	--	--	--	--	--	--	--	--	--	--	--	--	--	--	--	--	-	-	-
CL1255.Contig1	594	37	1.5365	gi|298204333|gb|ADI61815.1|	89	1e-16	endonuclease-reverse transcriptase [Bombyx mori]	sp|Q03278|PO21_NASVI	53.1	1e-06	Retrovirus-related Pol polyprotein from type-1 retrotransposable element R2 (Fragment) OS=Nasonia vitripennis PE=4 SV=2	--	--	--	--	--	--	--	--	--	--	-	-	-
CL1256.Contig1	1198	290	5.9712	gi|270001345|gb|EEZ97792.1|	68.2	8e-10	hypothetical protein TcasGA2_TC030585 [Tribolium castaneum]	sp|P08640|MUC1_YEAST	53.5	3e-06	Flocculation protein FLO11 OS=Saccharomyces cerevisiae (strain ATCC 204508 / S288c) GN=MUC1 PE=1 SV=2	--	--	--	--	--	--	--	--	--	--	-	-	-
CL1257.Contig1	534	276	12.7494	--	--	--	--	--	--	--	--	--	--	--	--	--	--	--	--	--	--	-	-	-
CL1258.Contig1	331	121	9.0174	--	--	--	--	--	--	--	--	--	--	--	--	--	--	--	--	--	--	-	-	-
CL1259.Contig1	224	0	0	--	--	--	--	--	--	--	--	--	--	--	--	--	--	--	--	--	--	-	-	-
CL126.Contig1	474	43	2.2378	--	--	--	--	--	--	--	--	--	--	--	--	--	--	--	--	--	--	-	-	-
CL126.Contig2	2000	996	12.2844	gi|221123096|ref|XP_002159424.1|	113	3e-23	PREDICTED: similar to DNA polymerase kappa [Hydra magnipapillata]	--	--	--	--	--	--	--	--	--	K03511	4e-24	113	hmg:100197887	DNA polymerase kappa subunit [EC:2.7.7.7]	-	-	-
CL1260.Contig1	517	48	2.2902	--	--	--	--	--	--	--	--	--	--	--	--	--	--	--	--	--	--	-	-	-
CL1261.Contig1	1151	196	4.2005	--	--	--	--	--	--	--	--	--	--	--	--	--	--	--	--	--	--	-	-	-
CL1262.Contig1	849	610	17.7233	--	--	--	--	--	--	--	--	--	--	--	--	--	--	--	--	--	--	-	-	-
CL1263.Contig1	827	21	0.6264	gi|242009888|ref|XP_002425714.1|	54.3	6e-06	ankyrin repeat-containing protein, putative [Pediculus humanus corporis] >gi|212509615|gb|EEB12976.1| ankyrin repeat-containing protein, putative [Pediculus humanus corporis]	--	--	--	--	--	--	--	--	--	--	--	--	--	--	-	-	-
CL1264.Contig1	923	558	14.9127	--	--	--	--	--	--	--	--	--	--	--	--	--	--	--	--	--	--	-	-	-
CL1265.Contig1	711	956	33.1674	--	--	--	--	--	--	--	--	--	--	--	--	--	--	--	--	--	--	-	-	-
CL1266.Contig1	1043	645	15.2545	--	--	--	--	--	--	--	--	--	--	--	--	--	--	--	--	--	--	-	-	-
CL1267.Contig1	675	157	5.7375	gi|189310186|emb|CAP20050.1|	53.5	7e-06	transposase [Portunus pelagicus]	--	--	--	--	--	--	--	--	--	--	--	--	--	--	-	-	-
CL1268.Contig1	688	171	6.131	--	--	--	--	--	--	--	--	--	--	--	--	--	--	--	--	--	--	-	-	-
CL1269.Contig1	609	11	0.4456	--	--	--	--	--	--	--	--	--	--	--	--	--	--	--	--	--	--	-	-	-
CL127.Contig1	1344	7	0.1285	gi|189310188|emb|CAP20051.1|	152	2e-62	transposase [Portunus pelagicus]	sp|Q7JQ07|MOS1T_DROMA	116	8e-35	Mariner Mos1 transposase OS=Drosophila mauritiana GN=mariner\T PE=1 SV=1	--	--	--	--	--	K11433	1e-35	119	hmg:100199829	histone-lysine N-methyltransferase SETMAR [EC:2.1.1.43]	-	-	-
CL127.Contig2	1507	0	0	gi|189310188|emb|CAP20051.1|	152	3e-62	transposase [Portunus pelagicus]	sp|Q7JQ07|MOS1T_DROMA	116	9e-35	Mariner Mos1 transposase OS=Drosophila mauritiana GN=mariner\T PE=1 SV=1	--	--	--	--	--	K11433	1e-35	119	hmg:100199829	histone-lysine N-methyltransferase SETMAR [EC:2.1.1.43]	-	-	-
CL127.Contig3	1138	0	0	gi|332027137|gb|EGI67231.1|	100	1e-19	Mariner Mos1 transposase [Acromyrmex echinatior]	sp|Q7JQ07|MOS1T_DROMA	53.1	1e-15	Mariner Mos1 transposase OS=Drosophila mauritiana GN=mariner\T PE=1 SV=1	--	--	--	--	--	K11433	2e-14	62	hmg:100199829	histone-lysine N-methyltransferase SETMAR [EC:2.1.1.43]	-	-	-
CL127.Contig4	975	0	0	gi|332027137|gb|EGI67231.1|	100	1e-19	Mariner Mos1 transposase [Acromyrmex echinatior]	sp|Q7JQ07|MOS1T_DROMA	53.1	1e-15	Mariner Mos1 transposase OS=Drosophila mauritiana GN=mariner\T PE=1 SV=1	--	--	--	--	--	K11433	1e-14	62	hmg:100199829	histone-lysine N-methyltransferase SETMAR [EC:2.1.1.43]	-	-	-
CL1270.Contig1	2237	573	6.3185	gi|345493775|ref|XP_003427151.1|	562	1e-158	PREDICTED: protein-associating with the carboxyl-terminal domain of ezrin-like [Nasonia vitripennis]	sp|Q9DBQ7|PACE1_MOUSE	297	3e-79	Protein-associating with the carboxyl-terminal domain of ezrin OS=Mus musculus GN=Scyl3 PE=1 SV=3	--	--	--	--	--	K08876	3e-34	147	xla:443710	SCY1-like	-	-	-
CL1271.Contig1	1584	23	0.3582	gi|48096994|ref|XP_391822.1|	280	1e-73	PREDICTED: zinc finger HIT domain-containing protein 1-like [Apis mellifera]	sp|Q8R331|ZNHI1_MOUSE	167	2e-40	Zinc finger HIT domain-containing protein 1 OS=Mus musculus GN=Znhit1 PE=2 SV=1	--	--	--	--	--	K11663	2e-74	280	ame:408269	zinc finger HIT domain-containing protein 1	-	-	-
CL1271.Contig2	1681	52	0.7631	gi|48096994|ref|XP_391822.1|	280	2e-73	PREDICTED: zinc finger HIT domain-containing protein 1-like [Apis mellifera]	sp|Q8R331|ZNHI1_MOUSE	167	2e-40	Zinc finger HIT domain-containing protein 1 OS=Mus musculus GN=Znhit1 PE=2 SV=1	--	--	--	--	--	K11663	2e-74	280	ame:408269	zinc finger HIT domain-containing protein 1	-	-	-
CL1272.Contig1	637	0	0	--	--	--	--	--	--	--	--	--	--	--	--	--	--	--	--	--	--	-	-	-
CL1273.Contig1	220	13	1.4576	gi|332027168|gb|EGI67261.1|	75.9	5e-13	Mariner Mos1 transposase [Acromyrmex echinatior]	--	--	--	--	--	--	--	--	--	--	--	--	--	--	-	-	-
CL1274.Contig1	1932	737	9.4099	gi|328717959|ref|XP_003246347.1|	546	1e-153	PREDICTED: SPRY domain-containing SOCS box protein 1-like [Acyrthosiphon pisum]	sp|Q96BD6|SPSB1_HUMAN	404	2e-111	SPRY domain-containing SOCS box protein 1 OS=Homo sapiens GN=SPSB1 PE=1 SV=1	--	--	--	--	--	K10343	2e-154	546	api:100160060	SPRY domain-containing SOCS box protein 1/4	-	-	-
CL1275.Contig1	697	44	1.5572	--	--	--	--	--	--	--	--	--	--	--	--	--	--	--	--	--	--	-	-	-
CL1276.Contig1	750	133	4.3743	gi|221123096|ref|XP_002159424.1|	69.3	1e-13	PREDICTED: similar to DNA polymerase kappa [Hydra magnipapillata]	--	--	--	--	--	--	--	--	--	K03511	2e-14	69.3	hmg:100197887	DNA polymerase kappa subunit [EC:2.7.7.7]	-	-	-
CL1277.Contig1	768	68	2.1841	--	--	--	--	--	--	--	--	--	--	--	--	--	--	--	--	--	--	-	-	-
CL1278.Contig1	574	101	4.3404	gi|254587313|emb|CAX83713.1|	38.1	2e-06	reverse transcriptase [Schistosoma japonicum]	--	--	--	--	--	--	--	--	--	--	--	--	--	--	-	-	-
CL1279.Contig1	623	541	21.4206	gi|291228244|ref|XP_002734089.1|	58.5	2e-07	PREDICTED: FAD-dependent oxidoreductase domain containing 2-like [Saccoglossus kowalevskii]	sp|P04929|HRPX_PLALO	55.5	3e-07	Histidine-rich glycoprotein OS=Plasmodium lophurae PE=4 SV=1	--	--	--	--	--	--	--	--	--	--	-	-	-
CL128.Contig1	1503	0	0	gi|291240710|ref|XP_002740280.1|	75.9	3e-21	PREDICTED: leucine rich repeat containing 4-like [Saccoglossus kowalevskii]	sp|Q6UXM1|LRIG3_HUMAN	66.6	7e-21	Leucine-rich repeats and immunoglobulin-like domains protein 3 OS=Homo sapiens GN=LRIG3 PE=2 SV=1	--	--	--	--	--	K13023	2e-17	60.5	cfa:488042	carboxypeptidase N regulatory subunit	-	-	-
CL128.Contig2	1744	0	0	gi|291240710|ref|XP_002740280.1|	75.9	1e-20	PREDICTED: leucine rich repeat containing 4-like [Saccoglossus kowalevskii]	sp|Q6UXM1|LRIG3_HUMAN	66.6	2e-19	Leucine-rich repeats and immunoglobulin-like domains protein 3 OS=Homo sapiens GN=LRIG3 PE=2 SV=1	--	--	--	--	--	K13023	3e-16	58.9	mcc:707574	carboxypeptidase N regulatory subunit	-	-	-
CL128.Contig3	1745	27	0.3817	gi|194212322|ref|XP_001489281.2|	123	3e-26	PREDICTED: leucine-rich repeats and immunoglobulin-like domains protein 3 [Equus caballus]	sp|Q6UXM1|LRIG3_HUMAN	120	3e-26	Leucine-rich repeats and immunoglobulin-like domains protein 3 OS=Homo sapiens GN=LRIG3 PE=2 SV=1	SPy1798	68.9	3e-11	COG4886	Leucine-rich repeat (LRR) protein	K07523	5e-21	103	xtr:100188921	netrin-G1 ligand	-	-	-
CL128.Contig4	1487	57	0.9456	gi|291240710|ref|XP_002740280.1|	75.9	9e-21	PREDICTED: leucine rich repeat containing 4-like [Saccoglossus kowalevskii]	sp|Q6UXM1|LRIG3_HUMAN	66.6	2e-19	Leucine-rich repeats and immunoglobulin-like domains protein 3 OS=Homo sapiens GN=LRIG3 PE=2 SV=1	--	--	--	--	--	K13023	2e-16	58.9	mcc:707574	carboxypeptidase N regulatory subunit	-	-	-
CL1280.Contig1	519	168	7.9848	--	--	--	--	--	--	--	--	--	--	--	--	--	--	--	--	--	--	-	-	-
CL1281.Contig1	187	6	0.7915	--	--	--	--	--	--	--	--	--	--	--	--	--	--	--	--	--	--	-	-	-
CL1282.Contig1	427	82	4.7371	gi|118361401|ref|XP_001013929.1|	77.4	2e-13	SCP-like extracellular protein [Tetrahymena thermophila] >gi|89295696|gb|EAR93684.1| SCP-like extracellular protein [Tetrahymena thermophila SB210]	sp|Q54PA8|Y2080_DICDI	71.6	1e-12	Uncharacterized protein DDB_G0284671 OS=Dictyostelium discoideum GN=DDB_G0284671 PE=4 SV=1	XF0818	65.9	2e-11	COG2730	Endoglucanase	K07604	3e-11	67.4	cfa:490980	type I keratin, acidic	-	-	-
CL1283.Contig1	248	25	2.4866	gi|291239215|ref|XP_002739524.1|	56.6	3e-07	PREDICTED: secreted gel-forming mucin-like [Saccoglossus kowalevskii]	--	--	--	--	--	--	--	--	--	--	--	--	--	--	-	-	-
CL1284.Contig1	208	0	0	--	--	--	--	--	--	--	--	--	--	--	--	--	--	--	--	--	--	-	-	-
CL1285.Contig1	446	176	9.7342	--	--	--	--	--	--	--	--	--	--	--	--	--	--	--	--	--	--	-	-	-
CL1287.Contig1	9743	67984	172.122	gi|195053758|ref|XP_001993793.1|	1920	0	GH21713 [Drosophila grimshawi] >gi|193895663|gb|EDV94529.1| GH21713 [Drosophila grimshawi]	sp|P13607|ATNA_DROME	1917	0	Sodium/potassium-transporting ATPase subunit alpha OS=Drosophila melanogaster GN=Atpalpha PE=1 SV=3	MA4378	651	0	COG0474	Cation transport ATPase	K01539	0	1920	dgr:Dgri_GH21713	sodium/potassium-transporting ATPase subunit alpha [EC:3.6.3.9]	GO:0009605//response to external stimulus;GO:0007626//locomotory behavior;GO:0007267//cell-cell signaling;GO:0007043//cell-cell junction assembly;GO:0010259//multicellular organismal aging;GO:0035151//regulation of tube size, open tracheal system;GO:0006812//cation transport;GO:0009792//embryonic development ending in birth or egg hatching;GO:0009628//response to abiotic stimulus;GO:0050877//neur…	GO:0008556//potassium-transporting ATPase activity;GO:0032559//adenyl ribonucleotide binding	GO:0043231//intracellular membrane-bounded organelle;GO:0043296//apical junction complex;GO:0005887//integral to plasma membrane
CL1288.Contig1	1737	320	4.5444	--	--	--	--	--	--	--	--	--	--	--	--	--	--	--	--	--	--	-	-	-
CL1289.Contig1	234	4	0.4217	--	--	--	--	--	--	--	--	--	--	--	--	--	--	--	--	--	--	-	-	-
CL129.Contig1	152	0	0	--	--	--	--	--	--	--	--	--	--	--	--	--	--	--	--	--	--	-	-	-
CL129.Contig2	985	397	9.9421	gi|125901787|gb|ABN58714.1|	57.4	1e-06	pol-like protein [Biomphalaria glabrata]	--	--	--	--	--	--	--	--	--	--	--	--	--	--	-	-	-
CL1290.Contig1	239	431	44.4839	--	--	--	--	--	--	--	--	--	--	--	--	--	--	--	--	--	--	-	-	-
CL1291.Contig1	587	23	0.9665	gi|115971307|ref|XP_001187866.1|	89	1e-16	PREDICTED: similar to bucentaur [Strongylocentrotus purpuratus]	sp|O02751|CFDP2_BOVIN	75.1	3e-13	Craniofacial development protein 2 OS=Bos taurus GN=CFDP2 PE=1 SV=2	--	--	--	--	--	--	--	--	--	--	-	-	-
CL1292.Contig1	701	1286	45.2529	--	--	--	--	--	--	--	--	--	--	--	--	--	--	--	--	--	--	-	-	-
CL1293.Contig1	803	26	0.7987	gi|91081555|ref|XP_975078.1|	282	1e-74	PREDICTED: similar to anaphase promoting complex subunit 10 [Tribolium castaneum]	sp|Q9V831|APC10_DROME	262	2e-69	Anaphase-promoting complex subunit 10 OS=Drosophila melanogaster GN=CG11419 PE=1 SV=2	SPBC1A4.01	139	6e-33	COG5156	Anaphase-promoting complex (APC), subunit 10	K03357	4e-80	298	phu:Phum_PHUM117840	anaphase-promoting complex subunit 10	GO:0007088//regulation of mitosis	GO:0005488//binding	GO:0000152//nuclear ubiquitin ligase complex
CL1293.Contig2	925	37	0.9867	gi|91081555|ref|XP_975078.1|	282	2e-74	PREDICTED: similar to anaphase promoting complex subunit 10 [Tribolium castaneum]	sp|Q9V831|APC10_DROME	262	3e-69	Anaphase-promoting complex subunit 10 OS=Drosophila melanogaster GN=CG11419 PE=1 SV=2	SPBC1A4.01	139	7e-33	COG5156	Anaphase-promoting complex (APC), subunit 10	K03357	5e-80	298	phu:Phum_PHUM117840	anaphase-promoting complex subunit 10	GO:0007088//regulation of mitosis	GO:0005488//binding	GO:0000152//nuclear ubiquitin ligase complex
CL1294.Contig1	565	50	2.183	--	--	--	--	--	--	--	--	--	--	--	--	--	--	--	--	--	--	-	-	-
CL1295.Contig1	183	3	0.4044	--	--	--	--	--	--	--	--	--	--	--	--	--	--	--	--	--	--	-	-	-
CL1296.Contig1	561	83	3.6495	--	--	--	--	--	--	--	--	--	--	--	--	--	--	--	--	--	--	-	-	-
CL1297.Contig1	580	56	2.3817	--	--	--	--	--	--	--	--	--	--	--	--	--	--	--	--	--	--	-	-	-
CL1298.Contig1	220	5	0.5606	--	--	--	--	--	--	--	--	--	--	--	--	--	--	--	--	--	--	-	-	-
CL1299.Contig1	232	8	0.8506	--	--	--	--	--	--	--	--	--	--	--	--	--	--	--	--	--	--	-	-	-
CL13.Contig1	2044	16	0.1931	gi|193713745|ref|XP_001946172.1|	211	1e-52	PREDICTED: alpha-tocopherol transfer protein-like isoform 1 [Acyrthosiphon pisum] >gi|328708497|ref|XP_003243707.1| PREDICTED: alpha-tocopherol transfer protein-like isoform 2 [Acyrthosiphon pisum]	sp|Q5RFR0|TTPAL_PONAB	88.6	2e-16	Alpha-tocopherol transfer protein-like OS=Pongo abelii GN=TTPAL PE=2 SV=1	--	--	--	--	--	K10693	2e-20	101	dpe:Dper_GL26848	E3 ubiquitin-protein ligase MYCBP2 [EC:6.3.2.19]	-	-	-
CL13.Contig2	2029	0	0	gi|193713745|ref|XP_001946172.1|	211	1e-52	PREDICTED: alpha-tocopherol transfer protein-like isoform 1 [Acyrthosiphon pisum] >gi|328708497|ref|XP_003243707.1| PREDICTED: alpha-tocopherol transfer protein-like isoform 2 [Acyrthosiphon pisum]	sp|Q5RFR0|TTPAL_PONAB	88.6	2e-16	Alpha-tocopherol transfer protein-like OS=Pongo abelii GN=TTPAL PE=2 SV=1	--	--	--	--	--	K10693	2e-20	101	dpe:Dper_GL26848	E3 ubiquitin-protein ligase MYCBP2 [EC:6.3.2.19]	-	-	-
CL13.Contig3	1918	0	0	gi|156545860|ref|XP_001607936.1|	154	1e-35	PREDICTED: clavesin-2-like [Nasonia vitripennis]	--	--	--	--	--	--	--	--	--	K10693	3e-06	54.3	dpe:Dper_GL26848	E3 ubiquitin-protein ligase MYCBP2 [EC:6.3.2.19]	-	-	-
CL13.Contig4	1281	0	0	gi|116833185|gb|ABK29505.1|	57.8	1e-06	CG12926-PA-like protein [Helicoverpa armigera]	--	--	--	--	--	--	--	--	--	--	--	--	--	--	-	-	-
CL13.Contig5	1933	0	0	gi|156545860|ref|XP_001607936.1|	154	1e-35	PREDICTED: clavesin-2-like [Nasonia vitripennis]	--	--	--	--	--	--	--	--	--	K10693	3e-06	54.3	dpe:Dper_GL26848	E3 ubiquitin-protein ligase MYCBP2 [EC:6.3.2.19]	-	-	-
CL13.Contig6	1905	0	0	gi|156545860|ref|XP_001607936.1|	154	1e-35	PREDICTED: clavesin-2-like [Nasonia vitripennis]	--	--	--	--	--	--	--	--	--	K10693	3e-06	54.3	dpe:Dper_GL26848	E3 ubiquitin-protein ligase MYCBP2 [EC:6.3.2.19]	-	-	-
CL13.Contig7	1268	94	1.8287	gi|116833185|gb|ABK29505.1|	57.8	1e-06	CG12926-PA-like protein [Helicoverpa armigera]	--	--	--	--	--	--	--	--	--	--	--	--	--	--	-	-	-
CL13.Contig8	2016	0	0	gi|193713745|ref|XP_001946172.1|	211	1e-52	PREDICTED: alpha-tocopherol transfer protein-like isoform 1 [Acyrthosiphon pisum] >gi|328708497|ref|XP_003243707.1| PREDICTED: alpha-tocopherol transfer protein-like isoform 2 [Acyrthosiphon pisum]	sp|Q5RFR0|TTPAL_PONAB	88.6	2e-16	Alpha-tocopherol transfer protein-like OS=Pongo abelii GN=TTPAL PE=2 SV=1	--	--	--	--	--	K10693	2e-20	101	dpe:Dper_GL26848	E3 ubiquitin-protein ligase MYCBP2 [EC:6.3.2.19]	-	-	-
CL130.Contig1	4721	148	0.7733	gi|166851816|ref|NP_001107775.1|	770	0	glutamate-gated chloride channel isoform a [Tribolium castaneum] >gi|156447613|gb|ABU63599.1| glutamate-gated chloride channel splice variant 3a [Tribolium castaneum] >gi|270015140|gb|EFA11588.1| GluClalpha [Tribolium castaneum]	sp|Q94900|GLUCL_DROME	723	0	Glutamate-gated chloride channel OS=Drosophila melanogaster GN=GluClalpha PE=1 SV=2	--	--	--	--	--	K05273	0	759	tca:662174	glutamate receptor, anionic, invertebrate	GO:0006810//transport	GO:0005234//extracellular-glutamate-gated ion channel activity	GO:0044459//plasma membrane part;GO:0031224//intrinsic to membrane
CL130.Contig2	3540	118	0.8222	gi|166851816|ref|NP_001107775.1|	777	0	glutamate-gated chloride channel isoform a [Tribolium castaneum] >gi|156447613|gb|ABU63599.1| glutamate-gated chloride channel splice variant 3a [Tribolium castaneum] >gi|270015140|gb|EFA11588.1| GluClalpha [Tribolium castaneum]	sp|Q94900|GLUCL_DROME	729	0	Glutamate-gated chloride channel OS=Drosophila melanogaster GN=GluClalpha PE=1 SV=2	--	--	--	--	--	K05273	0	765	tca:662174	glutamate receptor, anionic, invertebrate	GO:0006810//transport	GO:0005234//extracellular-glutamate-gated ion channel activity	GO:0044459//plasma membrane part;GO:0031224//intrinsic to membrane
CL130.Contig3	1640	46	0.6919	--	--	--	--	--	--	--	--	--	--	--	--	--	--	--	--	--	--	-	-	-
CL130.Contig4	2827	0	0	gi|170041684|ref|XP_001848584.1|	174	3e-41	SEC14 [Culex quinquefasciatus] >gi|167865244|gb|EDS28627.1| SEC14 [Culex quinquefasciatus]	sp|P41034|TTPA_RAT	103	7e-21	Alpha-tocopherol transfer protein OS=Rattus norvegicus GN=Ttpa PE=1 SV=1	--	--	--	--	--	--	--	--	--	--	-	-	-
CL1300.Contig1	604	253	10.3325	--	--	--	--	--	--	--	--	--	--	--	--	--	--	--	--	--	--	-	-	-
CL1301.Contig1	491	165	8.2894	--	--	--	--	--	--	--	--	--	--	--	--	--	--	--	--	--	--	-	-	-
CL1302.Contig1	584	81	3.4213	--	--	--	--	--	--	--	--	--	--	--	--	--	--	--	--	--	--	-	-	-
CL1303.Contig1	205	23	2.7676	--	--	--	--	--	--	--	--	--	--	--	--	--	--	--	--	--	--	-	-	-
CL1304.Contig1	576	158	6.7664	--	--	--	--	--	--	--	--	--	--	--	--	--	--	--	--	--	--	-	-	-
CL1305.Contig1	391	36	2.2712	--	--	--	--	--	--	--	--	--	--	--	--	--	--	--	--	--	--	-	-	-
CL1306.Contig1	2969	1827	15.1793	gi|189238905|ref|XP_967915.2|	863	0	PREDICTED: similar to AGAP003823-PA [Tribolium castaneum]	sp|Q5RG82|NS1BA_DANRE	417	3e-115	Influenza virus NS1A-binding protein homolog A OS=Danio rerio GN=ivns1abpa PE=2 SV=1	--	--	--	--	--	K15046	0	863	tca:656281	influenza virus NS1A-binding protein	-	-	-
CL1307.Contig1	655	61	2.2973	--	--	--	--	--	--	--	--	--	--	--	--	--	--	--	--	--	--	-	-	-
CL1308.Contig1	606	91	3.7042	gi|307204511|gb|EFN83191.1|	205	9e-52	Protein Dok-7 [Harpegnathos saltator]	--	--	--	--	--	--	--	--	--	--	--	--	--	--	-	-	-
CL1309.Contig1	2999	2819	23.1868	gi|345487872|ref|XP_003425778.1|	810	0	PREDICTED: LOW QUALITY PROTEIN: glucose-6-phosphate 1-dehydrogenase [Nasonia vitripennis]	sp|P41571|G6PD_CERCA	746	0	Glucose-6-phosphate 1-dehydrogenase OS=Ceratitis capitata GN=ZW PE=2 SV=1	YNL241c	442	2e-123	COG0364	Glucose-6-phosphate 1-dehydrogenase	K00036	0	800	tca:662934	glucose-6-phosphate 1-dehydrogenase [EC:1.1.1.49]	GO:0006007//glucose catabolic process	GO:0016616//oxidoreductase activity, acting on the CH-OH group of donors, NAD or NADP as acceptor;GO:0000166//nucleotide binding	-
CL131.Contig1	6038	21365	87.2836	gi|156552908|ref|XP_001601485.1|	795	0	PREDICTED: similar to CG30069-PA [Nasonia vitripennis]	sp|Q4L9P0|SRAP_STAHJ	78.6	5e-13	Serine-rich adhesin for platelets OS=Staphylococcus haemolyticus (strain JCSC1435) GN=sraP PE=3 SV=1	--	--	--	--	--	K04574	4e-14	82.4	xtr:100101753	neurofilament heavy polypeptide	-	-	-
CL1310.Contig1	206	0	0	--	--	--	--	--	--	--	--	--	--	--	--	--	--	--	--	--	--	-	-	-
CL1311.Contig1	243	9	0.9136	gi|328704791|ref|XP_003242604.1|	109	3e-23	PREDICTED: zinc finger protein 271-like [Acyrthosiphon pisum]	sp|A0JNB1|ZN227_BOVIN	105	9e-23	Zinc finger protein 227 OS=Bos taurus GN=ZNF227 PE=2 SV=1	SPAC4G8.13c	63.9	7e-11	COG5048	FOG: Zn-finger	K09228	3e-23	106	bta:540020	KRAB domain-containing zinc finger protein	-	-	-
CL1312.Contig1	188	109	14.3018	--	--	--	--	--	--	--	--	--	--	--	--	--	--	--	--	--	--	-	-	-
CL1313.Contig1	215	4	0.4589	--	--	--	--	--	--	--	--	--	--	--	--	--	--	--	--	--	--	-	-	-
CL1314.Contig1	168	3	0.4405	--	--	--	--	--	--	--	--	--	--	--	--	--	--	--	--	--	--	-	-	-
CL1315.Contig1	277	15	1.3358	--	--	--	--	--	--	--	--	--	--	--	--	--	--	--	--	--	--	-	-	-
CL1316.Contig1	1045	173	4.0837	gi|68697272|emb|CAJ14165.1|	275	3e-72	BEL12_AG transposon polyprotein [Anopheles gambiae]	--	--	--	--	--	--	--	--	--	K12047	1e-13	77.8	xtr:100379714	maltase-glucoamylase [EC:3.2.1.20 3.2.1.3]	-	-	-
CL1317.Contig1	782	584	18.4217	gi|340714988|ref|XP_003396003.1|	134	1e-56	PREDICTED: gonadal protein gdl-like isoform 1 [Bombus terrestris] >gi|340714990|ref|XP_003396004.1| PREDICTED: gonadal protein gdl-like isoform 2 [Bombus terrestris] >gi|340714992|ref|XP_003396005.1| PREDICTED: gonadal protein gdl-like isoform 3 [Bombus terrestris] >gi|340714994|ref|XP_003396006.1| PREDICTED: gonadal protein gdl-like isoform 4 [Bombus terrestris]	sp|P22468|GDL_DROME	88.6	4e-37	Gonadal protein gdl OS=Drosophila melanogaster GN=gdl PE=1 SV=3	--	--	--	--	--	--	--	--	--	--	-	-	-
CL1319.Contig1	615	149	5.9763	--	--	--	--	--	--	--	--	--	--	--	--	--	--	--	--	--	--	-	-	-
CL132.Contig1	707	140	4.8846	gi|91081097|ref|XP_975497.1|	65.9	2e-09	PREDICTED: similar to bric-a-brac [Tribolium castaneum]	sp|P51501|SRY_CALJA	55.5	3e-07	Sex-determining region Y protein OS=Callithrix jacchus GN=SRY PE=3 SV=1	--	--	--	--	--	K09266	3e-06	52.4	rno:25221	sex-determining region Y protein (SOX group A)	-	-	-
CL1320.Contig1	2009	651	7.9933	gi|119571853|gb|EAW51468.1|	58.9	9e-07	hCG1820686 [Homo sapiens]	sp|Q9FPQ6|GP1_CHLRE	38.5	4e-07	Vegetative cell wall protein gp1 OS=Chlamydomonas reinhardtii GN=GP1 PE=2 SV=1	--	--	--	--	--	K09187	9e-06	52.8	ecb:100058932	histone-lysine N-methyltransferase MLL2 [EC:2.1.1.43]	-	-	-
CL1321.Contig1	866	69	1.9654	gi|270015184|gb|EFA11632.1|	59.3	2e-07	hypothetical protein TcasGA2_TC000010 [Tribolium castaneum]	--	--	--	--	--	--	--	--	--	--	--	--	--	--	-	-	-
CL1322.Contig1	517	71	3.3876	--	--	--	--	--	--	--	--	--	--	--	--	--	--	--	--	--	--	-	-	-
CL1323.Contig1	774	153	4.8761	--	--	--	--	--	--	--	--	--	--	--	--	--	--	--	--	--	--	-	-	-
CL1324.Contig1	3359	19435	142.724	gi|91077504|ref|XP_966852.1|	783	0	PREDICTED: similar to saposin isoform 1 [Tribolium castaneum]	sp|O13035|SAP_CHICK	201	4e-50	Proactivator polypeptide OS=Gallus gallus GN=PSAP PE=1 SV=1	--	--	--	--	--	K12382	0	783	tca:657852	saposin	-	-	-
CL1325.Contig1	646	593	22.6436	--	--	--	--	--	--	--	--	--	--	--	--	--	--	--	--	--	--	-	-	-
CL1326.Contig1	501	111	5.4652	gi|170070943|ref|XP_001869764.1|	54.7	2e-06	ion channel nompc [Culex quinquefasciatus] >gi|167866876|gb|EDS30259.1| ion channel nompc [Culex quinquefasciatus]	--	--	--	--	--	--	--	--	--	--	--	--	--	--	-	-	-
CL1327.Contig1	568	0	0	--	--	--	--	--	--	--	--	--	--	--	--	--	--	--	--	--	--	-	-	-
CL1328.Contig1	617	280	11.1943	--	--	--	--	--	--	--	--	--	--	--	--	--	--	--	--	--	--	-	-	-
CL1329.Contig1	710	177	6.1495	--	--	--	--	--	--	--	--	--	--	--	--	--	--	--	--	--	--	-	-	-
CL133.Contig1	150	2	0.3289	--	--	--	--	--	--	--	--	--	--	--	--	--	--	--	--	--	--	-	-	-
CL133.Contig2	332	119	8.8416	--	--	--	--	--	--	--	--	--	--	--	--	--	--	--	--	--	--	-	-	-
CL133.Contig3	426	61	3.5322	--	--	--	--	--	--	--	--	--	--	--	--	--	--	--	--	--	--	-	-	-
CL1330.Contig1	570	78	3.3755	--	--	--	--	--	--	--	--	--	--	--	--	--	--	--	--	--	--	-	-	-
CL1331.Contig1	234	11	1.1596	--	--	--	--	--	--	--	--	--	--	--	--	--	--	--	--	--	--	-	-	-
CL1332.Contig1	1288	14	0.2681	gi|328698908|ref|XP_001950800.2|	95.9	4e-18	PREDICTED: zinc finger protein Xfin-like [Acyrthosiphon pisum]	sp|Q68DI1|ZN776_HUMAN	94.7	1e-18	Zinc finger protein 776 OS=Homo sapiens GN=ZNF776 PE=2 SV=2	YDR216w	58.5	2e-08	COG5048	FOG: Zn-finger	K09228	1e-18	94.7	bta:767967	KRAB domain-containing zinc finger protein	-	GO:0005488//binding	-
CL1333.Contig1	10607	0	0	gi|189237687|ref|XP_969192.2|	5251	0	PREDICTED: similar to Neural-cadherin precursor (Cadherin-N protein) (DN-cadherin) [Tribolium castaneum]	sp|O15943|CADN_DROME	5138	0	Neural-cadherin OS=Drosophila melanogaster GN=CadN PE=1 SV=2	--	--	--	--	--	K10414	0	2113	dmo:Dmoj_GI22290	dynein heavy chain 2, cytosolic	GO:0007411//axon guidance;GO:0016337//cell-cell adhesion;GO:0007389//pattern specification process;GO:0007154//cell communication;GO:0042051//compound eye photoreceptor development;GO:0030516//regulation of axon extension;GO:0031345//negative regulation of cell projection organization	GO:0004871//signal transducer activity;GO:0005515//protein binding;GO:0046872//metal ion binding	GO:0016021//integral to membrane
CL1334.Contig1	153	7	1.1286	gi|307172885|gb|EFN64073.1|	63.5	3e-09	Craniofacial development protein 2 [Camponotus floridanus]	--	--	--	--	--	--	--	--	--	--	--	--	--	--	-	-	-
CL1335.Contig1	695	137	4.8625	gi|189310193|emb|CAP20054.1|	46.6	2e-06	transposase [Portunus pelagicus]	--	--	--	--	--	--	--	--	--	--	--	--	--	--	-	-	-
CL1336.Contig1	180	4	0.5482	--	--	--	--	--	--	--	--	--	--	--	--	--	--	--	--	--	--	-	-	-
CL1337.Contig1	1306	262	4.9486	--	--	--	--	--	--	--	--	--	--	--	--	--	--	--	--	--	--	-	-	-
CL1338.Contig1	275	30	2.691	--	--	--	--	--	--	--	--	--	--	--	--	--	--	--	--	--	--	-	-	-
CL1339.Contig1	682	0	0	--	--	--	--	--	--	--	--	--	--	--	--	--	--	--	--	--	--	-	-	-
CL134.Contig1	667	1294	47.8555	gi|284518361|gb|ADB92492.1|	198	2e-49	major allergen Cr-PII [Periplaneta americana]	sp|Q17040|G12_ANOGA	72.8	2e-12	Protein G12 OS=Anopheles gambiae GN=AGAP006187 PE=2 SV=2	--	--	--	--	--	--	--	--	--	--	-	-	-
CL134.Contig2	1169	2382	50.2632	gi|144952782|gb|ABP04045.1|	311	4e-83	Bla g 1.02 variant allergen [Blattella germanica]	sp|Q17040|G12_ANOGA	105	5e-22	Protein G12 OS=Anopheles gambiae GN=AGAP006187 PE=2 SV=2	--	--	--	--	--	--	--	--	--	--	-	-	-
CL1340.Contig1	721	105	3.5923	gi|221120167|ref|XP_002165197.1|	46.6	6e-07	PREDICTED: similar to SMC5 protein, partial [Hydra magnipapillata]	--	--	--	--	--	--	--	--	--	--	--	--	--	--	-	-	-
CL1341.Contig1	461	18	0.9632	--	--	--	--	--	--	--	--	--	--	--	--	--	--	--	--	--	--	-	-	-
CL1342.Contig1	811	84	2.5549	gi|307177562|gb|EFN66655.1|	152	2e-35	Putative uncharacterized protein FLJ37770 [Camponotus floridanus]	sp|Q7JQ07|MOS1T_DROMA	83.6	2e-15	Mariner Mos1 transposase OS=Drosophila mauritiana GN=mariner\T PE=1 SV=1	--	--	--	--	--	K11433	7e-10	64.7	hmg:100199829	histone-lysine N-methyltransferase SETMAR [EC:2.1.1.43]	-	-	-
CL1343.Contig1	839	100	2.9401	--	--	--	--	--	--	--	--	--	--	--	--	--	--	--	--	--	--	-	-	-
CL1344.Contig1	1280	180	3.4689	--	--	--	--	--	--	--	--	--	--	--	--	--	--	--	--	--	--	-	-	-
CL1346.Contig1	415	15	0.8916	--	--	--	--	--	--	--	--	--	--	--	--	--	--	--	--	--	--	-	-	-
CL1347.Contig1	155	1	0.1591	--	--	--	--	--	--	--	--	--	--	--	--	--	--	--	--	--	--	-	-	-
CL1348.Contig1	412	94	5.628	gi|221125884|ref|XP_002167955.1|	65.9	5e-10	PREDICTED: similar to reverse transcriptase-like protein [Hydra magnipapillata]	sp|Q9NBX4|RTXE_DROME	55.5	8e-09	Probable RNA-directed DNA polymerase from transposon X-element OS=Drosophila melanogaster GN=ORF2 PE=3 SV=1	--	--	--	--	--	--	--	--	--	--	-	-	-
CL1349.Contig1	230	7	0.7507	--	--	--	--	--	--	--	--	--	--	--	--	--	--	--	--	--	--	-	-	-
CL135.Contig1	163	16	2.4213	--	--	--	--	--	--	--	--	--	--	--	--	--	--	--	--	--	--	-	-	-
CL135.Contig2	1427	3296	56.9753	--	--	--	--	--	--	--	--	--	--	--	--	--	--	--	--	--	--	-	-	-
CL1350.Contig1	502	142	6.9776	gi|221127983|ref|XP_002166400.1|	60.1	4e-08	PREDICTED: similar to HyTSR1 protein [Hydra magnipapillata]	--	--	--	--	--	--	--	--	--	--	--	--	--	--	-	-	-
CL1351.Contig1	617	106	4.2378	--	--	--	--	--	--	--	--	--	--	--	--	--	--	--	--	--	--	-	-	-
CL1352.Contig1	966	16	0.4086	--	--	--	--	--	--	--	--	--	--	--	--	--	--	--	--	--	--	-	-	-
CL1353.Contig1	10610	0	0	gi|189237687|ref|XP_969192.2|	5328	0	PREDICTED: similar to Neural-cadherin precursor (Cadherin-N protein) (DN-cadherin) [Tribolium castaneum]	sp|O15943|CADN_DROME	5236	0	Neural-cadherin OS=Drosophila melanogaster GN=CadN PE=1 SV=2	--	--	--	--	--	K10414	0	2182	dmo:Dmoj_GI22290	dynein heavy chain 2, cytosolic	GO:0007411//axon guidance;GO:0016337//cell-cell adhesion;GO:0007389//pattern specification process;GO:0007154//cell communication;GO:0042051//compound eye photoreceptor development;GO:0030516//regulation of axon extension;GO:0031345//negative regulation of cell projection organization	GO:0004871//signal transducer activity;GO:0005515//protein binding;GO:0046872//metal ion binding	GO:0016021//integral to membrane
CL1354.Contig1	1770	716	9.9784	gi|307204501|gb|EFN83181.1|	303	2e-80	Chitooligosaccharidolytic beta-N-acetylglucosaminidase [Harpegnathos saltator]	sp|P49010|HEXC_BOMMO	261	2e-68	Chitooligosaccharidolytic beta-N-acetylglucosaminidase OS=Bombyx mori PE=1 SV=1	CC0447	117	8e-26	COG3525	N-acetyl-beta-hexosaminidase	K12373	3e-77	290	nvi:100117578	hexosaminidase [EC:3.2.1.52]	-	-	-
CL1355.Contig1	329	54	4.0487	--	--	--	--	--	--	--	--	--	--	--	--	--	--	--	--	--	--	-	-	-
CL1356.Contig1	1817	1162	15.7752	gi|123412829|ref|XP_001304161.1|	101	1e-19	trichohyalin [Trichomonas vaginalis G3]	sp|Q3TRR0|MAP9_MOUSE	82	1e-14	Microtubule-associated protein 9 OS=Mus musculus GN=Map9 PE=2 SV=2	aq_2032	57	1e-07	COG0532	Translation initiation factor 2 (IF-2; GTPase)	K10434	7e-16	86.3	rno:310544	microtubule-associated protein 9	-	-	-
CL1357.Contig1	208	0	0	--	--	--	--	--	--	--	--	--	--	--	--	--	--	--	--	--	--	-	-	-
CL1358.Contig1	610	401	16.2158	gi|307188927|gb|EFN73458.1|	94.7	2e-26	Transposable element Tc3 transposase [Camponotus floridanus]	--	--	--	--	--	--	--	--	--	--	--	--	--	--	-	-	-
CL1359.Contig1	1612	2279	34.874	gi|325303454|tpg|DAA34558.1|	140	2e-31	TPA: TPA_exp: RNA-binding protein LARK [Amblyomma variegatum]	sp|Q94901|LARK_DROME	109	7e-23	RNA-binding protein lark OS=Drosophila melanogaster GN=lark PE=1 SV=1	SPAC16.02c	61.2	5e-09	COG0724	RNA-binding proteins (RRM domain)	K13187	8e-24	112	bfo:BRAFLDRAFT_83361	RNA-binding protein 4	-	-	-
CL136.Contig1	1304	160	3.0267	gi|156541724|ref|XP_001600610.1|	48.5	4e-09	PREDICTED: similar to Lian-Aa1 retrotransposon protein [Nasonia vitripennis]	--	--	--	--	--	--	--	--	--	K10360	3e-06	37.7	nvi:100121553	myosin IX	-	-	-
CL136.Contig2	2015	1388	16.9917	gi|156541724|ref|XP_001600610.1|	50.8	1e-09	PREDICTED: similar to Lian-Aa1 retrotransposon protein [Nasonia vitripennis]	--	--	--	--	--	--	--	--	--	K10360	1e-06	37.7	nvi:100121553	myosin IX	-	-	-
CL1360.Contig1	517	61	2.9105	--	--	--	--	--	--	--	--	--	--	--	--	--	--	--	--	--	--	-	-	-
CL1361.Contig1	447	41	2.2626	--	--	--	--	--	--	--	--	--	--	--	--	--	--	--	--	--	--	-	-	-
CL1362.Contig1	474	1333	69.3705	--	--	--	--	--	--	--	--	--	--	--	--	--	--	--	--	--	--	-	-	-
CL1363.Contig1	1635	1135	17.1238	gi|66357002|ref|XP_625679.1|	137	2e-30	Low complexity protein with large Glu repeat [Cryptosporidium parvum Iowa II] >gi|46226679|gb|EAK87658.1| Low complexity protein with large Glu repeat [Cryptosporidium parvum Iowa II]	sp|P37709|TRHY_RABIT	120	3e-26	Trichohyalin OS=Oryctolagus cuniculus GN=TCHH PE=2 SV=1	VC1837	67.8	5e-11	COG3064	Membrane protein involved in colicin uptake	K06084	9e-25	115	bfo:BRAFLDRAFT_117217	F-box protein 20	-	-	-
CL1364.Contig1	796	33	1.0226	--	--	--	--	--	--	--	--	--	--	--	--	--	--	--	--	--	--	-	-	-
CL1365.Contig1	621	312	12.3933	--	--	--	--	--	--	--	--	--	--	--	--	--	--	--	--	--	--	-	-	-
CL1366.Contig1	676	44	1.6056	--	--	--	--	--	--	--	--	--	--	--	--	--	--	--	--	--	--	-	-	-
CL1367.Contig1	476	6	0.3109	--	--	--	--	--	--	--	--	--	--	--	--	--	--	--	--	--	--	-	-	-
CL1368.Contig1	230	25	2.6812	--	--	--	--	--	--	--	--	--	--	--	--	--	--	--	--	--	--	-	-	-
CL1369.Contig1	226	219	23.9033	--	--	--	--	--	--	--	--	--	--	--	--	--	--	--	--	--	--	-	-	-
CL137.Contig1	617	21	0.8396	--	--	--	--	--	--	--	--	--	--	--	--	--	--	--	--	--	--	-	-	-
CL137.Contig2	745	10	0.3311	--	--	--	--	--	--	--	--	--	--	--	--	--	--	--	--	--	--	-	-	-
CL1370.Contig1	944	247	6.4543	gi|332026128|gb|EGI66276.1|	281	4e-74	Uncharacterized protein [Acromyrmex echinatior]	sp|Q12767|K0195_HUMAN	159	2e-38	Uncharacterized protein KIAA0195 OS=Homo sapiens GN=KIAA0195 PE=1 SV=1	--	--	--	--	--	--	--	--	--	--	-	-	-
CL1371.Contig1	708	35	1.2194	gi|270297226|ref|NP_001161923.1|	109	1e-22	peritrophic matrix protein 1-C [Tribolium castaneum] >gi|268309030|gb|ACY95481.1| peritrophic matrix protein 1-C [Tribolium castaneum]	sp|P19275|VTP3_TTV1V	76.3	2e-13	Viral protein TPX OS=Thermoproteus tenax virus 1 (strain VT3) PE=4 SV=1	HI0712	62	9e-10	COG1629	Outer membrane receptor proteins, mostly Fe transport	K10955	3e-10	65.5	hsa:4583	intestinal mucin-2	-	-	-
CL1372.Contig1	7267	4744	16.1032	gi|339906398|ref|YP_004733192.1|	939	0	NADH dehydrogenase subunit 5 [Coptotermes formosanus] >gi|336727330|dbj|BAK40284.1| NADH dehydrogenase subunit 5 [Coptotermes formosanus] >gi|336727344|dbj|BAK40297.1| NADH dehydrogenase subunit 5 [Coptotermes formosanus] >gi|336727358|dbj|BAK40310.1| NADH dehydrogenase subunit 5 [Coptotermes formosanus]	sp|P18932|NU5M_DROME	667	0	NADH-ubiquinone oxidoreductase chain 5 OS=Drosophila melanogaster GN=mt:ND5 PE=2 SV=4	RP796	241	1e-62	COG1005	NADH:ubiquinone oxidoreductase subunit 1 (chain H)	K03883	0	667	dse:ND5	NADH dehydrogenase I subunit 5 [EC:1.6.5.3]	-	-	-
CL1372.Contig2	7139	40606	140.306	gi|339906398|ref|YP_004733192.1|	939	0	NADH dehydrogenase subunit 5 [Coptotermes formosanus] >gi|336727330|dbj|BAK40284.1| NADH dehydrogenase subunit 5 [Coptotermes formosanus] >gi|336727344|dbj|BAK40297.1| NADH dehydrogenase subunit 5 [Coptotermes formosanus] >gi|336727358|dbj|BAK40310.1| NADH dehydrogenase subunit 5 [Coptotermes formosanus]	sp|P18932|NU5M_DROME	667	0	NADH-ubiquinone oxidoreductase chain 5 OS=Drosophila melanogaster GN=mt:ND5 PE=2 SV=4	Q0105	352	5e-96	COG1290	Cytochrome b subunit of the bc complex	K03883	0	667	dse:ND5	NADH dehydrogenase I subunit 5 [EC:1.6.5.3]	-	-	-
CL1373.Contig1	1623	202	3.0701	gi|298204349|gb|ADI61823.1|	63.9	2e-08	endonuclease-reverse transcriptase [Bombyx mori]	--	--	--	--	--	--	--	--	--	--	--	--	--	--	-	-	-
CL1374.Contig1	354	72	5.0171	--	--	--	--	--	--	--	--	--	--	--	--	--	--	--	--	--	--	-	-	-
CL1375.Contig1	422	28	1.6367	gi|115956225|ref|XP_001191064.1|	46.2	9e-09	PREDICTED: similar to endonuclease/reverse transcriptase, partial [Strongylocentrotus purpuratus]	--	--	--	--	--	--	--	--	--	--	--	--	--	--	-	-	-
CL1376.Contig1	874	265	7.4792	gi|70907188|gb|AAZ15235.1|	47	3e-09	reverse transcriptase [Aedes aegypti]	--	--	--	--	--	--	--	--	--	--	--	--	--	--	-	-	-
CL1377.Contig1	236	204	21.3227	--	--	--	--	--	--	--	--	--	--	--	--	--	--	--	--	--	--	-	-	-
CL1378.Contig1	854	1382	39.9184	--	--	--	--	--	--	--	--	--	--	--	--	--	--	--	--	--	--	-	-	-
CL1379.Contig1	2167	110	1.2522	gi|291234013|ref|XP_002736947.1|	483	1e-134	PREDICTED: yeast Glc Seven-like Phosphatases family member (gsp-1)-like [Saccoglossus kowalevskii]	sp|P48489|PP1_ORYSJ	435	8e-121	Serine/threonine-protein phosphatase PP1 OS=Oryza sativa subsp. japonica GN=Os03g0268000 PE=2 SV=2	YER133w	429	7e-120	COG0639	Diadenosine tetraphosphatase and related serine/threonine protein phosphatases	K06269	6e-121	435	tca:656485	protein phosphatase 1, catalytic subunit [EC:3.1.3.16]	-	-	-
CL1379.Contig2	2260	87	0.9496	gi|291234013|ref|XP_002736947.1|	467	1e-129	PREDICTED: yeast Glc Seven-like Phosphatases family member (gsp-1)-like [Saccoglossus kowalevskii]	sp|P48489|PP1_ORYSJ	428	1e-118	Serine/threonine-protein phosphatase PP1 OS=Oryza sativa subsp. japonica GN=Os03g0268000 PE=2 SV=2	YER133w	416	7e-116	COG0639	Diadenosine tetraphosphatase and related serine/threonine protein phosphatases	K06269	2e-117	423	nve:NEMVE_v1g240980	protein phosphatase 1, catalytic subunit [EC:3.1.3.16]	-	-	-
CL138.Contig1	232	1	0.1063	--	--	--	--	--	--	--	--	--	--	--	--	--	--	--	--	--	--	-	-	-
CL138.Contig2	245	0	0	--	--	--	--	--	--	--	--	--	--	--	--	--	--	--	--	--	--	-	-	-
CL1380.Contig1	2004	889	10.9428	gi|193603378|ref|XP_001948133.1|	397	1e-109	PREDICTED: scavenger receptor class B member 1-like [Acyrthosiphon pisum]	sp|O18824|SCRB1_BOVIN	246	6e-64	Scavenger receptor class B member 1 OS=Bos taurus GN=SCARB1 PE=2 SV=1	--	--	--	--	--	K13885	6e-64	246	bta:282346	scavenger receptor class B, member 1	-	-	-
CL1381.Contig1	1465	404	6.8025	--	--	--	--	--	--	--	--	--	--	--	--	--	--	--	--	--	--	-	-	-
CL1382.Contig1	535	86	3.9652	gi|268578463|ref|XP_002644214.1|	55.1	1e-06	Hypothetical protein CBG17208 [Caenorhabditis briggsae]	--	--	--	--	--	--	--	--	--	--	--	--	--	--	-	-	-
CL1383.Contig1	267	19	1.7554	--	--	--	--	--	--	--	--	--	--	--	--	--	--	--	--	--	--	-	-	-
CL1384.Contig1	363	73	4.9607	--	--	--	--	--	--	--	--	--	--	--	--	--	--	--	--	--	--	-	-	-
CL1385.Contig1	1459	465	7.8618	--	--	--	--	--	--	--	--	--	--	--	--	--	--	--	--	--	--	-	-	-
CL1386.Contig1	1255	507	9.9652	gi|166078075|gb|ABY81089.1|	42	7e-07	SRY protein [Vulpes lagopus]	sp|Q9XT60|SRY_CANFA	42	1e-07	Sex-determining region Y protein OS=Canis familiaris GN=SRY PE=3 SV=1	--	--	--	--	--	K04495	8e-07	37.7	mcc:694097	transcription factor SOX17 (SOX group F)	GO:0009987//cellular process;GO:0032502//developmental process	GO:0005488//binding	GO:0044424//intracellular part
CL1387.Contig1	570	136	5.8856	--	--	--	--	--	--	--	--	--	--	--	--	--	--	--	--	--	--	-	-	-
CL1388.Contig1	620	397	15.7951	--	--	--	--	--	--	--	--	--	--	--	--	--	--	--	--	--	--	-	-	-
CL1389.Contig1	487	100	5.0652	gi|270016838|gb|EFA13284.1|	61.2	2e-08	hypothetical protein TcasGA2_TC010304 [Tribolium castaneum]	--	--	--	--	--	--	--	--	--	--	--	--	--	--	-	-	-
CL139.Contig1	157	224	35.1942	--	--	--	--	--	--	--	--	--	--	--	--	--	--	--	--	--	--	-	-	-
CL1390.Contig1	278	18	1.5972	--	--	--	--	--	--	--	--	--	--	--	--	--	--	--	--	--	--	-	-	-
CL1391.Contig1	985	366	9.1657	--	--	--	--	--	--	--	--	--	--	--	--	--	--	--	--	--	--	-	-	-
CL1392.Contig1	859	145	4.1639	gi|328776249|ref|XP_625076.3|	80.5	9e-14	PREDICTED: zinc transporter foi-like isoform 2 [Apis mellifera]	--	--	--	--	--	--	--	--	--	K14716	1e-14	80.5	ame:552697	solute carrier family 39 (zinc transporter), member 10	-	-	-
CL1393.Contig1	880	310	8.6896	--	--	--	--	--	--	--	--	--	--	--	--	--	--	--	--	--	--	-	-	-
CL1394.Contig1	1560	1035	16.3659	--	--	--	--	--	--	--	--	--	--	--	--	--	--	--	--	--	--	-	-	-
CL1395.Contig1	963	104	2.664	gi|270002967|gb|EEZ99414.1|	79.3	2e-13	odorant receptor 58 [Tribolium castaneum]	sp|Q7QCC7|OR7_ANOGA	68.9	5e-11	Gustatory and odorant receptor 7 OS=Anopheles gambiae GN=GPRor7 PE=2 SV=3	--	--	--	--	--	K08471	4e-12	72.4	api:100165095	gustatory receptor	-	GO:0004871//signal transducer activity	-
CL1396.Contig1	907	409	11.1234	gi|195380766|ref|XP_002049132.1|	60.5	1e-07	GJ20921 [Drosophila virilis] >gi|194143929|gb|EDW60325.1| GJ20921 [Drosophila virilis]	--	--	--	--	--	--	--	--	--	--	--	--	--	--	-	-	-
CL1397.Contig1	883	263	7.3471	gi|189238796|ref|XP_974873.2|	105	2e-21	PREDICTED: similar to transcriptional co-repressor Sin3A [Tribolium castaneum]	--	--	--	--	--	--	--	--	--	K11644	3e-22	105	tca:663745	paired amphipathic helix protein Sin3a	-	-	-
CL1398.Contig1	237	11	1.1449	--	--	--	--	--	--	--	--	--	--	--	--	--	--	--	--	--	--	-	-	-
CL1399.Contig1	845	231	6.7434	--	--	--	--	--	--	--	--	--	--	--	--	--	--	--	--	--	--	-	-	-
CL14.Contig1	665	925	34.3118	--	--	--	--	--	--	--	--	--	--	--	--	--	--	--	--	--	--	-	-	-
CL14.Contig2	153	4	0.6449	--	--	--	--	--	--	--	--	--	--	--	--	--	--	--	--	--	--	-	-	-
CL14.Contig3	665	941	34.9053	--	--	--	--	--	--	--	--	--	--	--	--	--	--	--	--	--	--	-	-	-
CL14.Contig4	1469	4129	69.334	--	--	--	--	--	--	--	--	--	--	--	--	--	--	--	--	--	--	-	-	-
CL14.Contig5	1497	1735	28.5891	--	--	--	--	--	--	--	--	--	--	--	--	--	--	--	--	--	--	-	-	-
CL14.Contig6	3530	1217	8.5043	gi|311213978|gb|ADP69289.1|	400	1e-109	cytochrome P450 [Locusta migratoria manilensis]	sp|Q964T2|CP9E2_BLAGE	377	3e-103	Cytochrome P450 9e2 OS=Blattella germanica GN=CYP9E2 PE=2 SV=1	AGc2890	153	2e-36	COG2124	Cytochrome P450	K15002	7e-100	366	tca:664467	cytochrome P450, family 6 [EC:1.14.-.-]	-	-	-
CL140.Contig1	322	76	5.8221	--	--	--	--	--	--	--	--	--	--	--	--	--	--	--	--	--	--	-	-	-
CL140.Contig2	283	57	4.9683	--	--	--	--	--	--	--	--	--	--	--	--	--	--	--	--	--	--	-	-	-
CL140.Contig3	370	106	7.0669	--	--	--	--	--	--	--	--	--	--	--	--	--	--	--	--	--	--	-	-	-
CL140.Contig4	367	22	1.4787	--	--	--	--	--	--	--	--	--	--	--	--	--	--	--	--	--	--	-	-	-
CL1400.Contig1	392	21	1.3215	gi|37361880|gb|AAQ91053.1|	68.2	1e-10	LRRGT00097 [Rattus norvegicus]	sp|P44836|HGP3_HAEIN	60.1	4e-09	Probable hemoglobin and hemoglobin-haptoglobin-binding protein 3 OS=Haemophilus influenzae (strain ATCC 51907 / DSM 11121 / KW20 / Rd) GN=HI_0712 PE=1 SV=1	HI0712	60.1	1e-09	COG1629	Outer membrane receptor proteins, mostly Fe transport	K06835	3e-06	50.4	cin:100184481	disintegrin and metalloproteinase domain-containing protein 12 [EC:3.4.24.-]	-	-	-
CL1401.Contig1	704	60	2.1023	--	--	--	--	--	--	--	--	--	--	--	--	--	--	--	--	--	--	-	-	-
CL1402.Contig1	473	38	1.9817	--	--	--	--	--	--	--	--	--	--	--	--	--	--	--	--	--	--	-	-	-
CL1403.Contig1	495	135	6.7275	--	--	--	--	--	--	--	--	--	--	--	--	--	--	--	--	--	--	-	-	-
CL1404.Contig1	239	50	5.1605	gi|307178650|gb|EFN67292.1|	86.3	4e-16	Transposable element Tc3 transposase [Camponotus floridanus]	--	--	--	--	--	--	--	--	--	--	--	--	--	--	-	-	-
CL1405.Contig1	468	86	4.5329	--	--	--	--	--	--	--	--	--	--	--	--	--	--	--	--	--	--	-	-	-
CL1406.Contig1	555	22	0.9778	gi|156554181|ref|XP_001599962.1|	79.7	6e-14	PREDICTED: dolichol kinase-like [Nasonia vitripennis]	--	--	--	--	--	--	--	--	--	K00902	1e-14	79.7	nvi:100115154	dolichol kinase [EC:2.7.1.108]	-	-	-
CL1406.Contig2	906	63	1.7153	gi|307206077|gb|EFN84170.1|	88.2	5e-16	Transmembrane protein 15 [Harpegnathos saltator]	--	--	--	--	--	--	--	--	--	K00902	4e-20	99	api:100161817	dolichol kinase [EC:2.7.1.108]	-	-	-
CL1407.Contig1	304	18	1.4606	--	--	--	--	--	--	--	--	--	--	--	--	--	--	--	--	--	--	-	-	-
CL1408.Contig1	1710	75	1.0819	gi|307213111|gb|EFN88633.1|	649	0	Sodium/hydrogen exchanger 3 [Harpegnathos saltator]	sp|Q14940|SL9A5_HUMAN	209	7e-53	Sodium/hydrogen exchanger 5 OS=Homo sapiens GN=SLC9A5 PE=1 SV=2	--	--	--	--	--	K12040	0	725	phu:Phum_PHUM467900	solute carrier family 9 (sodium/hydrogen exchanger), member 3	GO:0006812//cation transport	GO:0015299//solute:hydrogen antiporter activity	-
CL1409.Contig1	1029	714	17.1161	gi|157128342|ref|XP_001661410.1|	299	1e-79	complement component [Aedes aegypti] >gi|94468904|gb|ABF18301.1| complement component 1 q subcomponent binding protein-like protein [Aedes aegypti] >gi|108872619|gb|EAT36844.1| complement component [Aedes aegypti]	sp|Q3T0B6|C1QBP_BOVIN	145	5e-34	Complement component 1 Q subcomponent-binding protein, mitochondrial OS=Bos taurus GN=C1QBP PE=2 SV=1	--	--	--	--	--	--	--	--	--	--	-	-	-
CL141.Contig1	1113	1468	32.5352	--	--	--	--	--	--	--	--	--	--	--	--	--	--	--	--	--	--	-	-	-
CL1410.Contig1	472	82	4.2854	--	--	--	--	--	--	--	--	--	--	--	--	--	--	--	--	--	--	-	-	-
CL1411.Contig1	853	114	3.2967	gi|328718100|ref|XP_003246389.1|	104	2e-27	PREDICTED: RNA-directed DNA polymerase from mobile element jockey-like [Acyrthosiphon pisum]	sp|Q95SX7|RTBS_DROME	74.3	1e-12	Probable RNA-directed DNA polymerase from transposon BS OS=Drosophila melanogaster GN=RTase PE=2 SV=1	--	--	--	--	--	K03511	1e-19	74.3	hmg:100197887	DNA polymerase kappa subunit [EC:2.7.7.7]	-	-	-
CL1412.Contig1	471	83	4.3469	--	--	--	--	--	--	--	--	--	--	--	--	--	--	--	--	--	--	-	-	-
CL1413.Contig1	3698	2496	16.6495	gi|66514147|ref|XP_396290.2|	1264	0	PREDICTED: alpha-mannosidase 2 [Apis mellifera]	sp|P27046|MA2A1_MOUSE	626	3e-178	Alpha-mannosidase 2 OS=Mus musculus GN=Man2a1 PE=1 SV=2	MT0676	70.9	2e-11	COG0383	Alpha-mannosidase	K01191	0	1447	phu:Phum_PHUM025610	alpha-mannosidase [EC:3.2.1.24]	-	GO:0004553//hydrolase activity, hydrolyzing O-glycosyl compounds;GO:0005488//binding	-
CL1414.Contig1	705	132	4.6186	--	--	--	--	--	--	--	--	--	--	--	--	--	--	--	--	--	--	-	-	-
CL1415.Contig1	976	370	9.3514	--	--	--	--	--	--	--	--	--	--	--	--	--	--	--	--	--	--	-	-	-
CL1416.Contig1	2234	267	2.9482	gi|340728309|ref|XP_003402468.1|	1107	0	PREDICTED: serine/threonine-protein phosphatase 6 regulatory ankyrin repeat subunit C-like isoform 2 [Bombus terrestris]	sp|Q9Y210|TRPC6_HUMAN	126	6e-28	Short transient receptor potential channel 6 OS=Homo sapiens GN=TRPC6 PE=1 SV=1	FN0178	91.7	5e-18	COG0666	FOG: Ankyrin repeat	K04969	1e-30	135	dre:100333090	transient receptor potential cation channel subfamily C member 6	GO:0009612//response to mechanical stimulus;GO:0006810//transport;GO:0050954//sensory perception of mechanical stimulus;GO:0050906//detection of stimulus involved in sensory perception	GO:0005216//ion channel activity	GO:0042995//cell projection
CL1417.Contig1	469	39	2.0512	--	--	--	--	--	--	--	--	--	--	--	--	--	--	--	--	--	--	-	-	-
CL1418.Contig1	2450	826	8.3164	gi|307211156|gb|EFN87374.1|	181	2e-94	PiggyBac transposable element-derived protein 4 [Harpegnathos saltator]	sp|Q96DM1|PGBD4_HUMAN	75.5	3e-26	PiggyBac transposable element-derived protein 4 OS=Homo sapiens GN=PGBD4 PE=2 SV=3	--	--	--	--	--	K13966	4e-18	94.4	rno:304692	serpin B11/12	-	-	-
CL1419.Contig1	1005	511	12.5423	gi|332028372|gb|EGI68418.1|	73.9	1e-11	Mariner Mos1 transposase [Acromyrmex echinatior]	sp|Q7JQ07|MOS1T_DROMA	58.2	9e-08	Mariner Mos1 transposase OS=Drosophila mauritiana GN=mariner\T PE=1 SV=1	--	--	--	--	--	K11433	1e-08	60.8	hmg:100199829	histone-lysine N-methyltransferase SETMAR [EC:2.1.1.43]	-	-	-
CL142.Contig1	572	23	0.9919	gi|333467980|gb|EAA07888.5|	53.1	7e-06	AGAP002748-PA [Anopheles gambiae str. PEST]	sp|Q16975|KPC2_APLCA	50.8	6e-06	Calcium-independent protein kinase C OS=Aplysia californica GN=PRKC2 PE=1 SV=1	--	--	--	--	--	K06068	1e-06	53.1	cqu:CpipJ_CPIJ020037	novel protein kinase C [EC:2.7.11.13]	-	GO:0004674//protein serine/threonine kinase activity;GO:0000166//nucleotide binding	-
CL142.Contig2	671	26	0.9558	gi|333467980|gb|EAA07888.5|	53.1	9e-06	AGAP002748-PA [Anopheles gambiae str. PEST]	sp|Q16975|KPC2_APLCA	50.8	8e-06	Calcium-independent protein kinase C OS=Aplysia californica GN=PRKC2 PE=1 SV=1	--	--	--	--	--	K06068	1e-06	53.1	cqu:CpipJ_CPIJ020037	novel protein kinase C [EC:2.7.11.13]	-	GO:0004674//protein serine/threonine kinase activity;GO:0000166//nucleotide binding	-
CL1420.Contig1	335	67	4.9335	--	--	--	--	--	--	--	--	--	--	--	--	--	--	--	--	--	--	-	-	-
CL1421.Contig1	275	108	9.6876	gi|321476362|gb|EFX87323.1|	57.8	1e-07	hypothetical protein DAPPUDRAFT_307124 [Daphnia pulex]	--	--	--	--	--	--	--	--	--	--	--	--	--	--	-	-	-
CL1422.Contig1	833	701	20.7585	--	--	--	--	--	--	--	--	--	--	--	--	--	--	--	--	--	--	-	-	-
CL1423.Contig1	6763	4115	15.0091	gi|332024978|gb|EGI65165.1|	3187	0	Protein purity of essence [Acromyrmex echinatior]	sp|Q5T4S7|UBR4_HUMAN	2474	0	E3 ubiquitin-protein ligase UBR4 OS=Homo sapiens GN=UBR4 PE=1 SV=1	--	--	--	--	--	K10691	0	3145	nvi:100124096	E3 ubiquitin-protein ligase UBR4 [EC:6.3.2.19]	-	GO:0016874//ligase activity;GO:0046872//metal ion binding	GO:0044424//intracellular part
CL1424.Contig1	2234	0	0	gi|195121450|ref|XP_002005233.1|	143	3e-32	GI20380 [Drosophila mojavensis] >gi|193910301|gb|EDW09168.1| GI20380 [Drosophila mojavensis]	sp|Q5QD51|AKA12_RAT	53.1	8e-06	A-kinase anchor protein 12 OS=Rattus norvegicus GN=Akap12 PE=1 SV=1	--	--	--	--	--	--	--	--	--	--	-	-	-
CL1424.Contig2	2318	4	0.0426	gi|158294866|ref|XP_315864.4|	143	3e-32	AGAP005840-PA [Anopheles gambiae str. PEST] >gi|157015764|gb|EAA11549.4| AGAP005840-PA [Anopheles gambiae str. PEST]	sp|Q17RH7|TPRXL_HUMAN	53.1	9e-06	Putative protein TPRXL OS=Homo sapiens GN=TPRXL PE=5 SV=2	--	--	--	--	--	--	--	--	--	--	-	-	-
CL1425.Contig1	819	154	4.6383	--	--	--	--	--	--	--	--	--	--	--	--	--	--	--	--	--	--	-	-	-
CL1426.Contig1	259	5	0.4762	--	--	--	--	--	--	--	--	--	--	--	--	--	--	--	--	--	--	-	-	-
CL1427.Contig1	1508	364	5.9542	--	--	--	--	--	--	--	--	--	--	--	--	--	--	--	--	--	--	-	-	-
CL1429.Contig1	170	5	0.7255	--	--	--	--	--	--	--	--	--	--	--	--	--	--	--	--	--	--	-	-	-
CL143.Contig1	836	301	8.8814	gi|115803132|ref|XP_001198853.1|	48.9	2e-08	PREDICTED: similar to endonuclease-reverse transcriptase [Strongylocentrotus purpuratus] >gi|115943868|ref|XP_001196835.1| PREDICTED: similar to endonuclease-reverse transcriptase [Strongylocentrotus purpuratus]	--	--	--	--	--	--	--	--	--	--	--	--	--	--	-	-	-
CL143.Contig2	826	35	1.0452	gi|115803132|ref|XP_001198853.1|	42.7	1e-06	PREDICTED: similar to endonuclease-reverse transcriptase [Strongylocentrotus purpuratus] >gi|115943868|ref|XP_001196835.1| PREDICTED: similar to endonuclease-reverse transcriptase [Strongylocentrotus purpuratus]	--	--	--	--	--	--	--	--	--	--	--	--	--	--	-	-	-
CL1430.Contig1	715	246	8.487	--	--	--	--	--	--	--	--	--	--	--	--	--	--	--	--	--	--	-	-	-
CL1431.Contig1	491	71	3.567	gi|296478229|gb|DAA20344.1|	128	8e-29	craniofacial development protein 2 [Bos taurus]	sp|O02751|CFDP2_BOVIN	128	2e-29	Craniofacial development protein 2 OS=Bos taurus GN=CFDP2 PE=1 SV=2	--	--	--	--	--	--	--	--	--	--	-	-	-
CL1432.Contig1	700	142	5.004	gi|270016838|gb|EFA13284.1|	120	4e-26	hypothetical protein TcasGA2_TC010304 [Tribolium castaneum]	--	--	--	--	--	--	--	--	--	--	--	--	--	--	-	-	-
CL1433.Contig1	298	306	25.3296	--	--	--	--	--	--	--	--	--	--	--	--	--	--	--	--	--	--	-	-	-
CL1434.Contig1	574	34	1.4611	--	--	--	--	--	--	--	--	--	--	--	--	--	--	--	--	--	--	-	-	-
CL1435.Contig1	390	211	13.3457	--	--	--	--	--	--	--	--	--	--	--	--	--	--	--	--	--	--	-	-	-
CL1436.Contig1	474	154	8.0143	--	--	--	--	--	--	--	--	--	--	--	--	--	--	--	--	--	--	-	-	-
CL1437.Contig1	1817	1418	19.2506	gi|307173872|gb|EFN64629.1|	589	1e-166	Tyrosine aminotransferase [Camponotus floridanus]	sp|Q58CZ9|ATTY_BOVIN	488	8e-137	Tyrosine aminotransferase OS=Bos taurus GN=TAT PE=2 SV=1	PM0052	170	7e-42	COG0436	Aspartate/tyrosine/aromatic aminotransferase	K00815	2e-165	583	ame:725204	tyrosine aminotransferase [EC:2.6.1.5]	-	-	-
CL1438.Contig1	727	113	3.8341	--	--	--	--	--	--	--	--	--	--	--	--	--	--	--	--	--	--	-	-	-
CL1439.Contig1	225	25	2.7408	--	--	--	--	--	--	--	--	--	--	--	--	--	--	--	--	--	--	-	-	-
CL144.Contig1	1041	27	0.6398	gi|298204349|gb|ADI61823.1|	110	1e-28	endonuclease-reverse transcriptase [Bombyx mori]	sp|Q10126|YSM6_CAEEL	54.3	1e-06	Putative uncharacterized transposon-derived protein F52C9.6 OS=Caenorhabditis elegans GN=F52C9.6 PE=5 SV=1	--	--	--	--	--	--	--	--	--	--	-	GO:0003824//catalytic activity	-
CL144.Contig2	1847	379	5.0617	gi|298204349|gb|ADI61823.1|	110	3e-28	endonuclease-reverse transcriptase [Bombyx mori]	sp|Q10126|YSM6_CAEEL	54.3	3e-06	Putative uncharacterized transposon-derived protein F52C9.6 OS=Caenorhabditis elegans GN=F52C9.6 PE=5 SV=1	--	--	--	--	--	--	--	--	--	--	-	GO:0003824//catalytic activity	-
CL144.Contig3	1891	0	0	gi|298204349|gb|ADI61823.1|	110	3e-28	endonuclease-reverse transcriptase [Bombyx mori]	sp|Q10126|YSM6_CAEEL	54.3	3e-06	Putative uncharacterized transposon-derived protein F52C9.6 OS=Caenorhabditis elegans GN=F52C9.6 PE=5 SV=1	--	--	--	--	--	--	--	--	--	--	-	GO:0003824//catalytic activity	-
CL144.Contig4	1751	398	5.6069	gi|298204349|gb|ADI61823.1|	110	2e-28	endonuclease-reverse transcriptase [Bombyx mori]	sp|Q10126|YSM6_CAEEL	54.3	3e-06	Putative uncharacterized transposon-derived protein F52C9.6 OS=Caenorhabditis elegans GN=F52C9.6 PE=5 SV=1	--	--	--	--	--	--	--	--	--	--	-	GO:0003824//catalytic activity	-
CL1440.Contig1	198	488	60.7964	gi|307172723|gb|EFN64029.1|	71.6	1e-11	Titin [Camponotus floridanus]	sp|Q9I7U4|TITIN_DROME	57.4	3e-08	Titin OS=Drosophila melanogaster GN=sls PE=1 SV=3	jhp1260	47.4	6e-06	COG0810	Periplasmic protein TonB, links inner and outer membranes	K14721	1e-10	64.7	phu:Phum_PHUM540970	DNA-directed RNA polymerase III subunit RPC5	-	-	-
CL1441.Contig1	394	51	3.193	gi|189240756|ref|XP_968999.2|	92.4	8e-25	PREDICTED: similar to zinc knuckle domain protein [Tribolium castaneum]	--	--	--	--	--	--	--	--	--	K12047	8e-09	52.8	xtr:100379714	maltase-glucoamylase [EC:3.2.1.20 3.2.1.3]	GO:0043170;GO:0044238//primary metabolic process	GO:0003676//nucleic acid binding	-
CL1442.Contig1	537	26	1.1943	gi|72086181|ref|XP_783441.1|	136	5e-31	PREDICTED: similar to piggyBac transposable element derived 4 [Strongylocentrotus purpuratus] >gi|115731621|ref|XP_001202848.1| PREDICTED: similar to piggyBac transposable element derived 4 [Strongylocentrotus purpuratus]	sp|Q96DM1|PGBD4_HUMAN	97.8	3e-20	PiggyBac transposable element-derived protein 4 OS=Homo sapiens GN=PGBD4 PE=2 SV=3	--	--	--	--	--	K00844	9e-07	53.1	hmg:100198395	hexokinase [EC:2.7.1.1]	-	-	-
CL1443.Contig1	583	47	1.9886	--	--	--	--	--	--	--	--	--	--	--	--	--	--	--	--	--	--	-	-	-
CL1444.Contig1	159	0	0	--	--	--	--	--	--	--	--	--	--	--	--	--	--	--	--	--	--	-	-	-
CL1445.Contig1	895	117	3.2247	--	--	--	--	--	--	--	--	--	--	--	--	--	--	--	--	--	--	-	-	-
CL1446.Contig1	462	67	3.5773	--	--	--	--	--	--	--	--	--	--	--	--	--	--	--	--	--	--	-	-	-
CL1447.Contig1	385	67	4.2928	--	--	--	--	--	--	--	--	--	--	--	--	--	--	--	--	--	--	-	-	-
CL1448.Contig1	919	549	14.736	--	--	--	--	--	--	--	--	--	--	--	--	--	--	--	--	--	--	-	-	-
CL1449.Contig1	1950	330	4.1745	gi|328707512|ref|XP_001951244.2|	445	1e-123	PREDICTED: slowpoke-binding protein-like [Acyrthosiphon pisum]	sp|Q8IPH9|SLOB_DROME	344	2e-93	Slowpoke-binding protein OS=Drosophila melanogaster GN=Slob PE=1 SV=2	--	--	--	--	--	K11322	2e-19	97.8	tca:660832	enhancer of polycomb-like protein	-	-	-
CL145.Contig1	694	11	0.391	--	--	--	--	--	--	--	--	--	--	--	--	--	--	--	--	--	--	-	-	-
CL145.Contig2	1388	1237	21.9838	gi|328725105|ref|XP_003248346.1|	204	2e-52	PREDICTED: craniofacial development protein 2-like, partial [Acyrthosiphon pisum]	sp|Q588U8|CFDP2_TRAJA	101	6e-21	Craniofacial development protein 2 OS=Tragulus javanicus GN=CFDP2 PE=2 SV=1	--	--	--	--	--	--	--	--	--	--	-	-	-
CL1450.Contig1	236	28	2.9266	--	--	--	--	--	--	--	--	--	--	--	--	--	--	--	--	--	--	-	-	-
CL1451.Contig1	718	296	10.1693	--	--	--	--	--	--	--	--	--	--	--	--	--	--	--	--	--	--	-	-	-
CL1452.Contig1	1104	307	6.8595	--	--	--	--	--	--	--	--	--	--	--	--	--	--	--	--	--	--	-	-	-
CL1453.Contig1	1870	13861	182.842	gi|332023213|gb|EGI63469.1|	273	2e-71	U6 snRNA-associated Sm-like protein LSm6 [Acromyrmex echinatior]	sp|P09789|GRP1_PETHY	248	1e-64	Glycine-rich cell wall structural protein 1 OS=Petunia hybrida GN=GRP-1 PE=1 SV=1	XF0818	139	2e-32	COG2730	Endoglucanase	K10385	2e-62	240	mmu:16939	loricrin	-	GO:0005198//structural molecule activity	-
CL1454.Contig1	460	18	0.9652	gi|307193583|gb|EFN76321.1|	107	1e-22	MutS protein-like protein 5 [Harpegnathos saltator]	sp|Q9QUM7|MSH5_MOUSE	95.9	9e-20	MutS protein homolog 5 OS=Mus musculus GN=Msh5 PE=2 SV=1	YDL154w	54.3	8e-08	COG0249	Mismatch repair ATPase (MutS family)	K08741	5e-30	129	phu:Phum_PHUM197490	DNA mismatch repair protein MSH5	GO:0007276//gamete generation;GO:0006259//DNA metabolic process;GO:0007127//meiosis I	GO:0003677//DNA binding	GO:0000794//condensed nuclear chromosome
CL1455.Contig1	1619	0	0	--	--	--	--	--	--	--	--	--	--	--	--	--	--	--	--	--	--	-	-	-
CL1455.Contig2	1902	86	1.1153	--	--	--	--	--	--	--	--	--	--	--	--	--	--	--	--	--	--	-	-	-
CL1456.Contig1	283	6	0.523	--	--	--	--	--	--	--	--	--	--	--	--	--	--	--	--	--	--	-	-	-
CL1457.Contig1	184	6	0.8044	--	--	--	--	--	--	--	--	--	--	--	--	--	--	--	--	--	--	-	-	-
CL1458.Contig1	1172	287	6.0406	gi|340712494|ref|XP_003394794.1|	361	3e-98	PREDICTED: TATA box-binding protein-like protein 1-like [Bombus terrestris]	sp|Q9YGV8|TBPL1_CHICK	224	7e-58	TATA box-binding protein-like protein 1 OS=Gallus gallus GN=TBPL1 PE=2 SV=1	YER148w	142	1e-33	COG2101	TATA-box binding protein (TBP), component of TFIID and TFIIIB	K03120	7e-98	357	ame:412919	transcription initiation factor TFIID TATA-box-binding protein	GO:0006352//transcription initiation	GO:0016491//oxidoreductase activity;GO:0003676//nucleic acid binding	-
CL1459.Contig1	1778	92	1.2764	gi|328788628|ref|XP_397230.3|	828	0	PREDICTED: TBC1 domain family member 24-like isoform 2 [Apis mellifera]	sp|A1A5K6|TBC24_XENLA	216	3e-55	TBC1 domain family member 24 OS=Xenopus laevis GN=tbc1d24 PE=2 SV=1	--	--	--	--	--	K12587	6e-09	63.2	bfo:BRAFLDRAFT_124886	exosome complex component MTR3, animal type	-	-	-
CL146.Contig1	3089	0	0	--	--	--	--	--	--	--	--	--	--	--	--	--	--	--	--	--	--	-	-	-
CL146.Contig2	3963	8	0.0498	gi|332025785|gb|EGI65942.1|	567	1e-159	ADP-dependent glucokinase [Acromyrmex echinatior]	sp|Q8VDL4|ADPGK_MOUSE	216	8e-55	ADP-dependent glucokinase OS=Mus musculus GN=Adpgk PE=1 SV=2	PAB0967	67.8	1e-10	COG4809	Archaeal ADP-dependent phosphofructokinase/glucokinase	K08074	3e-117	424	dpo:Dpse_GA19752	ADP-dependent glucokinase [EC:2.7.1.147]	-	-	-
CL1460.Contig1	2512	0	0	gi|193613360|ref|XP_001944084.1|	508	0	PREDICTED: ATP-dependent RNA helicase Ddx1-like [Acyrthosiphon pisum]	sp|Q0IIK5|DDX1_BOVIN	485	0	ATP-dependent RNA helicase DDX1 OS=Bos taurus GN=DDX1 PE=2 SV=1	RSc2211	84.3	3e-32	COG0513	Superfamily II DNA and RNA helicases	K13177	0	508	api:100159507	ATP-dependent RNA helicase DDX1 [EC:3.6.4.13]	GO:0006281//DNA repair;GO:0032392//DNA geometric change;GO:0010467//gene expression	GO:0003729//mRNA binding;GO:0042623//ATPase activity, coupled;GO:0000166//nucleotide binding;GO:0004386//helicase activity;GO:0008134//transcription factor binding;GO:0004518//nuclease activity	GO:0043231//intracellular membrane-bounded organelle
CL1460.Contig2	2595	98	0.9316	gi|340728380|ref|XP_003402503.1|	1190	0	PREDICTED: ATP-dependent RNA helicase Ddx1-like isoform 1 [Bombus terrestris]	sp|Q9VNV3|DDX1_DROME	1078	0	ATP-dependent RNA helicase Ddx1 OS=Drosophila melanogaster GN=Ddx1 PE=2 SV=1	RSc2211	157	9e-38	COG0513	Superfamily II DNA and RNA helicases	K13177	0	1183	ame:408794	ATP-dependent RNA helicase DDX1 [EC:3.6.4.13]	GO:0006413//translational initiation;GO:0022613;GO:0000398//nuclear mRNA splicing, via spliceosome;GO:0009792//embryonic development ending in birth or egg hatching	GO:0042623//ATPase activity, coupled;GO:0032559//adenyl ribonucleotide binding	-
CL1461.Contig1	1091	212	4.7933	gi|16903179|gb|AAK61417.1|	73.2	1e-18	transposase [Ceratitis rosa]	--	--	--	--	--	--	--	--	--	--	--	--	--	--	-	-	-
CL1462.Contig1	889	228	6.3264	gi|221119676|ref|XP_002155414.1|	51.2	7e-06	PREDICTED: similar to ORF2-encoded protein, partial [Hydra magnipapillata]	--	--	--	--	--	--	--	--	--	--	--	--	--	--	-	-	-
CL1463.Contig1	3271	3420	25.791	gi|91083803|ref|XP_973194.1|	797	0	PREDICTED: similar to AMP-activated protein kinase, gamma regulatory subunit [Tribolium castaneum]	sp|Q91WG5|AAKG2_MOUSE	418	1e-115	5'-AMP-activated protein kinase subunit gamma-2 OS=Mus musculus GN=Prkag2 PE=1 SV=2	YGL115w	202	2e-51	COG0517	FOG: CBS domain	K07200	4e-163	576	api:100164866	5'-AMP-activated protein kinase, regulatory gamma subunit	GO:0055092//sterol homeostasis;GO:0006464//protein modification process;GO:0051726//regulation of cell cycle	GO:0004674//protein serine/threonine kinase activity	-
CL1464.Contig1	555	25	1.1111	gi|189236367|ref|XP_968357.2|	152	9e-36	PREDICTED: similar to AGAP010026-PA [Tribolium castaneum]	sp|Q9P241|AT10D_HUMAN	80.5	6e-15	Probable phospholipid-transporting ATPase VD OS=Homo sapiens GN=ATP10D PE=2 SV=3	--	--	--	--	--	K01530	5e-30	130	aag:AaeL_AAEL007689	phospholipid-translocating ATPase [EC:3.6.3.1]	GO:0009206;GO:0006869//lipid transport	GO:0042625//ATPase activity, coupled to transmembrane movement of ions;GO:0046872//metal ion binding;GO:0005548//phospholipid transporter activity;GO:0032559//adenyl ribonucleotide binding	GO:0031224//intrinsic to membrane
CL1464.Contig2	610	25	1.011	gi|195397923|ref|XP_002057577.1|	158	2e-37	GJ18022 [Drosophila virilis] >gi|194141231|gb|EDW57650.1| GJ18022 [Drosophila virilis]	sp|Q9P241|AT10D_HUMAN	80.9	6e-15	Probable phospholipid-transporting ATPase VD OS=Homo sapiens GN=ATP10D PE=2 SV=3	--	--	--	--	--	K01530	5e-38	157	aag:AaeL_AAEL007689	phospholipid-translocating ATPase [EC:3.6.3.1]	GO:0009206;GO:0006869//lipid transport	GO:0042625//ATPase activity, coupled to transmembrane movement of ions;GO:0046872//metal ion binding;GO:0005548//phospholipid transporter activity;GO:0032559//adenyl ribonucleotide binding	GO:0031224//intrinsic to membrane
CL1465.Contig1	418	151	8.9109	gi|91091396|ref|XP_973582.1|	94.4	1e-18	PREDICTED: similar to AGAP000499-PA [Tribolium castaneum]	--	--	--	--	--	--	--	--	--	--	--	--	--	--	-	-	-
CL1466.Contig1	862	144	4.1208	--	--	--	--	--	--	--	--	--	--	--	--	--	--	--	--	--	--	-	-	-
CL1467.Contig1	321	7	0.5379	--	--	--	--	--	--	--	--	--	--	--	--	--	--	--	--	--	--	-	-	-
CL1468.Contig1	624	404	15.9705	--	--	--	--	--	--	--	--	--	--	--	--	--	--	--	--	--	--	-	-	-
CL1469.Contig1	3220	4426	33.9062	gi|340724474|ref|XP_003400607.1|	1199	0	PREDICTED: probable ATP-dependent RNA helicase DDX23-like [Bombus terrestris]	sp|Q9BUQ8|DDX23_HUMAN	1069	0	Probable ATP-dependent RNA helicase DDX23 OS=Homo sapiens GN=DDX23 PE=1 SV=3	ECU08g1080	283	2e-75	COG0513	Superfamily II DNA and RNA helicases	K12858	0	1214	phu:Phum_PHUM537610	ATP-dependent RNA helicase DDX23/PRP28 [EC:3.6.4.13]	GO:0000377//RNA splicing, via transesterification reactions with bulged adenosine as nucleophile	GO:0003724//RNA helicase activity;GO:0042623//ATPase activity, coupled;GO:0032559//adenyl ribonucleotide binding	GO:0005681//spliceosomal complex;GO:0030532//small nuclear ribonucleoprotein complex
CL147.Contig1	655	7	0.2636	gi|326431879|gb|EGD77449.1|	65.5	2e-09	galactosidase [Salpingoeca sp. ATCC 50818]	sp|Q69566|U88_HHV6U	57.4	8e-08	Uncharacterized protein U88 OS=Human herpesvirus 6A (strain Uganda-1102) GN=U88 PE=4 SV=1	--	--	--	--	--	K14079	9e-06	50.4	dmo:Dmoj_GI15889	poly(A) RNA polymerase GLD2 [EC:2.7.7.19]	GO:0006796//phosphate metabolic process;GO:0007155//cell adhesion;GO:0006464//protein modification process	GO:0008233//peptidase activity;GO:0004672//protein kinase activity;GO:0000166//nucleotide binding;GO:0004721//phosphoprotein phosphatase activity	-
CL147.Contig2	652	0	0	gi|326431879|gb|EGD77449.1|	65.5	2e-09	galactosidase [Salpingoeca sp. ATCC 50818]	sp|Q69566|U88_HHV6U	57.4	8e-08	Uncharacterized protein U88 OS=Human herpesvirus 6A (strain Uganda-1102) GN=U88 PE=4 SV=1	--	--	--	--	--	K14079	9e-06	50.4	dmo:Dmoj_GI15889	poly(A) RNA polymerase GLD2 [EC:2.7.7.19]	GO:0006796//phosphate metabolic process;GO:0007155//cell adhesion;GO:0006464//protein modification process	GO:0008233//peptidase activity;GO:0004672//protein kinase activity;GO:0000166//nucleotide binding;GO:0004721//phosphoprotein phosphatase activity	-
CL147.Contig3	590	0	0	gi|326431879|gb|EGD77449.1|	65.5	1e-09	galactosidase [Salpingoeca sp. ATCC 50818]	sp|Q69566|U88_HHV6U	57.4	7e-08	Uncharacterized protein U88 OS=Human herpesvirus 6A (strain Uganda-1102) GN=U88 PE=4 SV=1	--	--	--	--	--	K14079	7e-06	50.4	dmo:Dmoj_GI15889	poly(A) RNA polymerase GLD2 [EC:2.7.7.19]	GO:0006796//phosphate metabolic process;GO:0007155//cell adhesion;GO:0006464//protein modification process	GO:0008233//peptidase activity;GO:0004672//protein kinase activity;GO:0000166//nucleotide binding;GO:0004721//phosphoprotein phosphatase activity	-
CL1470.Contig1	592	1723	71.7937	--	--	--	--	--	--	--	--	--	--	--	--	--	--	--	--	--	--	-	-	-
CL1471.Contig1	447	55	3.0351	--	--	--	--	--	--	--	--	--	--	--	--	--	--	--	--	--	--	-	-	-
CL1472.Contig1	434	75	4.2628	gi|332023708|gb|EGI63932.1|	198	5e-50	WD repeat-containing protein 7 [Acromyrmex echinatior]	sp|Q920I9|WDR7_MOUSE	89.4	7e-18	WD repeat-containing protein 7 OS=Mus musculus GN=Wdr7 PE=1 SV=3	--	--	--	--	--	--	--	--	--	--	-	-	-
CL1473.Contig1	555	9	0.4	gi|225716440|gb|ACO14066.1|	75.5	1e-12	Transposable element Tcb1 transposase [Esox lucius]	--	--	--	--	--	--	--	--	--	--	--	--	--	--	-	-	-
CL1474.Contig1	159	21	3.258	--	--	--	--	--	--	--	--	--	--	--	--	--	--	--	--	--	--	-	-	-
CL1475.Contig1	477	52	2.6891	--	--	--	--	--	--	--	--	--	--	--	--	--	--	--	--	--	--	-	-	-
CL1476.Contig1	901	307	8.405	gi|332018571|gb|EGI59159.1|	60.8	6e-17	Histone-lysine N-methyltransferase SETMAR [Acromyrmex echinatior]	--	--	--	--	--	--	--	--	--	--	--	--	--	--	-	-	-
CL1477.Contig1	463	80	4.2622	--	--	--	--	--	--	--	--	--	--	--	--	--	--	--	--	--	--	-	-	-
CL1478.Contig1	880	383	10.7359	gi|307203421|gb|EFN82496.1|	237	4e-61	mRNA-decapping enzyme 2 [Harpegnathos saltator]	sp|Q5REQ8|DCP2_PONAB	141	5e-33	mRNA-decapping enzyme 2 OS=Pongo abelii GN=DCP2 PE=2 SV=1	SPAC19A8.12_1	105	1e-22	COG0494	NTP pyrophosphohydrolases including oxidative damage repair enzymes	K12613	1e-53	210	ame:412521	mRNA-decapping enzyme subunit 2 [EC:3.-.-.-]	GO:0000956//nuclear-transcribed mRNA catabolic process	GO:0005488//binding	-
CL1479.Contig1	679	137	4.9771	--	--	--	--	--	--	--	--	--	--	--	--	--	--	--	--	--	--	-	-	-
CL148.Contig1	8322	28063	83.182	gi|112984340|ref|NP_001037478.1|	2308	0	p270 [Bombyx mori] >gi|2058460|gb|AAB53258.1| p270 [Bombyx mori]	sp|P12276|FAS_CHICK	989	0	Fatty acid synthase OS=Gallus gallus GN=FASN PE=1 SV=5	all1649	352	6e-96	COG3321	Polyketide synthase modules and related proteins	K00665	0	2130	phu:Phum_PHUM448390	fatty acid synthase, animal type [EC:2.3.1.85]	GO:0008152//metabolic process	GO:0003824//catalytic activity;GO:0005488//binding	-
CL1480.Contig1	874	104	2.9352	gi|242024026|ref|XP_002432431.1|	72.4	2e-11	ALK tyrosine kinase receptor precursor, putative [Pediculus humanus corporis] >gi|212517864|gb|EEB19693.1| ALK tyrosine kinase receptor precursor, putative [Pediculus humanus corporis]	--	--	--	--	--	--	--	--	--	K05119	4e-12	72.4	phu:Phum_PHUM583770	anaplastic lymphoma kinase [EC:2.7.10.1]	-	-	-
CL1481.Contig1	490	55	2.7688	--	--	--	--	--	--	--	--	--	--	--	--	--	--	--	--	--	--	-	-	-
CL1482.Contig1	764	304	9.8153	--	--	--	--	--	--	--	--	--	--	--	--	--	--	--	--	--	--	-	-	-
CL1483.Contig1	370	38	2.5334	gi|291293226|gb|ADD92156.1|	146	1e-45	beta-glucosidase [Odontotermes formosanus]	sp|Q02401|LPH_RAT	70.9	2e-12	Lactase-phlorizin hydrolase OS=Rattus norvegicus GN=Lct PE=2 SV=2	--	--	--	--	--	K01229	2e-15	80.9	gga:424294	lactase-phlorizin hydrolase [EC:3.2.1.108 3.2.1.62]	GO:0048545//response to steroid hormone stimulus;GO:0031667//response to nutrient levels;GO:0006950//response to stress;GO:0010039//response to iron ion;GO:0044238//primary metabolic process;GO:0034285	GO:0015926//glucosidase activity;GO:0043167//ion binding	GO:0016020//membrane;GO:0042995//cell projection
CL1484.Contig1	1159	291	6.1934	gi|242013981|ref|XP_002427677.1|	457	1e-127	conserved hypothetical protein [Pediculus humanus corporis] >gi|212512107|gb|EEB14939.1| conserved hypothetical protein [Pediculus humanus corporis]	--	--	--	--	--	--	--	--	--	--	--	--	--	--	-	-	-
CL1485.Contig1	227	103	11.1927	--	--	--	--	--	--	--	--	--	--	--	--	--	--	--	--	--	--	-	-	-
CL1486.Contig1	497	49	2.432	--	--	--	--	--	--	--	--	--	--	--	--	--	--	--	--	--	--	-	-	-
CL1487.Contig1	951	143	3.7092	--	--	--	--	--	--	--	--	--	--	--	--	--	--	--	--	--	--	-	-	-
CL1488.Contig1	778	11	0.3488	--	--	--	--	--	--	--	--	--	--	--	--	--	--	--	--	--	--	-	-	-
CL1489.Contig1	568	506	21.9748	--	--	--	--	--	--	--	--	--	--	--	--	--	--	--	--	--	--	-	-	-
CL149.Contig1	204	7	0.8464	gi|72086181|ref|XP_783441.1|	65.5	7e-10	PREDICTED: similar to piggyBac transposable element derived 4 [Strongylocentrotus purpuratus] >gi|115731621|ref|XP_001202848.1| PREDICTED: similar to piggyBac transposable element derived 4 [Strongylocentrotus purpuratus]	sp|Q96DM1|PGBD4_HUMAN	57	4e-08	PiggyBac transposable element-derived protein 4 OS=Homo sapiens GN=PGBD4 PE=2 SV=3	--	--	--	--	--	K10356	4e-06	50.1	isc:IscW_ISCW012705	myosin I	-	-	-
CL149.Contig2	728	118	3.9983	gi|72086181|ref|XP_783441.1|	135	3e-37	PREDICTED: similar to piggyBac transposable element derived 4 [Strongylocentrotus purpuratus] >gi|115731621|ref|XP_001202848.1| PREDICTED: similar to piggyBac transposable element derived 4 [Strongylocentrotus purpuratus]	sp|Q96DM1|PGBD4_HUMAN	111	4e-24	PiggyBac transposable element-derived protein 4 OS=Homo sapiens GN=PGBD4 PE=2 SV=3	--	--	--	--	--	K00844	2e-10	66.6	hmg:100198395	hexokinase [EC:2.7.1.1]	-	-	-
CL1490.Contig1	1116	163	3.6029	gi|195135575|ref|XP_002012208.1|	157	1e-36	GI16559 [Drosophila mojavensis] >gi|193918472|gb|EDW17339.1| GI16559 [Drosophila mojavensis]	--	--	--	--	--	--	--	--	--	--	--	--	--	--	GO:0008306//associative learning	-	GO:0044444//cytoplasmic part
CL1491.Contig1	724	95	3.2367	--	--	--	--	--	--	--	--	--	--	--	--	--	--	--	--	--	--	-	-	-
CL1492.Contig1	724	566	19.2842	--	--	--	--	--	--	--	--	--	--	--	--	--	--	--	--	--	--	-	-	-
CL1493.Contig1	742	216	7.1808	--	--	--	--	--	--	--	--	--	--	--	--	--	--	--	--	--	--	-	-	-
CL1494.Contig1	786	129	4.0485	gi|110748736|ref|XP_394239.3|	211	4e-53	PREDICTED: deoxyhypusine hydroxylase-like [Apis mellifera]	sp|Q9V9U4|DOHH_DROME	199	2e-50	Deoxyhypusine hydroxylase OS=Drosophila melanogaster GN=nero PE=2 SV=1	SPAC30C2.02	137	3e-32	COG1413	FOG: HEAT repeat	K06072	6e-54	211	ame:410763	deoxyhypusine monooxygenase [EC:1.14.99.29]	GO:0008152//metabolic process	GO:0004497//monooxygenase activity	GO:0044464//cell part
CL1495.Contig1	1247	108	2.1364	gi|157136435|ref|XP_001656825.1|	157	8e-37	bombesin receptor subtype-3 [Aedes aegypti] >gi|108880994|gb|EAT45219.1| bombesin receptor subtype-3 [Aedes aegypti]	sp|P52500|GRPR_RAT	115	7e-25	Gastrin-releasing peptide receptor OS=Rattus norvegicus GN=Grpr PE=2 SV=1	--	--	--	--	--	K12812	3e-34	146	nvi:100120748	ATP-dependent RNA helicase UAP56/SUB2 [EC:3.6.4.13]	-	-	-
CL1495.Contig2	1375	35	0.6279	gi|157136435|ref|XP_001656825.1|	182	3e-44	bombesin receptor subtype-3 [Aedes aegypti] >gi|108880994|gb|EAT45219.1| bombesin receptor subtype-3 [Aedes aegypti]	sp|P28336|NMBR_HUMAN	130	3e-29	Neuromedin-B receptor OS=Homo sapiens GN=NMBR PE=2 SV=2	--	--	--	--	--	K12812	9e-42	171	nvi:100120748	ATP-dependent RNA helicase UAP56/SUB2 [EC:3.6.4.13]	-	-	-
CL1496.Contig1	1701	236	3.4224	--	--	--	--	--	--	--	--	--	--	--	--	--	--	--	--	--	--	-	-	-
CL1497.Contig1	743	223	7.4035	--	--	--	--	--	--	--	--	--	--	--	--	--	--	--	--	--	--	-	-	-
CL1498.Contig1	371	8	0.5319	--	--	--	--	--	--	--	--	--	--	--	--	--	--	--	--	--	--	-	-	-
CL1499.Contig1	751	185	6.0765	--	--	--	--	--	--	--	--	--	--	--	--	--	--	--	--	--	--	-	-	-
CL15.Contig1	1540	577	9.2423	gi|307178020|gb|EFN66879.1|	72.4	6e-11	Aminopeptidase N [Camponotus floridanus]	sp|Q8IIG1|YK213_PLAF7	60.5	3e-08	Uncharacterized protein PF11_0213 OS=Plasmodium falciparum (isolate 3D7) GN=PF11_0213 PE=2 SV=1	--	--	--	--	--	K15001	2e-08	61.2	dmo:Dmoj_GI19140	cytochrome P450, family 4 [EC:1.14.-.-]	-	-	-
CL150.Contig1	857	85	2.4466	gi|72086181|ref|XP_783441.1|	87.8	7e-36	PREDICTED: similar to piggyBac transposable element derived 4 [Strongylocentrotus purpuratus] >gi|115731621|ref|XP_001202848.1| PREDICTED: similar to piggyBac transposable element derived 4 [Strongylocentrotus purpuratus]	sp|Q96DM1|PGBD4_HUMAN	72	5e-12	PiggyBac transposable element-derived protein 4 OS=Homo sapiens GN=PGBD4 PE=2 SV=3	--	--	--	--	--	--	--	--	--	--	-	-	-
CL150.Contig2	1637	703	10.5933	gi|254728986|gb|ACT79642.1|	95.9	1e-36	transposase [Acropora millepora]	sp|Q96DM1|PGBD4_HUMAN	62	1e-08	PiggyBac transposable element-derived protein 4 OS=Homo sapiens GN=PGBD4 PE=2 SV=3	--	--	--	--	--	--	--	--	--	--	-	-	-
CL1500.Contig1	907	239	6.5	--	--	--	--	--	--	--	--	--	--	--	--	--	--	--	--	--	--	-	-	-
CL1501.Contig1	231	298	31.822	--	--	--	--	--	--	--	--	--	--	--	--	--	--	--	--	--	--	-	-	-
CL1502.Contig1	166	59	8.7673	--	--	--	--	--	--	--	--	--	--	--	--	--	--	--	--	--	--	-	-	-
CL1503.Contig1	166	2	0.2972	--	--	--	--	--	--	--	--	--	--	--	--	--	--	--	--	--	--	-	-	-
CL1504.Contig1	740	10	0.3333	gi|194753335|ref|XP_001958969.1|	141	2e-32	GF12645 [Drosophila ananassae] >gi|190620267|gb|EDV35791.1| GF12645 [Drosophila ananassae]	--	--	--	--	--	--	--	--	--	--	--	--	--	--	-	-	-
CL1505.Contig1	1376	31	0.5557	--	--	--	--	--	--	--	--	--	--	--	--	--	--	--	--	--	--	-	-	-
CL1506.Contig1	189	265	34.5865	gi|290563394|ref|NP_001166625.1|	71.6	9e-12	cuticular protein RR-2 motif 92 [Bombyx mori]	sp|P02851|BAR2_CHITE	61.6	1e-09	Balbiani ring protein 2 (Fragment) OS=Chironomus tentans GN=BR2 PE=2 SV=1	YPO0743	50.8	6e-07	COG3144	Flagellar hook-length control protein	K04574	1e-08	58.2	mmu:380684	neurofilament heavy polypeptide	GO:0045109//intermediate filament organization	GO:0005488//binding	GO:0043231//intracellular membrane-bounded organelle
CL1507.Contig1	596	10	0.4139	--	--	--	--	--	--	--	--	--	--	--	--	--	--	--	--	--	--	-	-	-
CL1508.Contig1	306	22	1.7735	gi|328718632|ref|XP_001942827.2|	73.2	3e-12	PREDICTED: vacuolar protein sorting-associated protein 8 homolog [Acyrthosiphon pisum]	sp|Q3ZCU0|YK006_HUMAN	48.5	5e-10	Putative uncharacterized protein FLJ37770 OS=Homo sapiens PE=5 SV=1	--	--	--	--	--	--	--	--	--	--	-	-	-
CL1509.Contig1	244	85	8.5931	--	--	--	--	--	--	--	--	--	--	--	--	--	--	--	--	--	--	-	-	-
CL151.Contig1	953	155	4.012	--	--	--	--	--	--	--	--	--	--	--	--	--	--	--	--	--	--	-	-	-
CL151.Contig2	957	89	2.294	--	--	--	--	--	--	--	--	--	--	--	--	--	--	--	--	--	--	-	-	-
CL1510.Contig1	1165	76	1.6092	gi|2708266|gb|AAB92393.1|	95.1	6e-18	reverse transcriptase [Drosophila subobscura]	sp|Q03277|PO11_SCICO	80.5	2e-14	Retrovirus-related Pol polyprotein from type-1 retrotransposable element R1 (Fragment) OS=Sciara coprophila PE=4 SV=1	--	--	--	--	--	--	--	--	--	--	-	-	-
CL1511.Contig1	379	18	1.1715	--	--	--	--	--	--	--	--	--	--	--	--	--	--	--	--	--	--	-	-	-
CL1512.Contig1	599	38	1.5649	--	--	--	--	--	--	--	--	--	--	--	--	--	--	--	--	--	--	-	-	-
CL1513.Contig1	1218	934	18.9157	gi|340726988|ref|XP_003401833.1|	294	5e-78	PREDICTED: tubulin-folding cofactor B-like [Bombus terrestris]	sp|Q5E951|TBCB_BOVIN	236	3e-61	Tubulin-folding cofactor B OS=Bos taurus GN=TBCB PE=2 SV=1	ECU06g0410	54.7	3e-07	COG5244	Dynactin complex subunit involved in mitotic spindle partitioning in anaphase B	K10421	8e-14	78.6	oaa:100075022	CAP-Gly domain-containing linker protein 1	-	-	-
CL1514.Contig1	354	52	3.6235	--	--	--	--	--	--	--	--	--	--	--	--	--	--	--	--	--	--	-	-	-
CL1515.Contig1	1226	3323	66.8595	gi|195448244|ref|XP_002071573.1|	214	9e-54	GK10055 [Drosophila willistoni] >gi|194167658|gb|EDW82559.1| GK10055 [Drosophila willistoni]	sp|Q54FR4|PX24D_DICDI	92.4	6e-18	PXMP2/4 family protein 4 OS=Dictyostelium discoideum GN=DDB_G0290631 PE=3 SV=1	--	--	--	--	--	K13348	8e-52	204	nvi:100114922	protein Mpv17	-	-	-
CL1516.Contig1	7294	8852	29.9363	gi|189242345|ref|XP_967787.2|	874	0	PREDICTED: similar to CG31665 CG31665-PB [Tribolium castaneum]	sp|Q8JZM4|DNER_MOUSE	275	5e-72	Delta and Notch-like epidermal growth factor-related receptor OS=Mus musculus GN=Dner PE=1 SV=1	--	--	--	--	--	K02599	1e-68	263	nve:NEMVE_v1g244064	Notch	-	-	-
CL1517.Contig1	592	64	2.6667	gi|332018692|gb|EGI59264.1|	84.7	1e-21	Mariner Mos1 transposase [Acromyrmex echinatior]	sp|Q53H47|SETMR_HUMAN	51.6	4e-06	Histone-lysine N-methyltransferase SETMAR OS=Homo sapiens GN=SETMAR PE=1 SV=1	--	--	--	--	--	K11433	1e-06	53.1	pon:100447656	histone-lysine N-methyltransferase SETMAR [EC:2.1.1.43]	-	-	-
CL1518.Contig1	621	155	6.1569	--	--	--	--	--	--	--	--	--	--	--	--	--	--	--	--	--	--	-	-	-
CL1519.Contig1	549	1322	59.3994	--	--	--	--	--	--	--	--	--	--	--	--	--	--	--	--	--	--	-	-	-
CL152.Contig1	252	72	7.0478	--	--	--	--	--	--	--	--	--	--	--	--	--	--	--	--	--	--	-	-	-
CL152.Contig2	252	96	9.3971	gi|294566523|gb|ADF18552.1|	57	2e-07	endonuclease-reverse transcriptase [Bombyx mori]	--	--	--	--	--	--	--	--	--	--	--	--	--	--	-	-	-
CL1520.Contig1	865	134	3.8213	gi|221119676|ref|XP_002155414.1|	73.9	5e-31	PREDICTED: similar to ORF2-encoded protein, partial [Hydra magnipapillata]	--	--	--	--	--	--	--	--	--	K08017	1e-09	43.9	hmg:100197999	advillin	-	-	-
CL1521.Contig1	1514	53	0.8635	gi|340711269|ref|XP_003394201.1|	297	8e-79	PREDICTED: myeloid differentiation primary response protein MyD88 [Bombus terrestris]	sp|B3SRQ2|MYD88_SALSA	124	2e-27	Myeloid differentiation primary response protein MyD88 OS=Salmo salar GN=myd88 PE=2 SV=1	--	--	--	--	--	K04729	2e-81	303	phu:Phum_PHUM536290	myeloid differentiation primary response protein MyD88	-	-	-
CL1522.Contig1	325	77	5.8443	--	--	--	--	--	--	--	--	--	--	--	--	--	--	--	--	--	--	-	-	-
CL1523.Contig1	594	296	12.2922	--	--	--	--	--	--	--	--	--	--	--	--	--	--	--	--	--	--	-	-	-
CL1524.Contig1	399	16	0.9892	--	--	--	--	--	--	--	--	--	--	--	--	--	--	--	--	--	--	-	-	-
CL1525.Contig1	182	10	1.3554	--	--	--	--	--	--	--	--	--	--	--	--	--	--	--	--	--	--	-	-	-
CL1526.Contig1	568	45	1.9543	--	--	--	--	--	--	--	--	--	--	--	--	--	--	--	--	--	--	-	-	-
CL1527.Contig1	552	503	22.4777	--	--	--	--	--	--	--	--	--	--	--	--	--	--	--	--	--	--	-	-	-
CL1528.Contig1	860	94	2.6962	gi|307172165|gb|EFN63692.1|	59.7	2e-07	Putative uncharacterized protein FLJ37770 [Camponotus floridanus]	--	--	--	--	--	--	--	--	--	--	--	--	--	--	-	-	-
CL1529.Contig1	568	645	28.0114	--	--	--	--	--	--	--	--	--	--	--	--	--	--	--	--	--	--	-	-	-
CL153.Contig1	4637	5062	26.9282	gi|115920122|ref|XP_001177577.1|	460	1e-127	PREDICTED: similar to endonuclease/reverse transcriptase [Strongylocentrotus purpuratus] >gi|115954242|ref|XP_001197163.1| PREDICTED: similar to endonuclease/reverse transcriptase [Strongylocentrotus purpuratus]	sp|Q9NBX4|RTXE_DROME	149	3e-34	Probable RNA-directed DNA polymerase from transposon X-element OS=Drosophila melanogaster GN=ORF2 PE=3 SV=1	CAC3514	73.2	4e-12	COG3344	Retron-type reverse transcriptase	K08017	7e-40	167	hmg:100197999	advillin	-	-	-
CL1530.Contig1	930	288	7.6389	--	--	--	--	--	--	--	--	--	--	--	--	--	--	--	--	--	--	-	-	-
CL1531.Contig1	1126	2466	54.0229	--	--	--	--	--	--	--	--	--	--	--	--	--	--	--	--	--	--	-	-	-
CL1532.Contig1	1900	238	3.0899	--	--	--	--	--	--	--	--	--	--	--	--	--	--	--	--	--	--	-	-	-
CL1533.Contig1	824	189	5.6579	gi|156539736|ref|XP_001599086.1|	103	7e-21	PREDICTED: similar to ENSANGP00000027469, partial [Nasonia vitripennis]	--	--	--	--	--	--	--	--	--	K14032	9e-18	90.9	nvi:100114206	nuclear receptor subfamily 2 group F member 3	-	-	-
CL1534.Contig1	151	6	0.9802	--	--	--	--	--	--	--	--	--	--	--	--	--	--	--	--	--	--	-	-	-
CL1535.Contig1	1311	2219	41.752	--	--	--	--	--	--	--	--	--	--	--	--	--	--	--	--	--	--	-	-	-
CL1536.Contig1	7737	1471	4.6899	gi|91083623|ref|XP_970124.1|	813	0	PREDICTED: similar to citrate synthase [Tribolium castaneum]	sp|Q16P20|CISY2_AEDAE	801	0	Probable citrate synthase 2, mitochondrial OS=Aedes aegypti GN=AAEL011789 PE=3 SV=1	SPAC6C3.04	571	8e-162	COG0372	Citrate synthase	K01647	0	813	tca:658667	citrate synthase [EC:2.3.3.1]	-	-	-
CL1536.Contig2	7700	0	0	gi|91083623|ref|XP_970124.1|	813	0	PREDICTED: similar to citrate synthase [Tribolium castaneum]	sp|Q16P20|CISY2_AEDAE	801	0	Probable citrate synthase 2, mitochondrial OS=Aedes aegypti GN=AAEL011789 PE=3 SV=1	SPAC6C3.04	571	8e-162	COG0372	Citrate synthase	K01647	0	813	tca:658667	citrate synthase [EC:2.3.3.1]	-	-	-
CL1537.Contig1	819	70	2.1083	--	--	--	--	--	--	--	--	--	--	--	--	--	--	--	--	--	--	-	-	-
CL1538.Contig1	2579	437	4.1798	gi|242005799|ref|XP_002423748.1|	88.2	2e-15	hypothetical protein Phum_PHUM083230 [Pediculus humanus corporis] >gi|212506950|gb|EEB11010.1| hypothetical protein Phum_PHUM083230 [Pediculus humanus corporis]	--	--	--	--	--	--	--	--	--	--	--	--	--	--	-	-	-
CL1539.Contig1	486	64	3.2484	--	--	--	--	--	--	--	--	--	--	--	--	--	--	--	--	--	--	-	-	-
CL154.Contig1	359	6	0.4123	gi|270297226|ref|NP_001161923.1|	65.9	5e-10	peritrophic matrix protein 1-C [Tribolium castaneum] >gi|268309030|gb|ACY95481.1| peritrophic matrix protein 1-C [Tribolium castaneum]	sp|P44836|HGP3_HAEIN	52.8	7e-07	Probable hemoglobin and hemoglobin-haptoglobin-binding protein 3 OS=Haemophilus influenzae (strain ATCC 51907 / DSM 11121 / KW20 / Rd) GN=HI_0712 PE=1 SV=1	HI0712	52.8	2e-07	COG1629	Outer membrane receptor proteins, mostly Fe transport	--	--	--	--	--	-	-	-
CL154.Contig2	415	11	0.6538	gi|270297226|ref|NP_001161923.1|	92.8	4e-18	peritrophic matrix protein 1-C [Tribolium castaneum] >gi|268309030|gb|ACY95481.1| peritrophic matrix protein 1-C [Tribolium castaneum]	sp|P54704|SP85_DICDI	53.5	4e-07	Spore coat protein SP85 OS=Dictyostelium discoideum GN=pspB PE=1 SV=2	HI0712	51.6	4e-07	COG1629	Outer membrane receptor proteins, mostly Fe transport	--	--	--	--	--	-	-	-
CL1540.Contig1	202	5	0.6106	--	--	--	--	--	--	--	--	--	--	--	--	--	--	--	--	--	--	-	-	-
CL1541.Contig1	6886	1161	4.159	gi|149640596|ref|XP_001509627.1|	281	4e-73	PREDICTED: uncharacterized protein KIAA1530-like [Ornithorhynchus anatinus]	sp|Q9D479|K1530_MOUSE	245	3e-63	Uncharacterized protein KIAA1530 OS=Mus musculus GN=Kiaa1530 PE=2 SV=1	--	--	--	--	--	--	--	--	--	--	-	-	-
CL1542.Contig1	266	15	1.391	gi|307187147|gb|EFN72391.1|	90.9	2e-17	Transposable element Tc3 transposase [Camponotus floridanus]	--	--	--	--	--	--	--	--	--	--	--	--	--	--	-	-	-
CL1543.Contig1	807	80	2.4453	--	--	--	--	--	--	--	--	--	--	--	--	--	--	--	--	--	--	-	-	-
CL1544.Contig1	507	70	3.4058	--	--	--	--	--	--	--	--	--	--	--	--	--	--	--	--	--	--	-	-	-
CL1545.Contig1	1467	745	12.5271	--	--	--	--	--	--	--	--	--	--	--	--	--	--	--	--	--	--	-	-	-
CL1546.Contig1	803	623	19.138	--	--	--	--	--	--	--	--	--	--	--	--	--	--	--	--	--	--	-	-	-
CL1547.Contig1	995	28	0.6942	gi|345482499|ref|XP_003424609.1|	95.9	1e-29	PREDICTED: iron-sulfur cluster assembly 1 homolog, mitochondrial-like isoform 2 [Nasonia vitripennis]	sp|Q4QRC6|ISCA1_DANRE	92.4	3e-25	Iron-sulfur cluster assembly 1 homolog, mitochondrial OS=Danio rerio GN=isca1 PE=2 SV=1	YLL027w_2	71.6	2e-12	COG0316	Uncharacterized conserved protein	K13628	3e-30	95.9	nvi:100124241	iron-sulfur cluster assembly protein	GO:0031163;GO:0006779//porphyrin biosynthetic process	GO:0043169//cation binding;GO:0051540	GO:0043231//intracellular membrane-bounded organelle
CL1547.Contig2	1101	197	4.4137	gi|156537934|ref|XP_001608294.1|	216	1e-54	PREDICTED: iron-sulfur cluster assembly 1 homolog, mitochondrial-like isoform 1 [Nasonia vitripennis]	sp|Q4QRC6|ISCA1_DANRE	186	2e-46	Iron-sulfur cluster assembly 1 homolog, mitochondrial OS=Danio rerio GN=isca1 PE=2 SV=1	YLL027w_2	119	9e-27	COG0316	Uncharacterized conserved protein	K13628	2e-55	216	nvi:100124241	iron-sulfur cluster assembly protein	GO:0031163	GO:0051540	-
CL1548.Contig1	843	220	6.4375	--	--	--	--	--	--	--	--	--	--	--	--	--	--	--	--	--	--	-	-	-
CL1549.Contig1	1444	844	14.4178	gi|115757083|ref|XP_785784.2|	68.2	1e-09	PREDICTED: similar to ankyrin 2,3/unc44 [Strongylocentrotus purpuratus] >gi|115929471|ref|XP_001195307.1| PREDICTED: similar to ankyrin 2,3/unc44 [Strongylocentrotus purpuratus]	--	--	--	--	--	--	--	--	--	--	--	--	--	--	-	-	-
CL155.Contig1	3729	0	0	--	--	--	--	--	--	--	--	--	--	--	--	--	--	--	--	--	--	-	-	-
CL1550.Contig1	319	21	1.6239	--	--	--	--	--	--	--	--	--	--	--	--	--	--	--	--	--	--	-	-	-
CL1551.Contig1	474	68	3.5388	--	--	--	--	--	--	--	--	--	--	--	--	--	--	--	--	--	--	-	-	-
CL1552.Contig1	262	10	0.9415	gi|328717368|ref|XP_003246186.1|	76.3	4e-13	PREDICTED: craniofacial development protein 2-like [Acyrthosiphon pisum]	sp|O02751|CFDP2_BOVIN	72.4	8e-13	Craniofacial development protein 2 OS=Bos taurus GN=CFDP2 PE=1 SV=2	--	--	--	--	--	--	--	--	--	--	-	-	GO:0044424//intracellular part
CL1553.Contig1	883	22	0.6146	gi|270297226|ref|NP_001161923.1|	124	6e-27	peritrophic matrix protein 1-C [Tribolium castaneum] >gi|268309030|gb|ACY95481.1| peritrophic matrix protein 1-C [Tribolium castaneum]	sp|Q02817|MUC2_HUMAN	73.2	2e-12	Mucin-2 OS=Homo sapiens GN=MUC2 PE=1 SV=2	HI0712	62	1e-09	COG1629	Outer membrane receptor proteins, mostly Fe transport	K10955	2e-12	73.2	hsa:4583	intestinal mucin-2	-	-	-
CL1554.Contig1	285	179	15.4928	--	--	--	--	--	--	--	--	--	--	--	--	--	--	--	--	--	--	-	-	-
CL1555.Contig1	810	439	13.3691	--	--	--	--	--	--	--	--	--	--	--	--	--	--	--	--	--	--	-	-	-
CL1556.Contig1	930	206	5.464	--	--	--	--	--	--	--	--	--	--	--	--	--	--	--	--	--	--	-	-	-
CL1557.Contig1	717	115	3.9564	--	--	--	--	--	--	--	--	--	--	--	--	--	--	--	--	--	--	-	-	-
CL1558.Contig1	2221	657	7.2969	gi|307185035|gb|EFN71264.1|	817	0	Serine/threonine-protein kinase PFTAIRE-1 [Camponotus floridanus]	sp|O35495|CDK14_MOUSE	453	3e-126	Cyclin-dependent kinase 14 OS=Mus musculus GN=Cdk14 PE=2 SV=2	ECU02g1450	187	9e-47	COG0515	Serine/threonine protein kinase	K08820	0	775	aga:AgaP_AGAP005729	PCTAIRE protein kinase [EC:2.7.11.22]	GO:0009792//embryonic development ending in birth or egg hatching;GO:0006464//protein modification process;GO:0048729//tissue morphogenesis;GO:0040007//growth;GO:0002164//larval development	GO:0005506//iron ion binding;GO:0005515//protein binding;GO:0004674//protein serine/threonine kinase activity;GO:0032559//adenyl ribonucleotide binding	-
CL1559.Contig1	768	231	7.4195	--	--	--	--	--	--	--	--	--	--	--	--	--	--	--	--	--	--	-	-	-
CL156.Contig1	296	47	3.9168	gi|307175129|gb|EFN65244.1|	49.7	3e-12	Histone-lysine N-methyltransferase SETMAR [Camponotus floridanus]	--	--	--	--	--	--	--	--	--	--	--	--	--	--	-	-	-
CL156.Contig2	319	65	5.0263	gi|189310188|emb|CAP20051.1|	111	1e-23	transposase [Portunus pelagicus]	sp|Q7JQ07|MOS1T_DROMA	80.1	4e-15	Mariner Mos1 transposase OS=Drosophila mauritiana GN=mariner\T PE=1 SV=1	--	--	--	--	--	K11433	4e-14	76.6	hmg:100199829	histone-lysine N-methyltransferase SETMAR [EC:2.1.1.43]	-	-	-
CL1560.Contig1	744	229	7.5925	--	--	--	--	--	--	--	--	--	--	--	--	--	--	--	--	--	--	-	-	-
CL1561.Contig1	801	74	2.2789	gi|74835158|dbj|BAE44464.1|	75.1	1e-25	non-LTR retrotransposon CATS [Bombyx mori]	sp|Q03270|PO12_NASVI	56.2	3e-07	Retrovirus-related Pol polyprotein from type-1 retrotransposable element R1 2 (Fragment) OS=Nasonia vitripennis PE=4 SV=1	Cj1636c	48.9	1e-05	COG0328	Ribonuclease HI	K03469	5e-07	55.1	spu:584833	ribonuclease HI [EC:3.1.26.4]	-	-	-
CL1562.Contig1	753	328	10.7449	--	--	--	--	--	--	--	--	--	--	--	--	--	--	--	--	--	--	-	-	-
CL1563.Contig1	763	281	9.0846	gi|189239781|ref|XP_968224.2|	263	5e-69	PREDICTED: similar to cdc42 gtpase-activating protein [Tribolium castaneum]	sp|Q811P8|RHG32_MOUSE	137	6e-32	Rho GTPase-activating protein 32 OS=Mus musculus GN=Arhgap32 PE=1 SV=2	--	--	--	--	--	--	--	--	--	--	-	-	-
CL1564.Contig1	751	189	6.2079	--	--	--	--	--	--	--	--	--	--	--	--	--	--	--	--	--	--	-	-	-
CL1565.Contig1	358	33	2.2738	--	--	--	--	--	--	--	--	--	--	--	--	--	--	--	--	--	--	-	-	-
CL1566.Contig1	189	7	0.9136	gi|156391311|ref|XP_001635712.1|	56.2	4e-07	predicted protein [Nematostella vectensis] >gi|156222808|gb|EDO43649.1| predicted protein [Nematostella vectensis]	--	--	--	--	--	--	--	--	--	--	--	--	--	--	-	-	-
CL1567.Contig1	551	411	18.3998	--	--	--	--	--	--	--	--	--	--	--	--	--	--	--	--	--	--	-	-	-
CL1568.Contig1	182	23	3.1173	--	--	--	--	--	--	--	--	--	--	--	--	--	--	--	--	--	--	-	-	-
CL1569.Contig1	792	110	3.426	gi|298204349|gb|ADI61823.1|	189	1e-46	endonuclease-reverse transcriptase [Bombyx mori]	sp|P14381|YTX2_XENLA	80.1	2e-14	Transposon TX1 uncharacterized 149 kDa protein OS=Xenopus laevis PE=4 SV=1	--	--	--	--	--	K14032	5e-15	81.6	nvi:100114206	nuclear receptor subfamily 2 group F member 3	-	-	-
CL157.Contig1	746	146	4.8277	gi|335289802|ref|XP_003355988.1|	84.3	5e-15	PREDICTED: zinc finger protein 234-like isoform 2 [Sus scrofa]	sp|Q14591|ZN271_HUMAN	83.6	1e-15	Zinc finger protein 271 OS=Homo sapiens GN=ZNF271 PE=2 SV=4	SPAC4G8.13c	53.5	4e-07	COG5048	FOG: Zn-finger	K09228	2e-15	82.8	ecb:100070444	KRAB domain-containing zinc finger protein	GO:0010467//gene expression	GO:0005488//binding	GO:0005622//intracellular
CL1570.Contig1	766	28101	904.932	--	--	--	--	--	--	--	--	--	--	--	--	--	--	--	--	--	--	-	-	-
CL1571.Contig1	2171	1129	12.8279	gi|307204954|gb|EFN83493.1|	145	1e-32	MKI67 FHA domain-interacting nucleolar phosphoprotein-like [Harpegnathos saltator]	sp|Q6GL69|MK67I_XENTR	119	9e-26	MKI67 FHA domain-interacting nucleolar phosphoprotein-like OS=Xenopus tropicalis GN=mki67ipl PE=2 SV=1	--	--	--	--	--	K14838	1e-30	135	nvi:100119088	nucleolar protein 15	-	-	-
CL1572.Contig1	533	21	0.9719	--	--	--	--	--	--	--	--	--	--	--	--	--	--	--	--	--	--	-	-	-
CL1573.Contig1	371	23	1.5292	--	--	--	--	--	--	--	--	--	--	--	--	--	--	--	--	--	--	-	-	-
CL1574.Contig1	297	19	1.578	--	--	--	--	--	--	--	--	--	--	--	--	--	--	--	--	--	--	-	-	-
CL1575.Contig1	764	217	7.0063	--	--	--	--	--	--	--	--	--	--	--	--	--	--	--	--	--	--	-	-	-
CL1576.Contig1	164	1	0.1504	gi|156539736|ref|XP_001599086.1|	53.1	4e-06	PREDICTED: similar to ENSANGP00000027469, partial [Nasonia vitripennis]	--	--	--	--	--	--	--	--	--	--	--	--	--	--	-	-	-
CL1577.Contig1	1069	150	3.4613	--	--	--	--	--	--	--	--	--	--	--	--	--	--	--	--	--	--	-	-	-
CL1578.Contig1	1231	36	0.7214	gi|189239542|ref|XP_001816493.1|	111	8e-23	PREDICTED: similar to GA19221-PA [Tribolium castaneum]	--	--	--	--	--	--	--	--	--	--	--	--	--	--	-	-	-
CL1578.Contig2	1272	12	0.2327	gi|189239542|ref|XP_001816493.1|	64.7	2e-18	PREDICTED: similar to GA19221-PA [Tribolium castaneum]	--	--	--	--	--	--	--	--	--	--	--	--	--	--	-	-	-
CL1579.Contig1	592	30	1.25	--	--	--	--	--	--	--	--	--	--	--	--	--	--	--	--	--	--	-	-	-
CL158.Contig1	160	173	26.6716	--	--	--	--	--	--	--	--	--	--	--	--	--	--	--	--	--	--	-	-	-
CL1580.Contig1	2152	24	0.2751	gi|340723302|ref|XP_003400030.1|	344	9e-93	PREDICTED: homeotic protein distal-less-like [Bombus terrestris]	sp|P20009|DLL_DROME	318	1e-85	Homeotic protein distal-less OS=Drosophila melanogaster GN=Dll PE=1 SV=3	XF0818	55.1	6e-08	COG2730	Endoglucanase	K09316	6e-102	372	phu:Phum_PHUM031280	homeobox protein DLX, invertebrate	GO:0035114;GO:0007449//proximal/distal pattern formation, imaginal disc;GO:0035108//limb morphogenesis;GO:0035215//genital disc development	-	-
CL1580.Contig2	2260	18	0.1965	gi|340723302|ref|XP_003400030.1|	342	6e-92	PREDICTED: homeotic protein distal-less-like [Bombus terrestris]	sp|P20009|DLL_DROME	310	4e-83	Homeotic protein distal-less OS=Drosophila melanogaster GN=Dll PE=1 SV=3	XF0818	55.1	6e-08	COG2730	Endoglucanase	K09316	3e-98	360	phu:Phum_PHUM031280	homeobox protein DLX, invertebrate	GO:0009954//proximal/distal pattern formation;GO:0035107//appendage morphogenesis;GO:0035215//genital disc development	-	-
CL1581.Contig1	525	115	5.4033	gi|600840|gb|AAC46948.1|	92.4	3e-20	mariner transposase [Chrysoperla plorabunda]	sp|Q7JQ07|MOS1T_DROMA	48.9	7e-07	Mariner Mos1 transposase OS=Drosophila mauritiana GN=mariner\T PE=1 SV=1	--	--	--	--	--	--	--	--	--	--	-	-	-
CL1582.Contig1	1533	462	7.434	--	--	--	--	--	--	--	--	--	--	--	--	--	--	--	--	--	--	-	-	-
CL1583.Contig1	820	6502	195.594	gi|289739999|gb|ADD18747.1|	135	2e-30	polyprotein [Glossina morsitans morsitans]	sp|Q9IJX4|POLN_CRPVC	135	3e-31	Replicase polyprotein OS=Cricket paralysis virus (isolate Teleogryllus commodus/Australia/CrPVVIC/1968) GN=ORF1 PE=1 SV=1	--	--	--	--	--	--	--	--	--	--	-	-	-
CL1584.Contig1	867	510	14.5102	--	--	--	--	--	--	--	--	--	--	--	--	--	--	--	--	--	--	-	-	-
CL1585.Contig1	1290	38	0.7266	gi|301608630|ref|XP_002933884.1|	170	1e-40	PREDICTED: Fanconi anemia group J protein-like [Xenopus (Silurana) tropicalis]	sp|Q5SXJ3|FANCJ_MOUSE	166	5e-40	Fanconi anemia group J protein homolog OS=Mus musculus GN=Brip1 PE=2 SV=1	ECU02g1090	86.3	1e-16	COG1199	Rad3-related DNA helicases	K01672	4e-37	155	nvi:100121591	carbonic anhydrase [EC:4.2.1.1]	GO:0031670//cellular response to nutrient;GO:0006355//regulation of transcription, DNA-dependent;GO:0008283//cell proliferation;GO:0006974//response to DNA damage stimulus	GO:0005488//binding;GO:0004386//helicase activity	GO:0043231//intracellular membrane-bounded organelle
CL1586.Contig1	280	6	0.5286	--	--	--	--	--	--	--	--	--	--	--	--	--	--	--	--	--	--	-	-	-
CL1587.Contig1	173	6	0.8555	--	--	--	--	--	--	--	--	--	--	--	--	--	--	--	--	--	--	-	-	-
CL1588.Contig1	378	99	6.4605	gi|221119676|ref|XP_002155414.1|	65.5	1e-16	PREDICTED: similar to ORF2-encoded protein, partial [Hydra magnipapillata]	--	--	--	--	--	--	--	--	--	K02370	6e-12	60.1	hmg:100212160	alpha-1,4-N-acetylglucosaminyltransferase EXTL3 [EC:2.4.1.223 2.4.1.224]	GO:0044260;GO:0044238//primary metabolic process	GO:0005488//binding;GO:0004672//protein kinase activity	-
CL159.Contig1	540	113	5.1619	gi|270016838|gb|EFA13284.1|	62	1e-08	hypothetical protein TcasGA2_TC010304 [Tribolium castaneum]	--	--	--	--	--	--	--	--	--	--	--	--	--	--	-	-	-
CL159.Contig2	950	209	5.4268	gi|194770108|ref|XP_001967139.1|	58.2	5e-07	GF19329 [Drosophila ananassae] >gi|190619259|gb|EDV34783.1| GF19329 [Drosophila ananassae]	--	--	--	--	--	--	--	--	--	--	--	--	--	--	-	-	-
CL1590.Contig1	2244	712	7.8267	gi|40365371|gb|AAR85358.1|	941	0	angiotensin converting enzyme [Locusta migratoria]	sp|Q10714|ACE_DROME	668	0	Angiotensin-converting enzyme OS=Drosophila melanogaster GN=Ance PE=1 SV=3	--	--	--	--	--	K01283	0	807	ame:410074	peptidyl-dipeptidase A [EC:3.4.15.1]	-	-	-
CL1591.Contig1	340	14	1.0157	--	--	--	--	--	--	--	--	--	--	--	--	--	--	--	--	--	--	-	-	-
CL1592.Contig1	668	65	2.4003	gi|332020096|gb|EGI60542.1|	192	1e-47	Cell division cycle protein 23-like protein [Acromyrmex echinatior]	sp|Q8BGZ4|CDC23_MOUSE	132	2e-30	Cell division cycle protein 23 homolog OS=Mus musculus GN=Cdc23 PE=1 SV=2	--	--	--	--	--	K03355	2e-46	185	ame:413499	anaphase-promoting complex subunit 8	GO:0009987//cellular process	-	-
CL1593.Contig1	340	114	8.2708	--	--	--	--	--	--	--	--	--	--	--	--	--	--	--	--	--	--	-	-	-
CL1594.Contig1	3155	21931	171.468	gi|221091136|ref|XP_002169099.1|	281	2e-73	PREDICTED: similar to hemicentin 1, partial [Hydra magnipapillata]	sp|Q53H47|SETMR_HUMAN	167	6e-40	Histone-lysine N-methyltransferase SETMAR OS=Homo sapiens GN=SETMAR PE=1 SV=1	--	--	--	--	--	K11433	6e-40	167	pon:100447656	histone-lysine N-methyltransferase SETMAR [EC:2.1.1.43]	-	-	-
CL1595.Contig1	1990	759	9.4083	gi|283135102|ref|NP_001164380.1|	363	2e-98	sugar transporter-like protein [Nasonia vitripennis]	sp|B4MYA4|TRET1_DROWI	314	2e-84	Facilitated trehalose transporter Tret1 OS=Drosophila willistoni GN=Tret1 PE=3 SV=1	araE	166	1e-40	COG0477	Permeases of the major facilitator superfamily	K14258	1e-85	318	dpo:Dpse_GA15593	facilitated trehalose transporter	-	-	-
CL1596.Contig1	159	0	0	--	--	--	--	--	--	--	--	--	--	--	--	--	--	--	--	--	--	-	-	-
CL1597.Contig1	431	81	4.6359	--	--	--	--	--	--	--	--	--	--	--	--	--	--	--	--	--	--	-	-	-
CL1598.Contig1	1916	6342	81.6495	--	--	--	--	--	--	--	--	--	--	--	--	--	--	--	--	--	--	-	-	-
CL1599.Contig1	324	96	7.3089	gi|76152521|gb|AAX24207.2|	103	2e-21	SJCHGC04034 protein [Schistosoma japonicum]	sp|Q86MW9|SINA_SCHMA	102	6e-22	E3 ubiquitin-protein ligase sina OS=Schistosoma mansoni GN=SINA PE=1 SV=1	--	--	--	--	--	K04506	5e-22	102	smm:Smp_000650	E3 ubiquitin-protein ligase SIAH1 [EC:6.3.2.19]	-	GO:0005488//binding	-
CL16.Contig1	1488	2	0.0332	gi|307178020|gb|EFN66879.1|	72.4	5e-11	Aminopeptidase N [Camponotus floridanus]	sp|Q8IIG1|YK213_PLAF7	60.5	3e-08	Uncharacterized protein PF11_0213 OS=Plasmodium falciparum (isolate 3D7) GN=PF11_0213 PE=2 SV=1	--	--	--	--	--	K15001	2e-08	61.2	dmo:Dmoj_GI19140	cytochrome P450, family 4 [EC:1.14.-.-]	-	-	-
CL160.Contig1	238	97	10.0535	--	--	--	--	--	--	--	--	--	--	--	--	--	--	--	--	--	--	-	-	-
CL160.Contig2	1358	1372	24.9217	--	--	--	--	--	--	--	--	--	--	--	--	--	--	--	--	--	--	-	-	-
CL1600.Contig1	317	11	0.856	--	--	--	--	--	--	--	--	--	--	--	--	--	--	--	--	--	--	-	-	-
CL1601.Contig1	3692	175	1.1692	gi|189235727|ref|XP_967500.2|	1150	0	PREDICTED: similar to GA11164-PA [Tribolium castaneum]	sp|Q9VYY9|Y1727_DROME	963	0	TBC1 domain family member CG11727 OS=Drosophila melanogaster GN=CG11727 PE=1 SV=3	SPAC26F1.09	147	1e-34	COG5210	GTPase-activating protein	K11837	3e-17	92	hsa:9098	ubiquitin carboxyl-terminal hydrolase 6/32 [EC:3.1.2.15]	GO:0032318	GO:0005099//Ras GTPase activator activity	GO:0044464//cell part
CL1602.Contig1	2036	1642	19.8938	--	--	--	--	--	--	--	--	--	--	--	--	--	--	--	--	--	--	-	-	-
CL1603.Contig1	2089	3228	38.1169	gi|221091136|ref|XP_002169099.1|	132	1e-53	PREDICTED: similar to hemicentin 1, partial [Hydra magnipapillata]	sp|Q53H47|SETMR_HUMAN	86.7	3e-35	Histone-lysine N-methyltransferase SETMAR OS=Homo sapiens GN=SETMAR PE=1 SV=1	--	--	--	--	--	K11433	3e-35	86.7	pon:100447656	histone-lysine N-methyltransferase SETMAR [EC:2.1.1.43]	-	-	-
CL1604.Contig1	4017	420	2.5791	gi|194882267|ref|XP_001975234.1|	406	1e-111	GG20672 [Drosophila erecta] >gi|190658421|gb|EDV55634.1| GG20672 [Drosophila erecta]	sp|O16011|MBL_DROME	296	1e-78	Protein muscleblind OS=Drosophila melanogaster GN=mbl PE=2 SV=2	--	--	--	--	--	K14943	6e-112	406	der:Dere_GG20672	muscleblind	GO:0001745//compound eye morphogenesis;GO:0061061;GO:0007399//nervous system development;GO:0012501//programmed cell death;GO:0060180	GO:0046872//metal ion binding;GO:0003676//nucleic acid binding	GO:0043231//intracellular membrane-bounded organelle
CL1605.Contig1	584	69	2.9145	gi|115760567|ref|XP_001179135.1|	82	1e-14	PREDICTED: similar to gag-pol polyprotein [Strongylocentrotus purpuratus] >gi|115961923|ref|XP_001196410.1| PREDICTED: similar to gag-pol polyprotein [Strongylocentrotus purpuratus]	--	--	--	--	--	--	--	--	--	--	--	--	--	--	GO:0006259//DNA metabolic process	GO:0003676//nucleic acid binding	-
CL1606.Contig1	260	27	2.5616	--	--	--	--	--	--	--	--	--	--	--	--	--	--	--	--	--	--	-	-	-
CL1607.Contig1	3226	0	0	gi|170059692|ref|XP_001865472.1|	541	1e-151	NADH-ubiquinone oxidoreductase 39 kda subunit [Culex quinquefasciatus] >gi|167878361|gb|EDS41744.1| NADH-ubiquinone oxidoreductase 39 kda subunit [Culex quinquefasciatus]	sp|Q0MQB3|NDUA9_GORGO	305	1e-81	NADH dehydrogenase [ubiquinone] 1 alpha subcomplex subunit 9, mitochondrial OS=Gorilla gorilla gorilla GN=NDUFA9 PE=2 SV=2	CC3604	152	4e-36	COG0702	Predicted nucleoside-diphosphate-sugar epimerases	K03953	1e-152	541	cqu:CpipJ_CPIJ015038	NADH dehydrogenase (ubiquinone) 1 alpha subcomplex 9 [EC:1.6.5.3 1.6.99.3]	-	-	-
CL1608.Contig1	278	18	1.5972	--	--	--	--	--	--	--	--	--	--	--	--	--	--	--	--	--	--	-	-	-
CL1609.Contig1	1287	700	13.4166	gi|307205898|gb|EFN84056.1|	75.5	5e-12	G-protein coupled receptor Mth2 [Harpegnathos saltator]	--	--	--	--	--	--	--	--	--	--	--	--	--	--	-	-	-
CL161.Contig1	2818	1523	13.3316	gi|221119676|ref|XP_002155414.1|	245	1e-62	PREDICTED: similar to ORF2-encoded protein, partial [Hydra magnipapillata]	sp|Q95SX7|RTBS_DROME	193	5e-48	Probable RNA-directed DNA polymerase from transposon BS OS=Drosophila melanogaster GN=RTase PE=2 SV=1	--	--	--	--	--	K03511	2e-27	125	hmg:100197887	DNA polymerase kappa subunit [EC:2.7.7.7]	-	-	-
CL1610.Contig1	453	42	2.287	--	--	--	--	--	--	--	--	--	--	--	--	--	--	--	--	--	--	-	-	-
CL1611.Contig1	673	74	2.7123	--	--	--	--	--	--	--	--	--	--	--	--	--	--	--	--	--	--	-	-	-
CL1612.Contig1	3310	2434	18.1391	gi|328785784|ref|XP_003250656.1|	1509	0	PREDICTED: CCR4-NOT transcription complex subunit 1 isoform 1 [Apis mellifera]	sp|A5YKK6|CNOT1_HUMAN	1254	0	CCR4-NOT transcription complex subunit 1 OS=Homo sapiens GN=CNOT1 PE=1 SV=2	SPAC20G8.06	317	1e-85	COG5103	Cell division control protein, negative regulator of transcription	K12604	0	1509	ame:412371	CCR4-NOT transcription complex subunit 1	-	-	-
CL1613.Contig1	2458	3443	34.5524	gi|332020828|gb|EGI61226.1|	139	9e-31	CKLF-like MARVEL transmembrane domain-containing protein 4 [Acromyrmex echinatior]	--	--	--	--	--	--	--	--	--	--	--	--	--	--	-	-	GO:0016020//membrane
CL1614.Contig1	2178	10925	123.733	gi|307175801|gb|EFN65619.1|	145	1e-32	Putative uncharacterized transposon-derived protein F52C9.6 [Camponotus floridanus]	--	--	--	--	--	--	--	--	--	--	--	--	--	--	-	-	-
CL1615.Contig1	173	98	13.9734	gi|71755469|ref|XP_828649.1|	65.5	7e-10	formin [Trypanosoma brucei TREU927] >gi|146743422|gb|ABQ43157.1| formin B [Trypanosoma brucei TREU927]	sp|Q9T0K5|LRX3_ARATH	68.6	1e-11	Leucine-rich repeat extensin-like protein 3 OS=Arabidopsis thaliana GN=LRX3 PE=1 SV=1	CC3494_1	49.7	1e-06	COG3637	Opacity protein and related surface antigens	K12826	5e-10	62.8	hmg:100197572	splicing factor 3A subunit 2	-	-	-
CL1616.Contig1	767	1083	34.8302	--	--	--	--	--	--	--	--	--	--	--	--	--	--	--	--	--	--	-	-	-
CL1617.Contig1	2264	1389	15.1338	gi|194741836|ref|XP_001953393.1|	100	4e-19	GF17743 [Drosophila ananassae] >gi|190626452|gb|EDV41976.1| GF17743 [Drosophila ananassae]	sp|Q02910|CPN_DROME	82	2e-14	Calphotin OS=Drosophila melanogaster GN=Cpn PE=1 SV=2	--	--	--	--	--	K11661	9e-13	76.3	xtr:733804	helicase SRCAP [EC:3.6.4.-]	-	-	-
CL1618.Contig1	581	16	0.6793	gi|115715767|ref|XP_788615.2|	144	9e-39	PREDICTED: similar to endonuclease-reverse transcriptase [Strongylocentrotus purpuratus] >gi|115943864|ref|XP_001196702.1| PREDICTED: similar to endonuclease-reverse transcriptase [Strongylocentrotus purpuratus]	sp|Q95SX7|RTBS_DROME	77.4	4e-16	Probable RNA-directed DNA polymerase from transposon BS OS=Drosophila melanogaster GN=RTase PE=2 SV=1	--	--	--	--	--	K08017	1e-17	89.4	hmg:100197999	advillin	-	-	-
CL1619.Contig1	505	478	23.3485	gi|298204349|gb|ADI61823.1|	91.7	1e-17	endonuclease-reverse transcriptase [Bombyx mori]	--	--	--	--	--	--	--	--	--	--	--	--	--	--	-	-	-
CL162.Contig1	3075	694	5.5672	gi|345479447|ref|XP_001606863.2|	445	1e-123	PREDICTED: probable cationic amino acid transporter-like [Nasonia vitripennis]	sp|Q8BXR1|S7A14_MOUSE	142	1e-32	Probable cationic amino acid transporter OS=Mus musculus GN=Slc7a14 PE=2 SV=1	BS_yhdG	67	2e-10	COG0531	Amino acid transporters	K13871	2e-129	464	phu:Phum_PHUM499080	solute carrier family 7 (cationic amino acid transporter), member 14	-	-	-
CL1620.Contig1	3218	736	5.6418	gi|91077038|ref|XP_967720.1|	1228	0	PREDICTED: similar to leucine-rich transmembrane protein [Tribolium castaneum]	sp|P12024|CHAO_DROME	222	2e-56	Chaoptin OS=Drosophila melanogaster GN=chp PE=1 SV=2	alr0124_1	117	2e-25	COG4886	Leucine-rich repeat (LRR) protein	K05401	2e-66	255	dme:Dmel_CG5195	toll-like recepto 3	-	-	-
CL1621.Contig1	282	10	0.8747	--	--	--	--	--	--	--	--	--	--	--	--	--	--	--	--	--	--	-	-	-
CL1623.Contig1	934	714	18.8571	--	--	--	--	--	--	--	--	--	--	--	--	--	--	--	--	--	--	-	-	-
CL1624.Contig1	4095	112	0.6747	gi|194882267|ref|XP_001975234.1|	392	1e-107	GG20672 [Drosophila erecta] >gi|190658421|gb|EDV55634.1| GG20672 [Drosophila erecta]	sp|O16011|MBL_DROME	296	9e-79	Protein muscleblind OS=Drosophila melanogaster GN=mbl PE=2 SV=2	--	--	--	--	--	K14943	1e-107	392	der:Dere_GG20672	muscleblind	-	-	-
CL1625.Contig1	2213	37	0.4124	--	--	--	--	--	--	--	--	--	--	--	--	--	--	--	--	--	--	-	-	-
CL1626.Contig1	2012	4486	54.9989	gi|231885|sp|P29981.1|CP4C1_BLADI	410	1e-113	RecName: Full=Cytochrome P450 4C1; AltName: Full=CYPIVC1 >gi|155947|gb|AAA27819.1| cytochrome P450 [Blaberus discoidalis]	sp|P29981|CP4C1_BLADI	410	1e-113	Cytochrome P450 4C1 OS=Blaberus discoidalis GN=CYP4C1 PE=2 SV=1	BH0579	153	9e-37	COG2124	Cytochrome P450	K07427	9e-84	311	phu:Phum_PHUM371370	cytochrome P450, family 4, subfamily V	-	-	-
CL1627.Contig1	1898	978	12.7106	--	--	--	--	--	--	--	--	--	--	--	--	--	--	--	--	--	--	-	-	-
CL1628.Contig1	433	70	3.9878	--	--	--	--	--	--	--	--	--	--	--	--	--	--	--	--	--	--	-	-	-
CL1629.Contig1	635	53	2.0589	--	--	--	--	--	--	--	--	--	--	--	--	--	--	--	--	--	--	-	-	-
CL163.Contig1	951	4389	113.844	--	--	--	--	--	--	--	--	--	--	--	--	--	--	--	--	--	--	-	-	-
CL163.Contig2	919	2817	75.6126	gi|158296969|ref|XP_555286.3|	56.6	2e-06	AGAP008178-PA [Anopheles gambiae str. PEST] >gi|157014969|gb|EAL39630.3| AGAP008178-PA [Anopheles gambiae str. PEST]	sp|Q8TFG9|YL61_SCHPO	52.8	3e-06	Uncharacterized serine/threonine-rich protein PB15E9.01c OS=Schizosaccharomyces pombe (strain ATCC 38366 / 972) GN=SPAPB15E9.01c PE=2 SV=2	--	--	--	--	--	--	--	--	--	--	-	-	-
CL163.Contig3	772	5617	179.478	gi|195447334|ref|XP_002071168.1|	55.5	2e-06	GK25648 [Drosophila willistoni] >gi|194167253|gb|EDW82154.1| GK25648 [Drosophila willistoni]	sp|Q8TFG9|YL61_SCHPO	52.4	3e-06	Uncharacterized serine/threonine-rich protein PB15E9.01c OS=Schizosaccharomyces pombe (strain ATCC 38366 / 972) GN=SPAPB15E9.01c PE=2 SV=2	--	--	--	--	--	--	--	--	--	--	-	-	-
CL163.Contig4	1033	1579	37.7055	gi|195394975|ref|XP_002056112.1|	66.2	2e-09	GJ10761 [Drosophila virilis] >gi|194142821|gb|EDW59224.1| GJ10761 [Drosophila virilis]	sp|Q8TFG9|YL61_SCHPO	75.1	8e-13	Uncharacterized serine/threonine-rich protein PB15E9.01c OS=Schizosaccharomyces pombe (strain ATCC 38366 / 972) GN=SPAPB15E9.01c PE=2 SV=2	YPO0507	53.1	8e-07	COG3501	Uncharacterized protein conserved in bacteria	K11728	1e-07	57.8	cin:778828	nucleosome-remodeling factor subunit BPTF	-	-	-
CL1630.Contig1	2666	2276	21.0589	--	--	--	--	--	--	--	--	--	--	--	--	--	--	--	--	--	--	-	-	-
CL1631.Contig1	2583	482	4.603	gi|110755798|ref|XP_396843.3|	860	0	PREDICTED: zinc finger SWIM domain-containing protein KIAA0913-like [Apis mellifera]	sp|A7E305|K0913_BOVIN	522	4e-147	Zinc finger SWIM domain-containing protein KIAA0913 OS=Bos taurus PE=2 SV=1	--	--	--	--	--	K13096	3e-11	71.2	dgr:Dgri_GH18599	splicing factor 4	-	-	-
CL1632.Contig1	386	96	6.1349	--	--	--	--	--	--	--	--	--	--	--	--	--	--	--	--	--	--	-	-	-
CL1633.Contig1	384	245	15.7383	--	--	--	--	--	--	--	--	--	--	--	--	--	--	--	--	--	--	-	-	-
CL1634.Contig1	424	135	7.854	--	--	--	--	--	--	--	--	--	--	--	--	--	--	--	--	--	--	-	-	-
CL1635.Contig1	236	1	0.1045	gi|119601568|gb|EAW81162.1|	67.4	9e-19	hCG1814203 [Homo sapiens]	sp|Q8WTZ3|YS049_HUMAN	69.3	7e-12	Zinc finger protein ENSP00000375192 OS=Homo sapiens PE=2 SV=1	--	--	--	--	--	K00797	1e-12	71.6	ptr:457943	spermidine synthase [EC:2.5.1.16]	GO:0032501//multicellular organismal process;GO:0030001//metal ion transport	GO:0016763//transferase activity, transferring pentosyl groups;GO:0046914//transition metal ion binding;GO:0003676//nucleic acid binding;GO:0015301//anion:anion antiporter activity	GO:0043231//intracellular membrane-bounded organelle;GO:0016021//integral to membrane
CL1636.Contig1	2236	1195	13.1831	--	--	--	--	--	--	--	--	--	--	--	--	--	--	--	--	--	--	-	-	-
CL1637.Contig1	538	2889	132.461	--	--	--	--	--	--	--	--	--	--	--	--	--	--	--	--	--	--	-	-	-
CL1638.Contig1	650	130	4.9335	--	--	--	--	--	--	--	--	--	--	--	--	--	--	--	--	--	--	-	-	-
CL1639.Contig1	379	106	6.8991	--	--	--	--	--	--	--	--	--	--	--	--	--	--	--	--	--	--	-	-	-
CL164.Contig1	2957	58	0.4838	gi|195128837|ref|XP_002008867.1|	79	1e-12	GI11576 [Drosophila mojavensis] >gi|193920476|gb|EDW19343.1| GI11576 [Drosophila mojavensis]	sp|Q54PM6|Y8605_DICDI	61.6	3e-08	Uncharacterized protein DDB_G0284459 OS=Dictyostelium discoideum GN=DDB_G0284459 PE=4 SV=1	--	--	--	--	--	K04574	1e-08	63.2	ptr:458741	neurofilament heavy polypeptide	-	-	-
CL164.Contig2	2968	4	0.0332	gi|195128837|ref|XP_002008867.1|	79	1e-12	GI11576 [Drosophila mojavensis] >gi|193920476|gb|EDW19343.1| GI11576 [Drosophila mojavensis]	sp|Q54PM6|Y8605_DICDI	61.6	3e-08	Uncharacterized protein DDB_G0284459 OS=Dictyostelium discoideum GN=DDB_G0284459 PE=4 SV=1	--	--	--	--	--	K04574	1e-08	63.2	ptr:458741	neurofilament heavy polypeptide	-	-	-
CL164.Contig3	3096	26	0.2072	gi|195128837|ref|XP_002008867.1|	79	1e-12	GI11576 [Drosophila mojavensis] >gi|193920476|gb|EDW19343.1| GI11576 [Drosophila mojavensis]	sp|Q54PM6|Y8605_DICDI	61.6	3e-08	Uncharacterized protein DDB_G0284459 OS=Dictyostelium discoideum GN=DDB_G0284459 PE=4 SV=1	--	--	--	--	--	K04574	1e-08	63.2	ptr:458741	neurofilament heavy polypeptide	-	-	-
CL1640.Contig1	2259	954	10.4173	gi|328709719|ref|XP_003244050.1|	179	7e-43	PREDICTED: pancreatic lipase-related protein 1-like isoform 2 [Acyrthosiphon pisum]	sp|Q17RR3|LIPR3_HUMAN	135	1e-30	Pancreatic lipase-related protein 3 OS=Homo sapiens GN=PNLIPRP3 PE=2 SV=2	--	--	--	--	--	K12591	4e-35	150	ame:413532	exosome complex exonuclease RRP6 [EC:3.1.13.-]	-	-	-
CL1641.Contig1	183	4	0.5392	gi|307180535|gb|EFN68500.1|	80.9	2e-14	Histone-lysine N-methyltransferase SETMAR [Camponotus floridanus]	--	--	--	--	--	--	--	--	--	--	--	--	--	--	-	-	-
CL1643.Contig1	994	162	4.0202	--	--	--	--	--	--	--	--	--	--	--	--	--	--	--	--	--	--	-	-	-
CL1644.Contig1	1937	1422	18.1089	gi|91092262|ref|XP_967283.1|	635	1e-180	PREDICTED: similar to methionine aminopeptidase [Tribolium castaneum]	sp|Q5I0A0|AMPM1_XENTR	551	8e-156	Methionine aminopeptidase 1 OS=Xenopus tropicalis GN=metap1 PE=2 SV=1	SPBC3E7.10	399	9e-111	COG0024	Methionine aminopeptidase	K01265	0	635	tca:655631	methionyl aminopeptidase [EC:3.4.11.18]	-	-	-
CL1645.Contig1	434	2	0.1137	--	--	--	--	--	--	--	--	--	--	--	--	--	--	--	--	--	--	-	-	-
CL1646.Contig1	1033	257	6.137	--	--	--	--	--	--	--	--	--	--	--	--	--	--	--	--	--	--	-	-	-
CL1647.Contig1	1751	1713	24.1321	gi|340719801|ref|XP_003398334.1|	234	1e-59	PREDICTED: 15-hydroxyprostaglandin dehydrogenase [NAD+]-like [Bombus terrestris]	sp|Q8VCC1|PGDH_MOUSE	168	1e-40	15-hydroxyprostaglandin dehydrogenase [NAD+] OS=Mus musculus GN=Hpgd PE=2 SV=1	lin2278	102	3e-21	COG1028	Dehydrogenases with different specificities (related to short-chain alcohol dehydrogenases)	K00069	6e-84	312	tca:659833	15-hydroxyprostaglandin dehydrogenase (NAD) [EC:1.1.1.141]	GO:0008152//metabolic process	GO:0003824//catalytic activity	-
CL1648.Contig1	292	62	5.2376	--	--	--	--	--	--	--	--	--	--	--	--	--	--	--	--	--	--	-	-	-
CL1649.Contig1	896	13	0.3579	--	--	--	--	--	--	--	--	--	--	--	--	--	--	--	--	--	--	-	-	-
CL165.Contig1	1265	482	9.399	gi|270015184|gb|EFA11632.1|	57.4	1e-06	hypothetical protein TcasGA2_TC000010 [Tribolium castaneum]	--	--	--	--	--	--	--	--	--	--	--	--	--	--	-	-	-
CL1650.Contig1	330	99	7.4002	--	--	--	--	--	--	--	--	--	--	--	--	--	--	--	--	--	--	-	-	-
CL1651.Contig1	3182	6947	53.8543	gi|91088561|ref|XP_972897.1|	447	1e-123	PREDICTED: similar to AGAP009788-PA [Tribolium castaneum]	sp|Q8BU14|SEC62_MOUSE	294	3e-78	Translocation protein SEC62 OS=Mus musculus GN=Sec62 PE=1 SV=1	SPAC17G6.09	100	2e-20	COG5232	Preprotein translocase subunit Sec62	K12275	2e-124	447	tca:661654	translocation protein SEC62	-	-	GO:0044425//membrane part
CL1652.Contig1	717	274	9.4266	--	--	--	--	--	--	--	--	--	--	--	--	--	--	--	--	--	--	-	-	-
CL1653.Contig1	294	12	1.0068	--	--	--	--	--	--	--	--	--	--	--	--	--	--	--	--	--	--	-	-	-
CL1654.Contig1	796	217	6.7247	gi|221119676|ref|XP_002155414.1|	79.7	7e-22	PREDICTED: similar to ORF2-encoded protein, partial [Hydra magnipapillata]	sp|Q95SX7|RTBS_DROME	41.2	9e-09	Probable RNA-directed DNA polymerase from transposon BS OS=Drosophila melanogaster GN=RTase PE=2 SV=1	--	--	--	--	--	K08017	7e-17	65.9	hmg:100197999	advillin	-	-	-
CL1655.Contig1	1931	911	11.6375	gi|328783523|ref|XP_003250307.1|	166	3e-39	PREDICTED: 3-hydroxyacyl-CoA dehydratase 3-like [Apis mellifera]	sp|Q5ZM57|HACD_CHICK	109	8e-23	3-hydroxyacyl-CoA dehydratase OS=Gallus gallus GN=PTPLAD1 PE=2 SV=1	--	--	--	--	--	K10703	1e-12	75.9	spu:592170	3-hydroxy acyl-CoA dehydratase [EC:4.2.1.-]	-	-	-
CL1656.Contig1	2254	856	9.3679	gi|307173989|gb|EFN64707.1|	87	4e-15	Serine/threonine-protein kinase LMTK1 [Camponotus floridanus]	sp|Q8VQ99|SRAP_STAAU	60.8	4e-08	Serine-rich adhesin for platelets OS=Staphylococcus aureus GN=sraP PE=3 SV=1	--	--	--	--	--	--	--	--	--	--	-	-	-
CL1657.Contig1	2468	602	6.0169	gi|189233918|ref|XP_973131.2|	962	0	PREDICTED: similar to proprotein convertase subtilisin/kexin type 4, furin [Tribolium castaneum]	sp|P30430|FUR1C_DROME	895	0	Furin-like protease 1, isoform 1-CRR OS=Drosophila melanogaster GN=Fur1 PE=2 SV=2	YNL238w_1	310	8e-84	COG1404	Subtilisin-like serine proteases	K01349	0	962	tca:661907	furin [EC:3.4.21.75]	GO:0019538//protein metabolic process	GO:0004175//endopeptidase activity	GO:0031228//intrinsic to Golgi membrane
CL1658.Contig1	1846	1050	14.0307	gi|307189577|gb|EFN73941.1|	158	7e-37	RING finger protein 31 [Camponotus floridanus]	sp|Q96EP0|RNF31_HUMAN	54.3	3e-06	RING finger protein 31 OS=Homo sapiens GN=RNF31 PE=1 SV=1	--	--	--	--	--	K11974	2e-44	181	phu:Phum_PHUM464880	RING finger protein 31	-	GO:0005488//binding	-
CL1659.Contig1	728	257	8.7081	--	--	--	--	--	--	--	--	--	--	--	--	--	--	--	--	--	--	-	-	-
CL166.Contig1	175	66	9.3031	--	--	--	--	--	--	--	--	--	--	--	--	--	--	--	--	--	--	-	-	-
CL166.Contig2	180	489	67.0131	--	--	--	--	--	--	--	--	--	--	--	--	--	--	--	--	--	--	-	-	-
CL1660.Contig1	1860	702	9.3099	--	--	--	--	--	--	--	--	--	--	--	--	--	--	--	--	--	--	-	-	-
CL1661.Contig1	173	20	2.8517	--	--	--	--	--	--	--	--	--	--	--	--	--	--	--	--	--	--	-	-	-
CL1662.Contig1	221	7	0.7813	--	--	--	--	--	--	--	--	--	--	--	--	--	--	--	--	--	--	-	-	-
CL1663.Contig1	1877	460	6.0453	gi|195390061|ref|XP_002053687.1|	575	1e-162	GJ24033 [Drosophila virilis] >gi|194151773|gb|EDW67207.1| GJ24033 [Drosophila virilis]	--	--	--	--	--	--	--	--	--	--	--	--	--	--	-	-	-
CL1664.Contig1	236	6	0.6271	--	--	--	--	--	--	--	--	--	--	--	--	--	--	--	--	--	--	-	-	-
CL1665.Contig1	247	351	35.0536	--	--	--	--	--	--	--	--	--	--	--	--	--	--	--	--	--	--	-	-	-
CL1666.Contig1	1401	514	9.05	gi|91076380|ref|XP_968185.1|	606	1e-172	PREDICTED: similar to GA19024-PA [Tribolium castaneum]	sp|Q5RFJ1|ILF2_PONAB	531	6e-150	Interleukin enhancer-binding factor 2 OS=Pongo abelii GN=ILF2 PE=2 SV=1	--	--	--	--	--	K13089	1e-172	606	tca:656571	interleukin enhancer-binding factor 2	-	-	-
CL1667.Contig1	249	67	6.6374	gi|307213372|gb|EFN88817.1|	58.9	5e-09	PiggyBac transposable element-derived protein 4 [Harpegnathos saltator]	--	--	--	--	--	--	--	--	--	--	--	--	--	--	-	-	-
CL1668.Contig1	682	162	5.8594	--	--	--	--	--	--	--	--	--	--	--	--	--	--	--	--	--	--	-	-	-
CL1669.Contig1	3434	2423	17.4051	--	--	--	--	--	--	--	--	--	--	--	--	--	--	--	--	--	--	-	-	-
CL167.Contig1	959	224	5.7617	--	--	--	--	--	--	--	--	--	--	--	--	--	--	--	--	--	--	-	-	-
CL167.Contig2	959	261	6.7134	--	--	--	--	--	--	--	--	--	--	--	--	--	--	--	--	--	--	-	-	-
CL1670.Contig1	1016	468	11.3625	gi|296214295|ref|XP_002753630.1|	55.8	3e-06	PREDICTED: piggyBac transposable element-derived protein 4-like [Callithrix jacchus]	sp|Q96DM1|PGBD4_HUMAN	52.8	4e-06	PiggyBac transposable element-derived protein 4 OS=Homo sapiens GN=PGBD4 PE=2 SV=3	--	--	--	--	--	--	--	--	--	--	-	-	-
CL1671.Contig1	1174	292	6.1353	gi|307194548|gb|EFN76840.1|	314	6e-84	Microtubule-associated serine/threonine-protein kinase 2 [Harpegnathos saltator]	sp|Q6P0Q8|MAST2_HUMAN	225	4e-58	Microtubule-associated serine/threonine-protein kinase 2 OS=Homo sapiens GN=MAST2 PE=1 SV=2	--	--	--	--	--	K08789	3e-84	312	ame:409193	microtubule-associated serine/threonine kinase [EC:2.7.11.1]	-	-	-
CL1672.Contig1	2568	20034	192.44	gi|156523066|ref|NP_001095946.1|	1043	0	chitin deacetylase 1 [Tribolium castaneum] >gi|155675830|gb|ABU25223.1| chitin deacetylase 1 [Tribolium castaneum]	sp|Q6S6W0|GP2_EHV1V	65.1	3e-09	Glycoprotein gp2 OS=Equine herpesvirus 1 (strain V592) GN=71 PE=3 SV=1	--	--	--	--	--	K10955	1e-07	59.3	tgu:100220116	intestinal mucin-2	GO:0035151//regulation of tube size, open tracheal system;GO:0006022	GO:0016811//hydrolase activity, acting on carbon-nitrogen (but not peptide) bonds, in linear amides;GO:0030247//polysaccharide binding	GO:0044424//intracellular part
CL1673.Contig1	3580	12765	87.9551	gi|76365069|sp|Q8MZR6.3|HYEP1_CTEFE	570	1e-160	RecName: Full=Juvenile hormone epoxide hydrolase 1; AltName: Full=CfEH1; AltName: Full=Juvenile hormone epoxide hydrolase I; Short=JHEH I; AltName: Full=Juvenile hormone-specific epoxide hydrolase I >gi|20502972|gb|AAM22694.1|AF503908_1 juvenile hormone epoxide hydrolase [Ctenocephalides felis]	sp|Q8MZR6|HYEP1_CTEFE	570	3e-161	Juvenile hormone epoxide hydrolase 1 OS=Ctenocephalides felis GN=EH1 PE=1 SV=3	CAC0719	254	1e-66	COG0596	Predicted hydrolases or acyltransferases (alpha/beta hydrolase superfamily)	K10719	5e-158	559	tca:659305	juvenile hormone epoxide hydrolase	-	-	-
CL1674.Contig1	2152	873	10.0068	gi|334329433|ref|XP_001375658.2|	616	1e-174	PREDICTED: cystathionine beta-synthase [Monodelphis domestica]	sp|P35520|CBS_HUMAN	603	1e-171	Cystathionine beta-synthase OS=Homo sapiens GN=CBS PE=1 SV=2	YGR155w_1	348	3e-95	COG0031	Cysteine synthase	K01697	4e-176	619	nve:NEMVE_v1g204029	cystathionine beta-synthase [EC:4.2.1.22]	-	-	-
CL1675.Contig1	1133	190	4.1366	--	--	--	--	--	--	--	--	--	--	--	--	--	--	--	--	--	--	-	-	-
CL1676.Contig1	331	9	0.6707	--	--	--	--	--	--	--	--	--	--	--	--	--	--	--	--	--	--	-	-	-
CL1677.Contig1	280	81	7.1359	--	--	--	--	--	--	--	--	--	--	--	--	--	--	--	--	--	--	-	-	-
CL1678.Contig1	501	88	4.3328	gi|307180535|gb|EFN68500.1|	150	2e-35	Histone-lysine N-methyltransferase SETMAR [Camponotus floridanus]	sp|Q7JQ07|MOS1T_DROMA	70.9	4e-12	Mariner Mos1 transposase OS=Drosophila mauritiana GN=mariner\T PE=1 SV=1	--	--	--	--	--	K11433	8e-13	73.2	hmg:100199829	histone-lysine N-methyltransferase SETMAR [EC:2.1.1.43]	-	-	-
CL1679.Contig1	2740	1561	14.0532	gi|307187733|gb|EFN72705.1|	663	0	Glutamine and serine-rich protein 1 [Camponotus floridanus]	sp|Q75JC9|Y8484_DICDI	124	4e-27	Uncharacterized protein DDB_G0271670 OS=Dictyostelium discoideum GN=DDB_G0271670 PE=4 SV=1	XF1267	58.2	8e-08	COG5297	Cellobiohydrolase A (1,4-beta-cellobiosidase A)	K10384	1e-16	89.4	mmu:229574	filaggrin	-	-	-
CL168.Contig1	318	64	4.9645	--	--	--	--	--	--	--	--	--	--	--	--	--	--	--	--	--	--	-	-	-
CL1680.Contig1	1419	700	12.1685	gi|189237552|ref|XP_974459.2|	419	1e-115	PREDICTED: similar to AGAP001690-PA [Tribolium castaneum]	sp|Q9JIS1|RIMS2_RAT	228	8e-59	Regulating synaptic membrane exocytosis protein 2 OS=Rattus norvegicus GN=Rims2 PE=1 SV=1	--	--	--	--	--	K00923	6e-12	72.8	bfo:BRAFLDRAFT_233446	phosphatidylinositol-4-phosphate 3-kinase [EC:2.7.1.154]	-	-	-
CL1681.Contig1	265	8	0.7447	--	--	--	--	--	--	--	--	--	--	--	--	--	--	--	--	--	--	-	-	-
CL1682.Contig1	205	19	2.2862	--	--	--	--	--	--	--	--	--	--	--	--	--	--	--	--	--	--	-	-	-
CL1683.Contig1	2115	31	0.3616	gi|298204349|gb|ADI61823.1|	125	8e-27	endonuclease-reverse transcriptase [Bombyx mori]	--	--	--	--	--	--	--	--	--	--	--	--	--	--	-	-	-
CL1684.Contig1	1075	494	11.3355	--	--	--	--	--	--	--	--	--	--	--	--	--	--	--	--	--	--	-	-	-
CL1685.Contig1	2736	1090	9.8273	gi|193690721|ref|XP_001948117.1|	229	7e-58	PREDICTED: UDP-glucuronosyltransferase 2B10-like [Acyrthosiphon pisum]	sp|Q88168|UDPE_NPVSL	71.2	4e-11	Ecdysteroid UDP-glucosyltransferase OS=Spodoptera littoralis nuclear polyhedrosis virus GN=EGT PE=3 SV=1	--	--	--	--	--	K00699	1e-58	229	api:100160380	glucuronosyltransferase [EC:2.4.1.17]	-	-	-
CL1686.Contig1	1119	217	4.7836	gi|340728435|ref|XP_003402530.1|	181	6e-44	PREDICTED: neurogenic locus Notch protein-like, partial [Bombus terrestris]	sp|P07207|NOTCH_DROME	124	1e-27	Neurogenic locus Notch protein OS=Drosophila melanogaster GN=N PE=1 SV=3	YKL032c	75.1	2e-13	COG5648	Chromatin-associated proteins containing the HMG domain	K02599	2e-44	179	ame:413289	Notch	-	-	-
CL1687.Contig1	542	46	2.0935	--	--	--	--	--	--	--	--	--	--	--	--	--	--	--	--	--	--	-	-	-
CL1687.Contig2	600	35	1.4389	--	--	--	--	--	--	--	--	--	--	--	--	--	--	--	--	--	--	-	-	-
CL169.Contig1	1661	1224	18.1775	gi|170576778|ref|XP_001893762.1|	98.2	1e-18	T-cell receptor beta chain ANA 11 [Brugia malayi]	sp|Q69566|U88_HHV6U	96.3	6e-19	Uncharacterized protein U88 OS=Human herpesvirus 6A (strain Uganda-1102) GN=U88 PE=4 SV=1	PM0926	62.8	2e-09	COG4531	ABC-type Zn2+ transport system, periplasmic component/surface adhesin	K14713	2e-13	77.8	cin:100177251	solute carrier family 39 (zinc transporter), member 7	GO:0000154//rRNA modification;GO:0006730//one-carbon metabolic process;GO:0010765//positive regulation of sodium ion transport;GO:0007166//cell surface receptor linked signal transduction;GO:0031589//cell-substrate adhesion	GO:0016788//hydrolase activity, acting on ester bonds;GO:0004871//signal transducer activity;GO:0008171//O-methyltransferase activity;GO:0016462//pyrophosphatase activity;GO:0032559//adenyl ribonucleotide binding	GO:0043231//intracellular membrane-bounded organelle;GO:0005887//integral to plasma membrane
CL1690.Contig1	431	40	2.2893	gi|115971088|ref|XP_001179390.1|	53.1	3e-06	PREDICTED: similar to glutamine-dependent nad(+) synthetase [Strongylocentrotus purpuratus]	--	--	--	--	--	--	--	--	--	K01950	5e-07	53.1	spu:575432	NAD+ synthase (glutamine-hydrolysing) [EC:6.3.5.1]	-	-	-
CL1691.Contig1	2783	0	0	gi|195130927|ref|XP_002009902.1|	89	1e-15	GI15619 [Drosophila mojavensis] >gi|193908352|gb|EDW07219.1| GI15619 [Drosophila mojavensis]	sp|Q02817|MUC2_HUMAN	66.6	9e-10	Mucin-2 OS=Homo sapiens GN=MUC2 PE=1 SV=2	--	--	--	--	--	K10955	1e-09	63.5	hsa:4583	intestinal mucin-2	-	-	-
CL1692.Contig1	197	4	0.5009	gi|326426539|gb|EGD72109.1|	63.9	2e-09	TK/RTKB protein kinase [Salpingoeca sp. ATCC 50818]	sp|Q54LY1|Y6311_DICDI	55.1	1e-07	G8 domain-containing protein DDB_G0286311 OS=Dictyostelium discoideum GN=DDB_G0286311 PE=3 SV=1	--	--	--	--	--	K06265	4e-07	53.1	ame:408826	dystroglycan 1	-	-	-
CL1693.Contig1	439	22	1.2362	--	--	--	--	--	--	--	--	--	--	--	--	--	--	--	--	--	--	-	-	-
CL1694.Contig1	293	716	60.2793	--	--	--	--	--	--	--	--	--	--	--	--	--	--	--	--	--	--	-	-	-
CL1695.Contig1	968	161	4.1027	gi|158291437|ref|XP_312943.4|	58.5	4e-07	AGAP003236-PA [Anopheles gambiae str. PEST] >gi|157017774|gb|EAA08396.5| AGAP003236-PA [Anopheles gambiae str. PEST]	--	--	--	--	--	--	--	--	--	--	--	--	--	--	-	-	-
CL1695.Contig2	1147	127	2.7313	gi|158291437|ref|XP_312943.4|	58.5	6e-07	AGAP003236-PA [Anopheles gambiae str. PEST] >gi|157017774|gb|EAA08396.5| AGAP003236-PA [Anopheles gambiae str. PEST]	--	--	--	--	--	--	--	--	--	--	--	--	--	--	-	-	-
CL1696.Contig1	363	15	1.0193	--	--	--	--	--	--	--	--	--	--	--	--	--	--	--	--	--	--	-	-	-
CL1697.Contig1	2664	3209	29.7138	gi|328718632|ref|XP_001942827.2|	92.8	8e-17	PREDICTED: vacuolar protein sorting-associated protein 8 homolog [Acyrthosiphon pisum]	--	--	--	--	--	--	--	--	--	--	--	--	--	--	-	-	-
CL1698.Contig1	1438	818	14.0319	--	--	--	--	--	--	--	--	--	--	--	--	--	--	--	--	--	--	-	-	-
CL1699.Contig1	3532	48	0.3352	gi|115920122|ref|XP_001177577.1|	120	5e-41	PREDICTED: similar to endonuclease/reverse transcriptase [Strongylocentrotus purpuratus] >gi|115954242|ref|XP_001197163.1| PREDICTED: similar to endonuclease/reverse transcriptase [Strongylocentrotus purpuratus]	sp|Q9NBX4|RTXE_DROME	61.2	1e-10	Probable RNA-directed DNA polymerase from transposon X-element OS=Drosophila melanogaster GN=ORF2 PE=3 SV=1	--	--	--	--	--	K08017	1e-23	104	hmg:100197999	advillin	-	-	-
CL17.Contig1	1436	72	1.2368	gi|307178020|gb|EFN66879.1|	72.4	5e-11	Aminopeptidase N [Camponotus floridanus]	sp|Q8IIG1|YK213_PLAF7	60.5	3e-08	Uncharacterized protein PF11_0213 OS=Plasmodium falciparum (isolate 3D7) GN=PF11_0213 PE=2 SV=1	--	--	--	--	--	K15001	2e-08	61.2	dmo:Dmoj_GI19140	cytochrome P450, family 4 [EC:1.14.-.-]	-	-	-
CL170.Contig1	682	2114	76.4616	gi|221109126|ref|XP_002161449.1|	157	4e-37	PREDICTED: similar to SET domain and mariner transposase fusion [Hydra magnipapillata]	sp|Q7JQ07|MOS1T_DROMA	96.7	1e-19	Mariner Mos1 transposase OS=Drosophila mauritiana GN=mariner\T PE=1 SV=1	--	--	--	--	--	K11433	2e-18	92.8	hmg:100199829	histone-lysine N-methyltransferase SETMAR [EC:2.1.1.43]	-	-	-
CL1700.Contig1	1108	279	6.2114	--	--	--	--	--	--	--	--	--	--	--	--	--	--	--	--	--	--	-	-	-
CL1701.Contig1	2255	721	7.887	gi|328707479|ref|XP_001947809.2|	426	1e-117	PREDICTED: chorion peroxidase-like [Acyrthosiphon pisum]	sp|Q92626|PXDN_HUMAN	283	5e-75	Peroxidasin homolog OS=Homo sapiens GN=PXDN PE=1 SV=2	--	--	--	--	--	K14971	3e-73	276	dwi:Dwil_GK22572	nuclear receptor coactivator 6	-	-	-
CL1702.Contig1	342	13	0.9376	--	--	--	--	--	--	--	--	--	--	--	--	--	--	--	--	--	--	-	-	-
CL1703.Contig1	409	39	2.3521	--	--	--	--	--	--	--	--	--	--	--	--	--	--	--	--	--	--	-	-	-
CL1704.Contig1	516	154	7.362	--	--	--	--	--	--	--	--	--	--	--	--	--	--	--	--	--	--	-	-	-
CL1705.Contig1	3464	13865	98.7336	gi|345493626|ref|XP_001607024.2|	539	1e-151	PREDICTED: quinone oxidoreductase-like [Nasonia vitripennis]	sp|O94564|YGD6_SCHPO	73.9	8e-12	Zinc-type alcohol dehydrogenase-like protein C1773.06c OS=Schizosaccharomyces pombe (strain ATCC 38366 / 972) GN=SPBC1773.06c PE=2 SV=1	SPBC1773.06c	73.9	2e-12	COG0604	NADPH:quinone reductase and related Zn-dependent oxidoreductases	K13953	3e-28	128	cin:100187292	alcohol dehydrogenase, propanol-preferring [EC:1.1.1.1]	-	-	-
CL1707.Contig1	317	79	6.1474	--	--	--	--	--	--	--	--	--	--	--	--	--	--	--	--	--	--	-	-	-
CL1708.Contig1	308	9	0.7208	gi|221130966|ref|XP_002166077.1|	71.2	1e-11	PREDICTED: similar to advillin [Hydra magnipapillata]	--	--	--	--	--	--	--	--	--	K08017	2e-12	71.2	hmg:100197999	advillin	-	-	-
CL1709.Contig1	3328	2138	15.847	gi|332025660|gb|EGI65822.1|	222	1e-55	Protein CDV3-like protein [Acromyrmex echinatior]	sp|O16053|CDV3_DROYA	120	5e-26	Protein CDV3 homolog OS=Drosophila yakuba GN=GE14456 PE=2 SV=1	--	--	--	--	--	K04573	3e-06	55.5	bta:281347	neurofilament medium polypeptide (neurofilament 3)	-	-	-
CL171.Contig1	453	40	2.1781	--	--	--	--	--	--	--	--	--	--	--	--	--	--	--	--	--	--	-	-	-
CL171.Contig2	560	149	6.5633	--	--	--	--	--	--	--	--	--	--	--	--	--	--	--	--	--	--	-	-	-
CL1710.Contig1	1613	588	8.9922	gi|92110120|gb|AAF59529.5|	55.5	7e-06	Hypothetical protein Y53G8AL.1 [Caenorhabditis elegans]	sp|Q54WS9|Y9461_DICDI	54.7	2e-06	Probable protein phosphatase DDB_G0279461 OS=Dictyostelium discoideum GN=DDB_G0279461 PE=3 SV=2	--	--	--	--	--	--	--	--	--	--	-	-	-
CL1711.Contig1	1878	884	11.6113	gi|298204349|gb|ADI61823.1|	84.7	7e-17	endonuclease-reverse transcriptase [Bombyx mori]	--	--	--	--	--	--	--	--	--	--	--	--	--	--	-	-	-
CL1712.Contig1	432	19	1.0849	gi|296476677|gb|DAA18792.1|	67	2e-10	KRAB-A domain containing 2 [Bos taurus]	sp|Q6ZNG9|KRBA2_HUMAN	58.9	1e-08	KRAB-A domain-containing protein 2 OS=Homo sapiens GN=KRBA2 PE=1 SV=1	--	--	--	--	--	--	--	--	--	--	-	-	-
CL1713.Contig1	2261	781	8.5207	gi|328780480|ref|XP_623199.2|	917	0	PREDICTED: heat shock 70 kDa protein 4L isoform 1 [Apis mellifera]	sp|Q5RDM4|HSP74_PONAB	720	0	Heat shock 70 kDa protein 4 OS=Pongo abelii GN=HSPA4 PE=2 SV=1	YBR169c	441	2e-123	COG0443	Molecular chaperone	K09485	0	930	phu:Phum_PHUM507200	heat shock protein 110kDa	-	GO:0032559//adenyl ribonucleotide binding	-
CL1713.Contig2	605	172	7.0129	gi|307212389|gb|EFN88179.1|	182	1e-44	Heat shock protein 105 kDa [Harpegnathos saltator]	sp|Q2TFN9|HSP74_CANFA	139	1e-32	Heat shock 70 kDa protein 4 OS=Canis familiaris GN=HSPA4 PE=1 SV=1	SPAC110.04c	92	6e-19	COG0443	Molecular chaperone	K09485	3e-47	187	phu:Phum_PHUM507200	heat shock protein 110kDa	-	-	-
CL1715.Contig1	280	36	3.1715	--	--	--	--	--	--	--	--	--	--	--	--	--	--	--	--	--	--	-	-	-
CL1717.Contig1	319	139	10.7485	--	--	--	--	--	--	--	--	--	--	--	--	--	--	--	--	--	--	-	-	-
CL1718.Contig1	291	13	1.102	--	--	--	--	--	--	--	--	--	--	--	--	--	--	--	--	--	--	-	-	-
CL1719.Contig1	4633	2820	15.0145	gi|326919449|ref|XP_003205993.1|	125	2e-26	PREDICTED: uncharacterized protein KIAA0232-like [Meleagris gallopavo]	sp|Q92628|K0232_HUMAN	124	9e-27	Uncharacterized protein KIAA0232 OS=Homo sapiens GN=KIAA0232 PE=1 SV=5	--	--	--	--	--	--	--	--	--	--	-	-	-
CL172.Contig1	458	78	4.201	gi|189235395|ref|XP_001810980.1|	54.7	1e-06	PREDICTED: similar to CG12164 CG12164-PA [Tribolium castaneum]	--	--	--	--	--	--	--	--	--	--	--	--	--	--	-	-	-
CL172.Contig2	914	108	2.9147	--	--	--	--	--	--	--	--	--	--	--	--	--	--	--	--	--	--	-	-	-
CL1720.Contig1	1440	433	7.4173	gi|298204349|gb|ADI61823.1|	235	8e-90	endonuclease-reverse transcriptase [Bombyx mori]	sp|Q588U8|CFDP2_TRAJA	73.2	5e-12	Craniofacial development protein 2 OS=Tragulus javanicus GN=CFDP2 PE=2 SV=1	--	--	--	--	--	K14032	8e-17	89	nvi:100114206	nuclear receptor subfamily 2 group F member 3	-	-	-
CL1721.Contig1	3565	7070	48.9196	--	--	--	--	--	--	--	--	--	--	--	--	--	--	--	--	--	--	-	-	-
CL1722.Contig1	355	60	4.1691	--	--	--	--	--	--	--	--	--	--	--	--	--	--	--	--	--	--	-	-	-
CL1723.Contig1	1430	487	8.4007	--	--	--	--	--	--	--	--	--	--	--	--	--	--	--	--	--	--	-	-	-
CL1724.Contig1	389	66	4.1852	--	--	--	--	--	--	--	--	--	--	--	--	--	--	--	--	--	--	-	-	-
CL1725.Contig1	397	112	6.9591	--	--	--	--	--	--	--	--	--	--	--	--	--	--	--	--	--	--	-	-	-
CL1726.Contig1	3598	317	2.1733	gi|332026544|gb|EGI66662.1|	578	1e-163	Histone-lysine N-methyltransferase SETD2 [Acromyrmex echinatior]	sp|Q7K4Q5|Y0417_DROME	317	5e-85	Probable protein phosphatase CG10417 OS=Drosophila melanogaster GN=CG10417 PE=1 SV=1	SPCC1223.11	174	1e-42	COG0631	Serine/threonine protein phosphatase	K11423	2e-139	498	nvi:100123115	histone-lysine N-methyltransferase SETD2 [EC:2.1.1.43]	-	-	-
CL1727.Contig1	2947	627	5.2482	gi|332016695|gb|EGI57538.1|	845	0	Nuclear pore complex protein Nup107 [Acromyrmex echinatior]	sp|Q8BH74|NU107_MOUSE	590	2e-167	Nuclear pore complex protein Nup107 OS=Mus musculus GN=Nup107 PE=2 SV=1	--	--	--	--	--	K14301	0	843	nvi:100118870	nuclear pore complex protein Nup107	-	-	-
CL1728.Contig1	2484	59	0.5859	gi|194910250|ref|XP_001982098.1|	147	2e-33	GG12408 [Drosophila erecta] >gi|190656736|gb|EDV53968.1| GG12408 [Drosophila erecta]	sp|A5GZW8|DHSD_PIG	96.7	8e-19	Succinate dehydrogenase [ubiquinone] cytochrome b small subunit, mitochondrial OS=Sus scrofa GN=SDHD PE=1 SV=2	YGR189c	51.2	8e-06	COG2273	Beta-glucanase/Beta-glucan synthetase	K00237	3e-34	147	der:Dere_GG12408	succinate dehydrogenase (ubiquinone) membrane anchor subunit [EC:1.3.5.1]	-	GO:0005506//iron ion binding	GO:0005740//mitochondrial envelope;GO:0044425//membrane part
CL1729.Contig1	187	5	0.6596	--	--	--	--	--	--	--	--	--	--	--	--	--	--	--	--	--	--	-	-	-
CL173.Contig1	731	82	2.7671	--	--	--	--	--	--	--	--	--	--	--	--	--	--	--	--	--	--	-	-	-
CL173.Contig2	1099	87	1.9527	--	--	--	--	--	--	--	--	--	--	--	--	--	--	--	--	--	--	-	-	-
CL1730.Contig1	1761	8502	119.093	gi|91088839|ref|XP_970745.1|	548	1e-154	PREDICTED: similar to lark CG8597-PA [Tribolium castaneum]	sp|Q94901|LARK_DROME	405	4e-112	RNA-binding protein lark OS=Drosophila melanogaster GN=lark PE=1 SV=1	SPAC16.02c	62.4	2e-09	COG0724	RNA-binding proteins (RRM domain)	K13187	5e-155	548	tca:659335	RNA-binding protein 4	-	-	-
CL1731.Contig1	5493	0	0	gi|91079628|ref|XP_967731.1|	615	1e-173	PREDICTED: similar to AGAP002355-PA [Tribolium castaneum]	sp|P20478|GLNA2_DROME	570	5e-161	Glutamine synthetase 2 cytoplasmic OS=Drosophila melanogaster GN=Gs2 PE=2 SV=3	SPAC23H4.06	392	5e-108	COG0174	Glutamine synthetase	K01915	1e-174	615	tca:656087	glutamine synthetase [EC:6.3.1.2]	-	-	-
CL1732.Contig1	5188	1995	9.4856	gi|307192427|gb|EFN75643.1|	721	0	Uncharacterized protein KIAA1267 [Harpegnathos saltator]	sp|Q7Z3B3|K1267_HUMAN	237	6e-61	MLL1/MLL complex subunit KIAA1267 OS=Homo sapiens GN=KIAA1267 PE=1 SV=2	--	--	--	--	--	--	--	--	--	--	-	-	-
CL1733.Contig1	2127	6132	71.1144	gi|189234203|ref|XP_001808385.1|	89	9e-16	PREDICTED: similar to AGAP012043-PA [Tribolium castaneum]	--	--	--	--	--	--	--	--	--	--	--	--	--	--	-	-	-
CL1734.Contig1	529	46	2.145	gi|307172885|gb|EFN64073.1|	124	2e-27	Craniofacial development protein 2 [Camponotus floridanus]	sp|Q588U8|CFDP2_TRAJA	61.6	3e-09	Craniofacial development protein 2 OS=Tragulus javanicus GN=CFDP2 PE=2 SV=1	--	--	--	--	--	--	--	--	--	--	-	-	-
CL1735.Contig1	3526	18	0.1259	gi|119114103|ref|XP_319037.3|	1093	0	AGAP009919-PA [Anopheles gambiae str. PEST] >gi|116118256|gb|EAA13839.4| AGAP009919-PA [Anopheles gambiae str. PEST]	sp|Q66HG5|TM9S2_RAT	945	0	Transmembrane 9 superfamily member 2 OS=Rattus norvegicus GN=Tm9sf2 PE=2 SV=1	--	--	--	--	--	--	--	--	--	--	-	-	-
CL1736.Contig1	6502	2372	8.9989	gi|91084995|ref|XP_973001.1|	990	0	PREDICTED: similar to transcription factor castor [Tribolium castaneum]	sp|Q9CWL2|CASZ1_MOUSE	367	5e-100	Zinc finger protein castor homolog 1 OS=Mus musculus GN=Casz1 PE=2 SV=3	--	--	--	--	--	K08826	6e-07	58.5	dwi:Dwil_GK16639	homeodomain interacting protein kinase [EC:2.7.11.1]	GO:0006909//phagocytosis;GO:0006355//regulation of transcription, DNA-dependent;GO:0007420//brain development;GO:0014016;GO:0042993//positive regulation of transcription factor import into nucleus	GO:0003676//nucleic acid binding	GO:0043231//intracellular membrane-bounded organelle
CL1737.Contig1	914	108	2.9147	gi|298204349|gb|ADI61823.1|	63.9	9e-09	endonuclease-reverse transcriptase [Bombyx mori]	--	--	--	--	--	--	--	--	--	--	--	--	--	--	-	-	-
CL1738.Contig1	153	6	0.9673	--	--	--	--	--	--	--	--	--	--	--	--	--	--	--	--	--	--	-	-	-
CL1739.Contig1	531	22	1.022	--	--	--	--	--	--	--	--	--	--	--	--	--	--	--	--	--	--	-	-	-
CL174.Contig2	226	3	0.3274	--	--	--	--	--	--	--	--	--	--	--	--	--	--	--	--	--	--	-	-	-
CL1740.Contig1	511	634	30.6049	gi|307209853|gb|EFN86632.1|	128	9e-29	Dystroglycan [Harpegnathos saltator]	sp|Q14118|DAG1_HUMAN	84	5e-16	Dystroglycan OS=Homo sapiens GN=DAG1 PE=1 SV=2	--	--	--	--	--	K06265	5e-30	130	nvi:100116437	dystroglycan 1	GO:0000226//microtubule cytoskeleton organization;GO:0010741;GO:0048856//anatomical structure development;GO:0007172//signal complex assembly;GO:0016477//cell migration;GO:0000165//MAPKKK cascade	GO:0005198//structural molecule activity;GO:0042805//actinin binding	GO:0031981//nuclear lumen;GO:0031252//cell leading edge;GO:0005924//cell-substrate adherens junction;GO:0005578//proteinaceous extracellular matrix;GO:0043234//protein complex;GO:0042995//cell projection
CL1741.Contig1	3909	90722	572.493	gi|193652561|ref|XP_001945732.1|	282	8e-74	PREDICTED: carbonic anhydrase 2-like [Acyrthosiphon pisum]	sp|O43570|CAH12_HUMAN	186	1e-45	Carbonic anhydrase 12 OS=Homo sapiens GN=CA12 PE=1 SV=1	VCA0274	139	4e-32	COG3338	Carbonic anhydrase	K01672	1e-74	282	api:100165346	carbonic anhydrase [EC:4.2.1.1]	-	-	-
CL1742.Contig1	2572	240	2.3018	gi|340721380|ref|XP_003399099.1|	157	2e-36	PREDICTED: probable 39S ribosomal protein L49, mitochondrial-like [Bombus terrestris]	sp|Q9VYI3|RM49_DROME	143	7e-33	Probable 39S ribosomal protein L49, mitochondrial OS=Drosophila melanogaster GN=mRpL49 PE=3 SV=1	--	--	--	--	--	--	--	--	--	--	-	-	GO:0005840//ribosome
CL1742.Contig2	2875	94	0.8065	gi|340721380|ref|XP_003399099.1|	155	8e-36	PREDICTED: probable 39S ribosomal protein L49, mitochondrial-like [Bombus terrestris]	sp|Q9VYI3|RM49_DROME	143	8e-33	Probable 39S ribosomal protein L49, mitochondrial OS=Drosophila melanogaster GN=mRpL49 PE=3 SV=1	--	--	--	--	--	--	--	--	--	--	-	-	GO:0005840//ribosome
CL1743.Contig1	2899	1154	9.8193	gi|195431686|ref|XP_002063859.1|	118	2e-24	GK15899 [Drosophila willistoni] >gi|194159944|gb|EDW74845.1| GK15899 [Drosophila willistoni]	sp|Q4L9P0|SRAP_STAHJ	93.6	8e-18	Serine-rich adhesin for platelets OS=Staphylococcus haemolyticus (strain JCSC1435) GN=sraP PE=3 SV=1	XF2607	55.5	5e-07	COG1530	Ribonucleases G and E	K10955	6e-17	90.5	tgu:100220116	intestinal mucin-2	-	-	-
CL1744.Contig1	3265	124	0.9368	gi|189235727|ref|XP_967500.2|	1150	0	PREDICTED: similar to GA11164-PA [Tribolium castaneum]	sp|Q9VYY9|Y1727_DROME	963	0	TBC1 domain family member CG11727 OS=Drosophila melanogaster GN=CG11727 PE=1 SV=3	SPAC26F1.09	147	1e-34	COG5210	GTPase-activating protein	K11837	2e-17	92	hsa:9098	ubiquitin carboxyl-terminal hydrolase 6/32 [EC:3.1.2.15]	-	-	-
CL1745.Contig1	465	176	9.3365	gi|291088334|dbj|BAI82449.1|	140	1e-32	chemosensory protein 1 [Delia antiqua]	sp|Q9W1C9|PEB3_DROME	135	1e-31	Ejaculatory bulb-specific protein 3 OS=Drosophila melanogaster GN=PebIII PE=1 SV=2	--	--	--	--	--	K04352	4e-13	73.9	dan:Dana_GF20186	Ras GTPase-activating protein 1	-	-	-
CL1746.Contig1	426	35	2.0267	gi|298204347|gb|ADI61822.1|	44.7	3e-07	endonuclease-reverse transcriptase [Bombyx mori]	--	--	--	--	--	--	--	--	--	--	--	--	--	--	-	-	-
CL1747.Contig1	331	85	6.3345	--	--	--	--	--	--	--	--	--	--	--	--	--	--	--	--	--	--	-	-	-
CL1748.Contig1	1680	557	8.1784	gi|41059166|gb|AAR99325.1|	215	6e-54	GATA transcription factor [Aedes aegypti]	sp|P52172|SRP_DROME	147	3e-34	Box A-binding factor OS=Drosophila melanogaster GN=srp PE=1 SV=2	SPAC23E2.01	85.9	2e-16	COG5641	GATA Zn-finger-containing transcription factor	K09183	8e-40	165	phu:Phum_PHUM490230	GATA-binding protein 4/5/6	-	-	-
CL1749.Contig1	1583	1799	28.0332	--	--	--	--	--	--	--	--	--	--	--	--	--	--	--	--	--	--	-	-	-
CL175.Contig1	178	60	8.3148	--	--	--	--	--	--	--	--	--	--	--	--	--	--	--	--	--	--	-	-	-
CL175.Contig2	374	230	15.1698	--	--	--	--	--	--	--	--	--	--	--	--	--	--	--	--	--	--	-	-	-
CL175.Contig3	286	61	5.2612	--	--	--	--	--	--	--	--	--	--	--	--	--	--	--	--	--	--	-	-	-
CL1750.Contig1	607	101	4.1045	--	--	--	--	--	--	--	--	--	--	--	--	--	--	--	--	--	--	-	-	-
CL1751.Contig1	1578	348	5.44	--	--	--	--	--	--	--	--	--	--	--	--	--	--	--	--	--	--	-	-	-
CL1752.Contig1	506	13	0.6337	--	--	--	--	--	--	--	--	--	--	--	--	--	--	--	--	--	--	-	-	-
CL1753.Contig1	2850	37	0.3202	gi|73971638|ref|XP_531935.2|	466	1e-129	PREDICTED: similar to multiple PDZ domain protein [Canis familiaris]	sp|Q8VBX6|MPDZ_MOUSE	418	1e-115	Multiple PDZ domain protein OS=Mus musculus GN=Mpdz PE=1 SV=2	YPO3566	53.5	2e-06	COG0265	Trypsin-like serine proteases, typically periplasmic, contain C-terminal PDZ domain	K13804	1e-175	617	phu:Phum_PHUM518550	inactivation no afterpotential D protein	-	-	-
CL1754.Contig1	1199	0	0	gi|221107033|ref|XP_002165000.1|	175	3e-42	PREDICTED: similar to protein kinase C [Hydra magnipapillata]	sp|P20444|KPCA_MOUSE	169	5e-41	Protein kinase C alpha type OS=Mus musculus GN=Prkca PE=1 SV=3	YBL105c_2	138	2e-32	COG0515	Serine/threonine protein kinase	K06068	5e-43	175	hmg:100208590	novel protein kinase C [EC:2.7.11.13]	GO:0010829//negative regulation of glucose transport;GO:0001932//regulation of protein amino acid phosphorylation;GO:0008284//positive regulation of cell proliferation;GO:0033673//negative regulation of kinase activity;GO:0031349//positive regulation of defense response;GO:0008016//regulation of heart contraction;GO:0030595//leukocyte chemotaxis;GO:0007409//axonogenesis;GO:0006979//response to ox…	GO:0046872//metal ion binding;GO:0004697//protein kinase C activity;GO:0000166//nucleotide binding	GO:0032991;GO:0043231//intracellular membrane-bounded organelle;GO:0044425//membrane part;GO:0044444//cytoplasmic part;GO:0005624//membrane fraction
CL1754.Contig2	1544	160	2.5562	gi|41053359|ref|NP_957323.1|	117	1e-24	protein kinase C, beta a [Danio rerio] >gi|32451666|gb|AAH54603.1| Protein kinase C, beta 1, like [Danio rerio] >gi|213624858|gb|AAI71680.1| Protein kinase C, beta 1, like [Danio rerio]	sp|P20444|KPCA_MOUSE	115	1e-24	Protein kinase C alpha type OS=Mus musculus GN=Prkca PE=1 SV=3	YBL105c_2	94.7	4e-19	COG0515	Serine/threonine protein kinase	K02677	2e-25	117	dre:100006675	classical protein kinase C [EC:2.7.11.13]	GO:0010829//negative regulation of glucose transport;GO:0001932//regulation of protein amino acid phosphorylation;GO:0033673//negative regulation of kinase activity;GO:0031349//positive regulation of defense response;GO:0008016//regulation of heart contraction;GO:0030595//leukocyte chemotaxis;GO:0051128//regulation of cellular component organization;GO:0042127//regulation of cell proliferation;GO…	GO:0004697//protein kinase C activity;GO:0035184//histone threonine kinase activity;GO:0005515//protein binding	GO:0043231//intracellular membrane-bounded organelle;GO:0044444//cytoplasmic part;GO:0005624//membrane fraction;GO:0016020//membrane
CL1755.Contig1	972	135	3.426	--	--	--	--	--	--	--	--	--	--	--	--	--	--	--	--	--	--	-	-	-
CL1756.Contig1	381	168	10.877	--	--	--	--	--	--	--	--	--	--	--	--	--	--	--	--	--	--	-	-	-
CL1757.Contig1	3814	3265	21.1167	gi|332016674|gb|EGI57528.1|	266	8e-69	UV radiation resistance-associated gene protein [Acromyrmex echinatior]	sp|Q9P2Y5|UVRAG_HUMAN	209	1e-52	UV radiation resistance-associated gene protein OS=Homo sapiens GN=UVRAG PE=1 SV=1	--	--	--	--	--	--	--	--	--	--	-	-	GO:0005768//endosome;GO:0000323//lytic vacuole
CL1758.Contig1	262	34	3.2011	--	--	--	--	--	--	--	--	--	--	--	--	--	--	--	--	--	--	-	-	-
CL1759.Contig1	362	83	5.6558	--	--	--	--	--	--	--	--	--	--	--	--	--	--	--	--	--	--	-	-	-
CL176.Contig1	817	74	2.2343	--	--	--	--	--	--	--	--	--	--	--	--	--	--	--	--	--	--	-	-	-
CL176.Contig2	1542	1778	28.4427	--	--	--	--	--	--	--	--	--	--	--	--	--	--	--	--	--	--	-	-	-
CL1760.Contig1	1517	1446	23.5129	--	--	--	--	--	--	--	--	--	--	--	--	--	--	--	--	--	--	-	-	-
CL1761.Contig1	1886	1460	19.0956	--	--	--	--	--	--	--	--	--	--	--	--	--	--	--	--	--	--	-	-	-
CL1762.Contig1	667	142	5.2515	gi|270016838|gb|EFA13284.1|	74.7	3e-12	hypothetical protein TcasGA2_TC010304 [Tribolium castaneum]	--	--	--	--	--	--	--	--	--	--	--	--	--	--	-	-	-
CL1763.Contig1	723	138	4.7083	--	--	--	--	--	--	--	--	--	--	--	--	--	--	--	--	--	--	-	-	-
CL1764.Contig1	1543	218	3.4851	gi|328725229|ref|XP_003248392.1|	42.4	4e-08	PREDICTED: hypothetical protein LOC100573193 [Acyrthosiphon pisum]	--	--	--	--	--	--	--	--	--	--	--	--	--	--	-	-	-
CL1765.Contig1	298	14	1.1589	gi|297715637|ref|XP_002834165.1|	53.9	2e-06	PREDICTED: tigger transposable element-derived protein 1-like [Pongo abelii]	--	--	--	--	--	--	--	--	--	--	--	--	--	--	-	-	-
CL1766.Contig1	1541	781	12.5018	--	--	--	--	--	--	--	--	--	--	--	--	--	--	--	--	--	--	-	-	-
CL1767.Contig1	457	173	9.338	gi|328717134|ref|XP_001943863.2|	74.7	1e-12	PREDICTED: Phe13-bombesin receptor-like [Acyrthosiphon pisum]	sp|P47751|BRS4_BOMOR	53.9	4e-07	[Phe13]-bombesin receptor OS=Bombina orientalis GN=BB4 PE=2 SV=2	--	--	--	--	--	K04170	3e-08	57.8	aml:100469593	bombesin-like receptor 3	-	-	-
CL1768.Contig1	294	71	5.9571	--	--	--	--	--	--	--	--	--	--	--	--	--	--	--	--	--	--	-	-	-
CL1769.Contig1	271	7	0.6372	--	--	--	--	--	--	--	--	--	--	--	--	--	--	--	--	--	--	-	-	-
CL177.Contig1	1733	1559	22.1907	gi|119882|sp|P10675.1|FAS1_SCHAM	560	1e-158	RecName: Full=Fasciclin-1; AltName: Full=Fasciclin I; Short=FAS I; Short=FCN; Flags: Precursor >gi|160847|gb|AAA29809.1| FCN I precursor [Schistocerca americana]	sp|P10675|FAS1_SCHAM	560	9e-159	Fasciclin-1 OS=Schistocerca americana GN=FAS1 PE=1 SV=1	--	--	--	--	--	--	--	--	--	--	-	-	-
CL1770.Contig1	332	315	23.4043	--	--	--	--	--	--	--	--	--	--	--	--	--	--	--	--	--	--	-	-	-
CL1771.Contig1	1552	659	10.4741	gi|91082963|ref|XP_973727.1|	583	1e-165	PREDICTED: similar to AGAP008327-PA [Tribolium castaneum]	sp|P81999|DJB11_CANFA	469	2e-131	DnaJ homolog subfamily B member 11 OS=Canis familiaris GN=DNAJB11 PE=1 SV=2	BMEI2001	186	1e-46	COG0484	DnaJ-class molecular chaperone with C-terminal Zn finger domain	K09517	7e-166	584	phu:Phum_PHUM145620	DnaJ homolog subfamily B member 11	-	-	-
CL1772.Contig1	640	157	6.0512	gi|328703830|ref|XP_003242319.1|	168	2e-40	PREDICTED: histone-lysine N-methyltransferase SETMAR-like [Acyrthosiphon pisum]	sp|Q53H47|SETMR_HUMAN	105	3e-22	Histone-lysine N-methyltransferase SETMAR OS=Homo sapiens GN=SETMAR PE=1 SV=1	--	--	--	--	--	K11433	4e-24	111	hmg:100199829	histone-lysine N-methyltransferase SETMAR [EC:2.1.1.43]	-	-	-
CL1773.Contig1	2851	46065	398.563	gi|85816368|gb|ABC84493.1|	304	2e-80	heat shock protein 20.6 [Locusta migratoria]	sp|P82147|L2EFL_DROME	78.2	3e-13	Protein lethal(2)essential for life OS=Drosophila melanogaster GN=l(2)efl PE=1 SV=1	--	--	--	--	--	K09542	5e-18	94	bfo:BRAFLDRAFT_130908	crystallin, alpha B	GO:0006950//response to stress	-	-
CL1774.Contig1	1582	284	4.4283	gi|19922068|ref|NP_610726.1|	178	8e-43	jelly belly [Drosophila melanogaster] >gi|16903560|gb|AAL30510.1|AF425733_1 Jelly Belly precursor [Drosophila melanogaster] >gi|16903562|gb|AAL30511.1|AF425734_1 Jelly Belly precursor [Drosophila melanogaster] >gi|16648168|gb|AAL25349.1| GH16255p [Drosophila melanogaster] >gi|21645470|gb|AAF58582.2| jelly belly [Drosophila melanogaster]	--	--	--	--	--	--	--	--	--	--	--	--	--	--	-	-	-
CL1775.Contig1	323	5	0.3818	gi|328711731|ref|XP_003244624.1|	154	1e-36	PREDICTED: zinc finger protein 271-like [Acyrthosiphon pisum]	sp|Q5MCW4|ZN569_HUMAN	130	2e-30	Zinc finger protein 569 OS=Homo sapiens GN=ZNF569 PE=2 SV=1	SPAC144.09c	76.3	1e-14	COG5048	FOG: Zn-finger	K09228	1e-37	154	api:100159445	KRAB domain-containing zinc finger protein	-	-	-
CL1776.Contig1	3891	332	2.1047	gi|189237844|ref|XP_974699.2|	305	1e-80	PREDICTED: similar to Tetraspanin-7 (Tspan-7) (Transmembrane 4 superfamily member 2) (Cell surface glycoprotein A15) (PE31) (TALLA homolog) (CD231 antigen) [Tribolium castaneum]	sp|Q62283|TSN7_MOUSE	196	9e-49	Tetraspanin-7 OS=Mus musculus GN=Tspan7 PE=2 SV=2	--	--	--	--	--	K06571	2e-81	305	tca:663567	transmembrane 4 superfamily member 2	-	-	GO:0031224//intrinsic to membrane
CL1777.Contig1	296	26	2.1667	--	--	--	--	--	--	--	--	--	--	--	--	--	--	--	--	--	--	-	-	-
CL1778.Contig1	574	46	1.9768	--	--	--	--	--	--	--	--	--	--	--	--	--	--	--	--	--	--	-	-	-
CL1779.Contig1	522	48	2.2683	--	--	--	--	--	--	--	--	--	--	--	--	--	--	--	--	--	--	-	-	-
CL178.Contig1	3278	0	0	gi|195130927|ref|XP_002009902.1|	89	1e-15	GI15619 [Drosophila mojavensis] >gi|193908352|gb|EDW07219.1| GI15619 [Drosophila mojavensis]	sp|Q02817|MUC2_HUMAN	66.6	1e-09	Mucin-2 OS=Homo sapiens GN=MUC2 PE=1 SV=2	--	--	--	--	--	K10955	2e-09	63.5	hsa:4583	intestinal mucin-2	-	-	-
CL1780.Contig1	1200	659	13.5465	gi|322495303|emb|CBZ30607.1|	49.7	7e-10	proteophosphoglycan ppg1 [Leishmania mexicana MHOM/GT/2001/U1103]	sp|O94317|YH5D_SCHPO	58.2	1e-07	Uncharacterized serine-rich protein C215.13 OS=Schizosaccharomyces pombe (strain ATCC 38366 / 972) GN=SPBC215.13 PE=1 SV=1	--	--	--	--	--	--	--	--	--	--	-	-	-
CL1781.Contig1	1672	838	12.3632	gi|189237186|ref|XP_967079.2|	284	8e-75	PREDICTED: similar to ubiquitin-protein ligase [Tribolium castaneum]	sp|Q62671|UBR5_RAT	167	3e-40	E3 ubiquitin-protein ligase UBR5 (Fragment) OS=Rattus norvegicus GN=Ubr5 PE=2 SV=2	CC3494_1	60.5	9e-09	COG3637	Opacity protein and related surface antigens	K10593	1e-75	284	tca:655442	E3 ubiquitin-protein ligase EDD1 [EC:6.3.2.19]	-	GO:0016874//ligase activity	-
CL1782.Contig1	1388	2051	36.4501	gi|170574983|ref|XP_001893046.1|	55.8	5e-06	T-cell receptor beta chain ANA 11 [Brugia malayi]	--	--	--	--	--	--	--	--	--	--	--	--	--	--	-	-	-
CL1783.Contig1	267	5981	552.568	--	--	--	--	--	--	--	--	--	--	--	--	--	--	--	--	--	--	-	-	-
CL1784.Contig1	357	0	0	--	--	--	--	--	--	--	--	--	--	--	--	--	--	--	--	--	--	-	-	-
CL1785.Contig1	282	58	5.0734	--	--	--	--	--	--	--	--	--	--	--	--	--	--	--	--	--	--	-	-	-
CL1786.Contig1	555	33	1.4667	--	--	--	--	--	--	--	--	--	--	--	--	--	--	--	--	--	--	-	-	-
CL1787.Contig1	1873	2765	36.415	--	--	--	--	--	--	--	--	--	--	--	--	--	--	--	--	--	--	-	-	-
CL1788.Contig1	2326	280	2.9694	gi|115920122|ref|XP_001177577.1|	317	2e-84	PREDICTED: similar to endonuclease/reverse transcriptase [Strongylocentrotus purpuratus] >gi|115954242|ref|XP_001197163.1| PREDICTED: similar to endonuclease/reverse transcriptase [Strongylocentrotus purpuratus]	sp|P21329|RTJK_DROFU	101	4e-25	RNA-directed DNA polymerase from mobile element jockey OS=Drosophila funebris GN=pol PE=1 SV=1	SMb21477	56.6	2e-07	COG3344	Retron-type reverse transcriptase	K08017	5e-40	166	hmg:100197999	advillin	-	-	-
CL1789.Contig1	1647	597	8.9414	gi|307200315|gb|EFN80576.1|	97.8	1e-18	Putative uncharacterized transposon-derived protein F52C9.6 [Harpegnathos saltator]	--	--	--	--	--	--	--	--	--	--	--	--	--	--	-	-	-
CL179.Contig1	1987	1886	23.4135	gi|340714678|ref|XP_003395853.1|	62.4	8e-08	PREDICTED: hypothetical protein LOC100645593 [Bombus terrestris]	--	--	--	--	--	--	--	--	--	--	--	--	--	--	-	-	-
CL1790.Contig1	342	41	2.9572	--	--	--	--	--	--	--	--	--	--	--	--	--	--	--	--	--	--	-	-	-
CL1791.Contig1	441	15	0.839	--	--	--	--	--	--	--	--	--	--	--	--	--	--	--	--	--	--	-	-	-
CL1792.Contig1	243	33	3.3499	--	--	--	--	--	--	--	--	--	--	--	--	--	--	--	--	--	--	-	-	-
CL1793.Contig1	1354	241	4.3906	gi|270015470|gb|EFA11918.1|	57.4	2e-09	hypothetical protein TcasGA2_TC004075 [Tribolium castaneum]	--	--	--	--	--	--	--	--	--	--	--	--	--	--	-	-	-
CL1794.Contig1	362	1790	121.974	gi|71980604|ref|NP_001020990.1|	67.8	1e-10	UNCoordinated family member (unc-89) [Caenorhabditis elegans] >gi|54607254|gb|AAV34801.1| Uncoordinated protein 89, isoform g, partially confirmed by transcript evidence [Caenorhabditis elegans]	sp|O01761|UNC89_CAEEL	67.8	2e-11	Muscle M-line assembly protein unc-89 OS=Caenorhabditis elegans GN=unc-89 PE=1 SV=3	--	--	--	--	--	K03260	1e-07	55.1	mdo:100031723	translation initiation factor 4G	GO:0031033//myosin filament assembly or disassembly;GO:0071844	GO:0005515//protein binding	GO:0044422;GO:0043232
CL1795.Contig1	3238	4604	35.0737	gi|193662021|ref|XP_001948157.1|	368	1e-99	PREDICTED: fatty acid 2-hydroxylase-like [Acyrthosiphon pisum]	sp|Q5MPP0|FA2H_MOUSE	237	4e-61	Fatty acid 2-hydroxylase OS=Mus musculus GN=Fa2h PE=1 SV=1	YMR272c_2	122	4e-27	COG3000	Sterol desaturase	--	--	--	--	--	-	-	-
CL1797.Contig1	2163	55	0.6272	gi|328708695|ref|XP_003243774.1|	295	6e-78	PREDICTED: caspase-1-like isoform 2 [Acyrthosiphon pisum] >gi|328708697|ref|XP_001950891.2| PREDICTED: caspase-1-like isoform 1 [Acyrthosiphon pisum]	sp|P89116|CASP1_SPOFR	243	3e-63	Caspase-1 OS=Spodoptera frugiperda PE=1 SV=1	--	--	--	--	--	K04489	7e-66	252	aga:AgaP_AGAP000830	caspase invertebrate, apoptosis-related cysteine protease [EC:3.4.22.-]	-	GO:0008233//peptidase activity	-
CL1798.Contig1	1239	84	1.6724	--	--	--	--	--	--	--	--	--	--	--	--	--	--	--	--	--	--	-	-	-
CL1799.Contig1	1738	239	3.3921	gi|307167467|gb|EFN61040.1|	343	1e-92	RE1-silencing transcription factor [Camponotus floridanus]	sp|Q9NSD4|ZN275_HUMAN	95.5	1e-18	Zinc finger protein 275 OS=Homo sapiens GN=ZNF275 PE=2 SV=2	SPAC144.09c	53.9	9e-07	COG5048	FOG: Zn-finger	K09228	1e-18	95.5	ptr:473827	KRAB domain-containing zinc finger protein	-	GO:0046914//transition metal ion binding	GO:0044464//cell part
CL18.Contig1	2177	368	4.1698	gi|283046724|ref|NP_001164308.1|	213	3e-53	painless [Tribolium castaneum] >gi|270006388|gb|EFA02836.1| painless [Tribolium castaneum]	sp|Q9W0Y6|PAIN_DROME	140	5e-32	Transient receptor potential cation channel protein painless OS=Drosophila melanogaster GN=pain PE=1 SV=1	FN0178	57.8	8e-08	COG0666	FOG: Ankyrin repeat	K04984	1e-18	95.5	dre:474351	transient receptor potential cation channel subfamily A member 1	-	-	-
CL18.Contig2	1999	104	1.2833	gi|283046724|ref|NP_001164308.1|	181	2e-43	painless [Tribolium castaneum] >gi|270006388|gb|EFA02836.1| painless [Tribolium castaneum]	sp|Q9W0Y6|PAIN_DROME	135	1e-30	Transient receptor potential cation channel protein painless OS=Drosophila melanogaster GN=pain PE=1 SV=1	FN0178	57.8	7e-08	COG0666	FOG: Ankyrin repeat	K04984	2e-16	88.6	dre:474351	transient receptor potential cation channel subfamily A member 1	GO:0009628//response to abiotic stimulus;GO:0032501//multicellular organismal process	-	-
CL18.Contig3	4033	5166	31.5972	gi|283046724|ref|NP_001164308.1|	242	1e-61	painless [Tribolium castaneum] >gi|270006388|gb|EFA02836.1| painless [Tribolium castaneum]	sp|Q9W0Y6|PAIN_DROME	186	1e-45	Transient receptor potential cation channel protein painless OS=Drosophila melanogaster GN=pain PE=1 SV=1	FN0178	57.8	2e-07	COG0666	FOG: Ankyrin repeat	K04984	1e-20	103	dre:474351	transient receptor potential cation channel subfamily A member 1	GO:0009628//response to abiotic stimulus;GO:0032501//multicellular organismal process	-	-
CL180.Contig1	3489	4163	29.4326	--	--	--	--	--	--	--	--	--	--	--	--	--	--	--	--	--	--	-	-	-
CL1800.Contig1	640	122	4.7022	--	--	--	--	--	--	--	--	--	--	--	--	--	--	--	--	--	--	-	-	-
CL1801.Contig1	392	60	3.7756	--	--	--	--	--	--	--	--	--	--	--	--	--	--	--	--	--	--	-	-	-
CL1802.Contig1	2696	31	0.2836	gi|307180206|gb|EFN68239.1|	552	1e-155	Kelch repeat domain-containing protein KIAA0265-like protein [Camponotus floridanus]	--	--	--	--	--	--	--	--	--	--	--	--	--	--	-	-	-
CL1802.Contig2	2843	382	3.3144	gi|307180206|gb|EFN68239.1|	649	0	Kelch repeat domain-containing protein KIAA0265-like protein [Camponotus floridanus]	--	--	--	--	--	--	--	--	--	--	--	--	--	--	-	-	-
CL1803.Contig1	3019	3243	26.4976	gi|340723144|ref|XP_003399956.1|	784	0	PREDICTED: 6-phosphogluconate dehydrogenase, decarboxylating-like [Bombus terrestris]	sp|P52209|6PGD_HUMAN	769	0	6-phosphogluconate dehydrogenase, decarboxylating OS=Homo sapiens GN=PGD PE=1 SV=3	YHR183w	667	0	COG0362	6-phosphogluconate dehydrogenase	K00033	0	778	nve:NEMVE_v1g230495	6-phosphogluconate dehydrogenase [EC:1.1.1.44]	GO:0019321//pentose metabolic process;GO:0006098//pentose-phosphate shunt	GO:0016616//oxidoreductase activity, acting on the CH-OH group of donors, NAD or NADP as acceptor;GO:0048037//cofactor binding;GO:0000166//nucleotide binding	GO:0044424//intracellular part
CL1804.Contig1	1838	2431	32.6259	gi|158285054|ref|XP_308089.4|	303	2e-80	AGAP011047-PA [Anopheles gambiae str. PEST] >gi|157020748|gb|EAA03867.4| AGAP011047-PA [Anopheles gambiae str. PEST]	--	--	--	--	--	--	--	--	--	--	--	--	--	--	-	-	-
CL1805.Contig1	582	94	3.9841	gi|340720825|ref|XP_003398830.1|	158	1e-37	PREDICTED: general transcription factor 3C polypeptide 5-like [Bombus terrestris]	sp|Q8R2T8|TF3C5_MOUSE	89.4	1e-17	General transcription factor 3C polypeptide 5 OS=Mus musculus GN=Gtf3c5 PE=2 SV=2	--	--	--	--	--	K15202	3e-38	157	nvi:100119496	general transcription factor 3C polypeptide 5 (transcription factor C subunit 1)	-	-	-
CL1806.Contig1	458	624	33.608	--	--	--	--	--	--	--	--	--	--	--	--	--	--	--	--	--	--	-	-	-
CL1807.Contig1	279	5	0.4421	gi|61675576|dbj|BAD91203.1|	71.6	1e-11	soldier-specific protein-1 [Nasutitermes takasagoensis]	--	--	--	--	--	--	--	--	--	--	--	--	--	--	-	-	-
CL1809.Contig1	1386	336	5.98	--	--	--	--	--	--	--	--	--	--	--	--	--	--	--	--	--	--	-	-	-
CL181.Contig1	1332	803	14.8708	--	--	--	--	--	--	--	--	--	--	--	--	--	--	--	--	--	--	-	-	-
CL1810.Contig1	2832	30	0.2613	gi|73971638|ref|XP_531935.2|	467	1e-129	PREDICTED: similar to multiple PDZ domain protein [Canis familiaris]	sp|Q8VBX6|MPDZ_MOUSE	421	2e-116	Multiple PDZ domain protein OS=Mus musculus GN=Mpdz PE=1 SV=2	YPO3566	53.5	2e-06	COG0265	Trypsin-like serine proteases, typically periplasmic, contain C-terminal PDZ domain	K13804	1e-175	617	phu:Phum_PHUM518550	inactivation no afterpotential D protein	-	-	-
CL1811.Contig1	255	58	5.6106	--	--	--	--	--	--	--	--	--	--	--	--	--	--	--	--	--	--	-	-	-
CL1812.Contig1	2329	0	0	--	--	--	--	--	--	--	--	--	--	--	--	--	--	--	--	--	--	-	-	-
CL1813.Contig1	2111	144	1.6827	gi|193641036|ref|XP_001948702.1|	358	6e-97	PREDICTED: phytanoyl-CoA dioxygenase, peroxisomal-like [Acyrthosiphon pisum]	sp|O35386|PAHX_MOUSE	342	8e-93	Phytanoyl-CoA dioxygenase, peroxisomal OS=Mus musculus GN=Phyh PE=1 SV=1	all4427	75.5	3e-13	COG5285	Protein involved in biosynthesis of mitomycin antibiotics/polyketide fumonisin	K00477	5e-106	385	phu:Phum_PHUM274820	phytanoyl-CoA hydroxylase [EC:1.14.11.18]	GO:0048731;GO:0009062//fatty acid catabolic process	GO:0005488//binding;GO:0016706//oxidoreductase activity, acting on paired donors, with incorporation or reduction of molecular oxygen, 2-oxoglutarate as one donor, and incorporation of one atom each of oxygen into both donors	GO:0042579//microbody
CL1813.Contig2	2269	44	0.4783	gi|193641036|ref|XP_001948702.1|	358	6e-97	PREDICTED: phytanoyl-CoA dioxygenase, peroxisomal-like [Acyrthosiphon pisum]	sp|O35386|PAHX_MOUSE	342	9e-93	Phytanoyl-CoA dioxygenase, peroxisomal OS=Mus musculus GN=Phyh PE=1 SV=1	all4427	75.5	4e-13	COG5285	Protein involved in biosynthesis of mitomycin antibiotics/polyketide fumonisin	K00477	5e-106	385	phu:Phum_PHUM274820	phytanoyl-CoA hydroxylase [EC:1.14.11.18]	GO:0048731;GO:0009062//fatty acid catabolic process	GO:0005488//binding;GO:0016706//oxidoreductase activity, acting on paired donors, with incorporation or reduction of molecular oxygen, 2-oxoglutarate as one donor, and incorporation of one atom each of oxygen into both donors	GO:0042579//microbody
CL1814.Contig1	496	81	4.0283	--	--	--	--	--	--	--	--	--	--	--	--	--	--	--	--	--	--	-	-	-
CL1815.Contig1	161	11	1.6853	--	--	--	--	--	--	--	--	--	--	--	--	--	--	--	--	--	--	-	-	-
CL1817.Contig1	261	803	75.8924	--	--	--	--	--	--	--	--	--	--	--	--	--	--	--	--	--	--	-	-	-
CL1818.Contig1	607	180	7.3149	--	--	--	--	--	--	--	--	--	--	--	--	--	--	--	--	--	--	-	-	-
CL1819.Contig1	2161	1229	14.0288	gi|326668186|ref|XP_003198760.1|	542	1e-152	PREDICTED: heterogeneous nuclear ribonucleoprotein U-like protein 1-like [Danio rerio]	sp|Q8VDM6|HNRL1_MOUSE	519	4e-146	Heterogeneous nuclear ribonucleoprotein U-like protein 1 OS=Mus musculus GN=Hnrnpul1 PE=1 SV=1	aq_2032	52.8	2e-06	COG0532	Translation initiation factor 2 (IF-2; GTPase)	K15047	1e-151	537	spu:578672	heterogeneous nuclear ribonucleoprotein U-like protein 1	-	-	-
CL182.Contig1	4634	75	0.3992	gi|307169672|gb|EFN62254.1|	1057	0	cAMP-specific 3',5'-cyclic phosphodiesterase [Camponotus floridanus]	sp|Q9W4T4|PDE4A_DROME	1024	0	cAMP-specific 3',5'-cyclic phosphodiesterase, isoform I OS=Drosophila melanogaster GN=dnc PE=1 SV=2	--	--	--	--	--	K01120	0	1051	ame:411288	3',5'-cyclic-nucleotide phosphodiesterase [EC:3.1.4.17]	GO:0007613//memory;GO:0007267//cell-cell signaling;GO:0007617//mating behavior;GO:0048588;GO:0048511//rhythmic process;GO:0007626//locomotory behavior;GO:0009123;GO:0019935//cyclic-nucleotide-mediated signaling;GO:0008306//associative learning;GO:0030534//adult behavior;GO:0007631//feeding behavior	GO:0043169//cation binding;GO:0004114//3',5'-cyclic-nucleotide phosphodiesterase activity	-
CL182.Contig2	4601	58	0.311	gi|307169672|gb|EFN62254.1|	1035	0	cAMP-specific 3',5'-cyclic phosphodiesterase [Camponotus floridanus]	sp|Q9W4T4|PDE4A_DROME	1007	0	cAMP-specific 3',5'-cyclic phosphodiesterase, isoform I OS=Drosophila melanogaster GN=dnc PE=1 SV=2	--	--	--	--	--	K01120	0	1034	ame:411288	3',5'-cyclic-nucleotide phosphodiesterase [EC:3.1.4.17]	GO:0007613//memory;GO:0007267//cell-cell signaling;GO:0007617//mating behavior;GO:0048588;GO:0048511//rhythmic process;GO:0007626//locomotory behavior;GO:0009123;GO:0019935//cyclic-nucleotide-mediated signaling;GO:0008306//associative learning;GO:0030534//adult behavior;GO:0007631//feeding behavior	GO:0043169//cation binding;GO:0004114//3',5'-cyclic-nucleotide phosphodiesterase activity	-
CL1820.Contig1	420	62	3.6414	--	--	--	--	--	--	--	--	--	--	--	--	--	--	--	--	--	--	-	-	-
CL1821.Contig1	467	29	1.5318	--	--	--	--	--	--	--	--	--	--	--	--	--	--	--	--	--	--	-	-	-
CL1822.Contig1	536	127	5.8447	gi|115948334|ref|XP_001179619.1|	116	4e-25	PREDICTED: similar to bucentaur [Strongylocentrotus purpuratus] >gi|115974782|ref|XP_001180110.1| PREDICTED: similar to bucentaur [Strongylocentrotus purpuratus]	sp|O02751|CFDP2_BOVIN	109	9e-24	Craniofacial development protein 2 OS=Bos taurus GN=CFDP2 PE=1 SV=2	--	--	--	--	--	--	--	--	--	--	-	-	-
CL1823.Contig1	1844	602	8.053	gi|332023435|gb|EGI63678.1|	1057	0	Serine/threonine-protein kinase TAO1 [Acromyrmex echinatior]	sp|O88664|TAOK1_RAT	673	0	Serine/threonine-protein kinase TAO1 OS=Rattus norvegicus GN=Taok1 PE=1 SV=1	NMB0700	73.9	9e-13	COG3468	Type V secretory pathway, adhesin AidA	K04429	0	1052	ame:413126	thousand and one amino acid protein kinase [EC:2.7.11.1]	GO:0006464//protein modification process	GO:0019887//protein kinase regulator activity;GO:0004672//protein kinase activity;GO:0032559//adenyl ribonucleotide binding;GO:0019900//kinase binding	GO:0043227//membrane-bounded organelle
CL1824.Contig1	663	146	5.432	gi|221120167|ref|XP_002165197.1|	57	6e-07	PREDICTED: similar to SMC5 protein, partial [Hydra magnipapillata]	--	--	--	--	--	--	--	--	--	--	--	--	--	--	-	-	-
CL1825.Contig1	359	55	3.7791	--	--	--	--	--	--	--	--	--	--	--	--	--	--	--	--	--	--	-	-	-
CL1826.Contig1	308	19	1.5217	gi|221123096|ref|XP_002159424.1|	56.2	4e-07	PREDICTED: similar to DNA polymerase kappa [Hydra magnipapillata]	--	--	--	--	--	--	--	--	--	K03511	5e-08	56.2	hmg:100197887	DNA polymerase kappa subunit [EC:2.7.7.7]	-	-	-
CL1828.Contig1	367	103	6.923	gi|284520965|ref|NP_776107.2|	60.5	2e-08	protein TRIQK [Mus musculus] >gi|284795346|ref|NP_001165272.1| protein TRIQK [Mus musculus] >gi|306756041|sp|B2B9E1.1|TRIQK_MOUSE RecName: Full=Protein TRIQK; AltName: Full=Triple repetitive-sequence of QXXK/R protein homolog >gi|85792198|gb|ABC84191.1| triqk [Mus musculus]	sp|B2B9E1|TRIQK_MOUSE	60.5	3e-09	Protein TRIQK OS=Mus musculus GN=Triqk PE=2 SV=1	--	--	--	--	--	--	--	--	--	--	-	-	-
CL1829.Contig1	2192	758	8.5301	gi|307186574|gb|EFN72100.1|	172	6e-41	Transposable element Tc3 transposase [Camponotus floridanus]	--	--	--	--	--	--	--	--	--	--	--	--	--	--	-	-	-
CL183.Contig1	2231	10	0.1106	gi|189237655|ref|XP_001812041.1|	733	0	PREDICTED: similar to AGAP007807-PA [Tribolium castaneum]	sp|Q96IG2|FXL20_HUMAN	593	1e-168	F-box/LRR-repeat protein 20 OS=Homo sapiens GN=FBXL20 PE=1 SV=2	--	--	--	--	--	K10268	0	733	tca:100142184	F-box and leucine-rich repeat protein 2/20	-	GO:0005102//receptor binding	-
CL183.Contig2	2326	43	0.456	gi|189237655|ref|XP_001812041.1|	736	0	PREDICTED: similar to AGAP007807-PA [Tribolium castaneum]	sp|Q96IG2|FXL20_HUMAN	593	1e-168	F-box/LRR-repeat protein 20 OS=Homo sapiens GN=FBXL20 PE=1 SV=2	--	--	--	--	--	K10268	0	736	tca:100142184	F-box and leucine-rich repeat protein 2/20	-	GO:0005102//receptor binding	-
CL1830.Contig1	2531	801	7.8066	gi|307175382|gb|EFN65401.1|	879	0	Solute carrier organic anion transporter family member 4A1 [Camponotus floridanus]	sp|Q8K078|SO4A1_MOUSE	561	1e-158	Solute carrier organic anion transporter family member 4A1 OS=Mus musculus GN=Slco4a1 PE=1 SV=2	--	--	--	--	--	K14354	0	839	aag:AaeL_AAEL001812	solute carrier organic anion transporter family, member 4A	-	GO:0008509//anion transmembrane transporter activity	-
CL1831.Contig1	859	164	4.7095	gi|195389662|ref|XP_002053495.1|	76.6	1e-12	GJ23916 [Drosophila virilis] >gi|194151581|gb|EDW67015.1| GJ23916 [Drosophila virilis]	--	--	--	--	--	--	--	--	--	--	--	--	--	--	-	-	-
CL1832.Contig1	424	39	2.2689	gi|298204349|gb|ADI61823.1|	47.4	2e-11	endonuclease-reverse transcriptase [Bombyx mori]	--	--	--	--	--	--	--	--	--	--	--	--	--	--	-	-	-
CL1833.Contig1	2302	62	0.6644	gi|195127640|ref|XP_002008276.1|	72.4	9e-11	GI13402 [Drosophila mojavensis] >gi|193919885|gb|EDW18752.1| GI13402 [Drosophila mojavensis]	--	--	--	--	--	--	--	--	--	K03953	1e-11	72.4	dmo:Dmoj_GI13402	NADH dehydrogenase (ubiquinone) 1 alpha subcomplex 9 [EC:1.6.5.3 1.6.99.3]	GO:0044237//cellular metabolic process	GO:0005488//binding;GO:0003824//catalytic activity	-
CL1834.Contig1	1771	676	9.4157	gi|340727637|ref|XP_003402146.1|	672	0	PREDICTED: tyrosine-protein phosphatase 69D-like [Bombus terrestris]	sp|P16620|PTP69_DROME	490	1e-137	Tyrosine-protein phosphatase 69D OS=Drosophila melanogaster GN=Ptp69D PE=1 SV=2	SPAC11E3.09	135	2e-31	COG5599	Protein tyrosine phosphatase	K01104	0	682	phu:Phum_PHUM339220	protein-tyrosine phosphatase [EC:3.1.3.48]	-	-	-
CL1835.Contig1	204	49	5.925	gi|2564431|gb|AAC28159.1|	93.2	3e-18	mariner transposase [Pycnoscelus surinamensis]	--	--	--	--	--	--	--	--	--	--	--	--	--	--	-	-	-
CL1836.Contig1	816	114	3.4462	--	--	--	--	--	--	--	--	--	--	--	--	--	--	--	--	--	--	-	-	-
CL1837.Contig1	1295	202	3.8477	gi|170044468|ref|XP_001849868.1|	196	2e-48	arrestin domain containing 4 [Culex quinquefasciatus] >gi|167867608|gb|EDS30991.1| arrestin domain containing 4 [Culex quinquefasciatus]	sp|Q7TPQ9|ARRD3_MOUSE	114	2e-24	Arrestin domain-containing protein 3 OS=Mus musculus GN=Arrdc3 PE=2 SV=1	--	--	--	--	--	K01277	1e-06	54.7	tca:661730	dipeptidyl-peptidase III [EC:3.4.14.4]	-	-	-
CL1838.Contig1	583	33	1.3963	gi|72086181|ref|XP_783441.1|	90.9	3e-17	PREDICTED: similar to piggyBac transposable element derived 4 [Strongylocentrotus purpuratus] >gi|115731621|ref|XP_001202848.1| PREDICTED: similar to piggyBac transposable element derived 4 [Strongylocentrotus purpuratus]	sp|Q96DM1|PGBD4_HUMAN	86.3	1e-16	PiggyBac transposable element-derived protein 4 OS=Homo sapiens GN=PGBD4 PE=2 SV=3	--	--	--	--	--	--	--	--	--	--	-	-	-
CL1839.Contig1	2296	971	10.4321	gi|340709264|ref|XP_003393231.1|	592	1e-167	PREDICTED: niemann-Pick C1 protein-like [Bombus terrestris]	sp|Q0EEE2|PTHD3_MOUSE	183	4e-45	Patched domain-containing protein 3 OS=Mus musculus GN=Ptchd3 PE=1 SV=1	BB0252	52	4e-06	COG1033	Predicted exporters of the RND superfamily	K12385	7e-40	166	dgr:Dgri_GH17745	Niemann-Pick C1 protein	-	-	-
CL184.Contig1	841	135	3.9597	gi|195443564|ref|XP_002069477.1|	59.3	1e-12	GK21123 [Drosophila willistoni] >gi|194165562|gb|EDW80463.1| GK21123 [Drosophila willistoni]	--	--	--	--	--	--	--	--	--	--	--	--	--	--	-	-	-
CL1840.Contig1	2394	1432	14.7551	gi|328724582|ref|XP_001950177.2|	376	1e-102	PREDICTED: transient receptor potential cation channel protein painless-like isoform 1 [Acyrthosiphon pisum] >gi|328724584|ref|XP_003248192.1| PREDICTED: transient receptor potential cation channel protein painless-like isoform 2 [Acyrthosiphon pisum]	sp|Q9W0Y6|PAIN_DROME	209	1e-52	Transient receptor potential cation channel protein painless OS=Drosophila melanogaster GN=pain PE=1 SV=1	all2748	71.2	7e-12	COG0666	FOG: Ankyrin repeat	K06980	2e-17	91.7	tca:100141626		GO:0009628//response to abiotic stimulus;GO:0032501//multicellular organismal process	-	-
CL1841.Contig1	377	19	1.2432	gi|115709926|ref|XP_001198403.1|	97.1	2e-19	PREDICTED: similar to endonuclease/reverse transcriptase [Strongylocentrotus purpuratus] >gi|115952025|ref|XP_001188425.1| PREDICTED: similar to endonuclease/reverse transcriptase [Strongylocentrotus purpuratus]	sp|Q95SX7|RTBS_DROME	50.8	3e-06	Probable RNA-directed DNA polymerase from transposon BS OS=Drosophila melanogaster GN=RTase PE=2 SV=1	--	--	--	--	--	K08017	2e-17	87.4	hmg:100197999	advillin	-	-	-
CL1842.Contig1	1600	951	14.6617	--	--	--	--	--	--	--	--	--	--	--	--	--	--	--	--	--	--	-	-	-
CL1843.Contig1	150	5	0.8222	--	--	--	--	--	--	--	--	--	--	--	--	--	--	--	--	--	--	-	-	-
CL1844.Contig1	1955	44	0.5552	gi|307183318|gb|EFN70187.1|	867	0	SWI/SNF-related matrix-associated actin-dependent regulator of chromatin subfamily D member 1 [Camponotus floridanus]	sp|Q61466|SMRD1_MOUSE	680	0	SWI/SNF-related matrix-associated actin-dependent regulator of chromatin subfamily D member 1 OS=Mus musculus GN=Smarcd1 PE=1 SV=3	SPAC23G3.10c	256	8e-68	COG5531	SWIB-domain-containing proteins implicated in chromatin remodeling	K11650	0	865	nvi:100116950	SWI/SNF-related matrix-associated actin-dependent regulator of chromatin subfamily D	-	-	-
CL1845.Contig1	1199	47	0.9669	--	--	--	--	--	--	--	--	--	--	--	--	--	--	--	--	--	--	-	-	-
CL1846.Contig1	170	0	0	--	--	--	--	--	--	--	--	--	--	--	--	--	--	--	--	--	--	-	-	-
CL1847.Contig1	1375	392	7.0324	gi|333467261|gb|EAA45149.5|	248	6e-64	AGAP000173-PA [Anopheles gambiae str. PEST]	sp|Q32KT5|CF136_BOVIN	104	1e-21	Uncharacterized protein C6orf136 homolog OS=Bos taurus PE=2 SV=1	--	--	--	--	--	--	--	--	--	--	-	-	-
CL1848.Contig1	4231	3143	18.3242	gi|340725916|ref|XP_003401310.1|	963	0	PREDICTED: cytosolic purine 5'-nucleotidase-like isoform 2 [Bombus terrestris]	sp|Q5ZIZ4|5NTC_CHICK	717	0	Cytosolic purine 5'-nucleotidase OS=Gallus gallus GN=NT5C2 PE=2 SV=1	--	--	--	--	--	K01081	0	930	ame:551770	5'-nucleotidase [EC:3.1.3.5]	-	GO:0043169//cation binding	-
CL1849.Contig1	746	102	3.3728	--	--	--	--	--	--	--	--	--	--	--	--	--	--	--	--	--	--	-	-	-
CL185.Contig1	2054	563	6.7613	gi|328703830|ref|XP_003242319.1|	269	3e-70	PREDICTED: histone-lysine N-methyltransferase SETMAR-like [Acyrthosiphon pisum]	sp|Q53H47|SETMR_HUMAN	138	2e-31	Histone-lysine N-methyltransferase SETMAR OS=Homo sapiens GN=SETMAR PE=1 SV=1	--	--	--	--	--	K11433	1e-31	139	mcc:703880	histone-lysine N-methyltransferase SETMAR [EC:2.1.1.43]	-	-	-
CL1850.Contig1	264	16	1.495	--	--	--	--	--	--	--	--	--	--	--	--	--	--	--	--	--	--	-	-	-
CL1851.Contig1	2481	128	1.2726	gi|158293728|ref|XP_001688610.1|	137	2e-30	AGAP004968-PA [Anopheles gambiae str. PEST] >gi|157016585|gb|EDO63990.1| AGAP004968-PA [Anopheles gambiae str. PEST]	--	--	--	--	--	--	--	--	--	--	--	--	--	--	-	-	-
CL1852.Contig1	934	354	9.3493	gi|345492763|ref|XP_003426921.1|	154	5e-36	PREDICTED: calcium-independent protein kinase C-like isoform 2 [Nasonia vitripennis] >gi|345492765|ref|XP_001599367.2| PREDICTED: calcium-independent protein kinase C-like isoform 1 [Nasonia vitripennis]	sp|P13678|KPC3_DROME	152	3e-36	Protein kinase C OS=Drosophila melanogaster GN=Pkc98E PE=1 SV=1	YBL105c_2	118	2e-26	COG0515	Serine/threonine protein kinase	K06068	8e-37	154	nvi:100114311	novel protein kinase C [EC:2.7.11.13]	-	GO:0005488//binding;GO:0004672//protein kinase activity	-
CL1853.Contig1	889	172	4.7725	gi|147898789|ref|NP_001085087.1|	53.9	9e-06	centrosomal protein 290kDa [Xenopus laevis] >gi|47939974|gb|AAH72228.1| MGC81471 protein [Xenopus laevis]	--	--	--	--	--	--	--	--	--	--	--	--	--	--	-	-	-
CL1857.Contig1	2012	24	0.2942	gi|307183318|gb|EFN70187.1|	854	0	SWI/SNF-related matrix-associated actin-dependent regulator of chromatin subfamily D member 1 [Camponotus floridanus]	sp|Q61466|SMRD1_MOUSE	667	0	SWI/SNF-related matrix-associated actin-dependent regulator of chromatin subfamily D member 1 OS=Mus musculus GN=Smarcd1 PE=1 SV=3	SPAC23G3.10c	246	1e-64	COG5531	SWIB-domain-containing proteins implicated in chromatin remodeling	K11650	0	852	nvi:100116950	SWI/SNF-related matrix-associated actin-dependent regulator of chromatin subfamily D	GO:0006355//regulation of transcription, DNA-dependent;GO:0048812//neuron projection morphogenesis;GO:0048513//organ development	GO:0003712//transcription cofactor activity	GO:0070603
CL1858.Contig1	1833	6	0.0807	gi|307200504|gb|EFN80666.1|	631	1e-179	E3 ubiquitin-protein ligase RNF123 [Harpegnathos saltator]	sp|Q5XPI4|RN123_HUMAN	415	5e-115	E3 ubiquitin-protein ligase RNF123 OS=Homo sapiens GN=RNF123 PE=1 SV=1	--	--	--	--	--	K12169	1e-179	630	phu:Phum_PHUM177460	Kip1 ubiquitination-promoting complex protein 1 [EC:6.3.2.19]	-	-	-
CL1859.Contig1	1051	352	8.2616	--	--	--	--	--	--	--	--	--	--	--	--	--	--	--	--	--	--	-	-	-
CL186.Contig1	835	0	0	--	--	--	--	--	--	--	--	--	--	--	--	--	--	--	--	--	--	-	-	-
CL186.Contig2	818	0	0	--	--	--	--	--	--	--	--	--	--	--	--	--	--	--	--	--	--	-	-	-
CL1860.Contig1	1911	1141	14.7281	gi|195469772|ref|XP_002099810.1|	140	2e-31	GE16519 [Drosophila yakuba] >gi|194187334|gb|EDX00918.1| GE16519 [Drosophila yakuba]	sp|Q1L990|CS012_DANRE	85.1	2e-15	Uncharacterized protein C19orf12 homolog OS=Danio rerio GN=si:ch211-238a12.2 PE=2 SV=1	--	--	--	--	--	--	--	--	--	--	-	-	-
CL1861.Contig1	416	147	8.7166	--	--	--	--	--	--	--	--	--	--	--	--	--	--	--	--	--	--	-	-	-
CL1862.Contig1	383	36	2.3186	--	--	--	--	--	--	--	--	--	--	--	--	--	--	--	--	--	--	-	-	-
CL1863.Contig1	291	298	25.2608	--	--	--	--	--	--	--	--	--	--	--	--	--	--	--	--	--	--	-	-	-
CL1864.Contig1	225	8	0.8771	gi|298204349|gb|ADI61823.1|	55.8	5e-07	endonuclease-reverse transcriptase [Bombyx mori]	--	--	--	--	--	--	--	--	--	--	--	--	--	--	-	-	-
CL1865.Contig1	1757	1356	19.0375	gi|91080515|ref|XP_971732.1|	234	1e-59	PREDICTED: similar to galectin (AGAP008844-PA) [Tribolium castaneum]	sp|P56470|LEG4_HUMAN	148	1e-34	Galectin-4 OS=Homo sapiens GN=LGALS4 PE=1 SV=1	--	--	--	--	--	K10093	4e-40	166	bfo:BRAFLDRAFT_126856	galectin-9	-	-	-
CL1866.Contig1	1508	328	5.3653	gi|340725453|ref|XP_003401084.1|	72	7e-11	PREDICTED: hypothetical protein LOC100644310 [Bombus terrestris]	--	--	--	--	--	--	--	--	--	K15213	9e-08	58.9	phu:Phum_PHUM056170	TATA box-binding protein-associated factor RNA polymerase I subunit B	-	-	-
CL1867.Contig1	1539	2071	33.1944	gi|307213736|gb|EFN89074.1|	463	1e-128	Calcium homeostasis endoplasmic reticulum protein [Harpegnathos saltator]	sp|Q8CGZ0|CHERP_MOUSE	343	3e-93	Calcium homeostasis endoplasmic reticulum protein OS=Mus musculus GN=Cherp PE=1 SV=1	Rv3876	66.6	1e-10	COG0455	ATPases involved in chromosome partitioning	K12841	1e-136	487	nvi:100116536	calcium homeostasis endoplasmic reticulum protein	GO:0009987//cellular process	-	-
CL1868.Contig1	678	57	2.0738	gi|301616572|ref|XP_002937731.1|	89	3e-21	PREDICTED: piggyBac transposable element-derived protein 4-like [Xenopus (Silurana) tropicalis]	sp|Q96DM1|PGBD4_HUMAN	78.2	5e-14	PiggyBac transposable element-derived protein 4 OS=Homo sapiens GN=PGBD4 PE=2 SV=3	--	--	--	--	--	--	--	--	--	--	-	-	-
CL1869.Contig1	2857	472	4.0753	gi|195157908|ref|XP_002019836.1|	111	2e-22	GL12612 [Drosophila persimilis] >gi|198455424|ref|XP_001359987.2| GA14631 [Drosophila pseudoobscura pseudoobscura] >gi|194116427|gb|EDW38470.1| GL12612 [Drosophila persimilis] >gi|198133238|gb|EAL29139.2| GA14631 [Drosophila pseudoobscura pseudoobscura]	sp|Q5NVQ1|HIG1A_PONAB	90.5	6e-17	HIG1 domain family member 1A OS=Pongo abelii GN=HIGD1A PE=3 SV=1	--	--	--	--	--	--	--	--	--	--	-	-	GO:0031224//intrinsic to membrane
CL187.Contig1	1795	286	3.9303	gi|298204349|gb|ADI61823.1|	450	1e-125	endonuclease-reverse transcriptase [Bombyx mori]	sp|P21328|RTJK_DROME	96.3	7e-19	RNA-directed DNA polymerase from mobile element jockey OS=Drosophila melanogaster GN=pol PE=1 SV=1	--	--	--	--	--	K14032	2e-11	71.6	nvi:100114206	nuclear receptor subfamily 2 group F member 3	-	-	-
CL1870.Contig1	3841	1465	9.4084	gi|189236723|ref|XP_001814959.1|	1229	0	PREDICTED: similar to AGAP000037-PA [Tribolium castaneum]	sp|O75096|LRP4_HUMAN	1056	0	Low-density lipoprotein receptor-related protein 4 OS=Homo sapiens GN=LRP4 PE=1 SV=4	MT0958_2	53.5	3e-06	COG3391	Uncharacterized conserved protein	K03068	0	805	xtr:100489328	low density lipoprotein receptor-related protein 5/6	GO:0030178//negative regulation of Wnt receptor signaling pathway	-	-
CL1871.Contig1	1831	150	2.0208	gi|307199030|gb|EFN79754.1|	110	3e-22	Activating molecule in BECN1-regulated autophagy protein 1 [Harpegnathos saltator]	sp|Q75JC9|Y8484_DICDI	73.2	6e-12	Uncharacterized protein DDB_G0271670 OS=Dictyostelium discoideum GN=DDB_G0271670 PE=4 SV=1	--	--	--	--	--	K11795	1e-10	68.9	dre:564498	nuclear receptor interaction protein	-	-	-
CL1872.Contig1	2051	0	0	gi|332025785|gb|EGI65942.1|	567	1e-160	ADP-dependent glucokinase [Acromyrmex echinatior]	sp|Q8VDL4|ADPGK_MOUSE	216	4e-55	ADP-dependent glucokinase OS=Mus musculus GN=Adpgk PE=1 SV=2	PAB0967	67.8	7e-11	COG4809	Archaeal ADP-dependent phosphofructokinase/glucokinase	K08074	1e-117	424	dpo:Dpse_GA19752	ADP-dependent glucokinase [EC:2.7.1.147]	-	-	-
CL1873.Contig1	517	82	3.9124	gi|221119676|ref|XP_002155414.1|	148	1e-34	PREDICTED: similar to ORF2-encoded protein, partial [Hydra magnipapillata]	sp|Q9NBX4|RTXE_DROME	98.6	2e-20	Probable RNA-directed DNA polymerase from transposon X-element OS=Drosophila melanogaster GN=ORF2 PE=3 SV=1	--	--	--	--	--	K08017	4e-17	87.4	hmg:100197999	advillin	-	-	-
CL1874.Contig1	219	39	4.3928	--	--	--	--	--	--	--	--	--	--	--	--	--	--	--	--	--	--	-	-	-
CL1875.Contig1	364	230	15.5865	gi|289177164|ref|NP_001165997.1|	53.5	3e-06	cytochrome P450 6AQ8 [Nasonia vitripennis]	sp|Q9V674|CP6G1_DROME	50.4	3e-06	Cytochrome P450 6g1 OS=Drosophila melanogaster GN=Cyp6g1 PE=2 SV=1	--	--	--	--	--	K14999	3e-07	53.5	nvi:100118363	cytochrome P450, family 6, subfamily G, polypeptide 1 [EC:1.14.-.-]	-	-	-
CL1876.Contig1	542	58	2.6397	--	--	--	--	--	--	--	--	--	--	--	--	--	--	--	--	--	--	-	-	-
CL1877.Contig1	467	55	2.9052	--	--	--	--	--	--	--	--	--	--	--	--	--	--	--	--	--	--	-	-	-
CL1878.Contig1	554	79	3.5176	--	--	--	--	--	--	--	--	--	--	--	--	--	--	--	--	--	--	-	-	-
CL1879.Contig1	358	105	7.2348	gi|298204349|gb|ADI61823.1|	111	8e-24	endonuclease-reverse transcriptase [Bombyx mori]	--	--	--	--	--	--	--	--	--	K02350	1e-06	51.6	spu:580974	DNA polymerase zeta subunit [EC:2.7.7.7]	-	GO:0005488//binding;GO:0016772//transferase activity, transferring phosphorus-containing groups	-
CL188.Contig1	818	253	7.6294	gi|115497372|ref|NP_001069984.1|	152	2e-35	14 kDa phosphohistidine phosphatase [Bos taurus] >gi|116248576|sp|Q32PA4.1|PHP14_BOVIN RecName: Full=14 kDa phosphohistidine phosphatase; AltName: Full=Phosphohistidine phosphatase 1 >gi|79157019|gb|AAI08197.1| Phosphohistidine phosphatase 1 [Bos taurus] >gi|296481961|gb|DAA24076.1| 14 kDa phosphohistidine phosphatase [Bos taurus]	sp|Q32PA4|PHP14_BOVIN	152	4e-36	14 kDa phosphohistidine phosphatase OS=Bos taurus GN=PHPT1 PE=2 SV=1	--	--	--	--	--	K01112	3e-36	152	bta:618691	[EC:3.1.3.-]	GO:0006796//phosphate metabolic process	GO:0016791//phosphatase activity	GO:0044444//cytoplasmic part
CL1880.Contig1	3140	3755	29.4987	gi|333469052|gb|EGK97163.1|	68.9	1e-09	AGAP013017-PA [Anopheles gambiae str. PEST]	sp|Q54GV8|Y8625_DICDI	59.3	2e-07	Uncharacterized transmembrane protein DDB_G0289901 OS=Dictyostelium discoideum GN=DDB_G0289901 PE=4 SV=1	--	--	--	--	--	--	--	--	--	--	-	-	-
CL1882.Contig1	277	9	0.8015	--	--	--	--	--	--	--	--	--	--	--	--	--	--	--	--	--	--	-	-	-
CL1883.Contig1	1465	435	7.3244	gi|345492305|ref|XP_001600747.2|	353	1e-95	PREDICTED: UDP-GlcNAc:betaGal beta-1,3-N-acetylglucosaminyltransferase-like protein 1-like [Nasonia vitripennis]	sp|Q6GV29|B3GNL_RAT	322	3e-87	UDP-GlcNAc:betaGal beta-1,3-N-acetylglucosaminyltransferase-like protein 1 OS=Rattus norvegicus GN=B3gntl1 PE=2 SV=1	CAC2173	64.7	4e-10	COG0463	Glycosyltransferases involved in cell wall biogenesis	K07204	9e-61	234	spu:586135	regulatory associated protein of mTOR	-	-	-
CL1884.Contig1	419	120	7.0646	--	--	--	--	--	--	--	--	--	--	--	--	--	--	--	--	--	--	-	-	-
CL1885.Contig1	1841	8	0.1072	gi|291236043|ref|XP_002737957.1|	437	1e-121	PREDICTED: retinoblastoma-like protein 1-like, partial [Saccoglossus kowalevskii]	sp|Q08999|RBL2_HUMAN	347	2e-94	Retinoblastoma-like protein 2 OS=Homo sapiens GN=RBL2 PE=1 SV=3	--	--	--	--	--	K04681	3e-116	419	ame:411627	retinoblastoma-like	GO:0019216//regulation of lipid metabolic process	GO:0005488//binding	-
CL1886.Contig1	2365	509	5.309	gi|158295326|ref|XP_316153.4|	732	0	AGAP006096-PA [Anopheles gambiae str. PEST] >gi|157015983|gb|EAA11282.4| AGAP006096-PA [Anopheles gambiae str. PEST]	sp|B2GV06|SCOT1_RAT	677	0	Succinyl-CoA:3-ketoacid-coenzyme A transferase 1, mitochondrial OS=Rattus norvegicus GN=Oxct1 PE=1 SV=1	Rv2504c	285	2e-76	COG1788	Acyl CoA:acetate/3-ketoacid CoA transferase, alpha subunit	K01027	0	732	aga:AgaP_AGAP006096	3-oxoacid CoA-transferase [EC:2.8.3.5]	GO:0007417//central nervous system development;GO:0050796//regulation of insulin secretion;GO:0009749//response to glucose stimulus;GO:0009888//tissue development;GO:0044248//cellular catabolic process;GO:0001101//response to acid;GO:0009719//response to endogenous stimulus;GO:0031667//response to nutrient levels;GO:0048513//organ development;GO:0006950//response to stress	GO:0008410//CoA-transferase activity;GO:0042802//identical protein binding	-
CL1887.Contig1	2609	4207	39.776	gi|345491707|ref|XP_001608058.2|	350	2e-94	PREDICTED: fumarylacetoacetate hydrolase domain-containing protein 2A-like [Nasonia vitripennis]	sp|Q6GLT8|FAHD2_XENLA	301	1e-80	Fumarylacetoacetate hydrolase domain-containing protein 2 OS=Xenopus laevis GN=fahd2 PE=2 SV=1	BH2000	219	2e-56	COG0179	2-keto-4-pentenoate hydratase/2-oxohepta-3-ene-1,7-dioic acid hydratase (catechol pathway)	--	--	--	--	--	-	GO:0003824//catalytic activity	-
CL1888.Contig1	243	0	0	--	--	--	--	--	--	--	--	--	--	--	--	--	--	--	--	--	--	-	-	-
CL1889.Contig1	151	31	5.0642	--	--	--	--	--	--	--	--	--	--	--	--	--	--	--	--	--	--	-	-	-
CL189.Contig1	4197	0	0	gi|189235646|ref|XP_968349.2|	1523	0	PREDICTED: similar to AGAP001683-PA [Tribolium castaneum]	sp|Q24210|CSKP_DROME	1301	0	Peripheral plasma membrane protein CASK OS=Drosophila melanogaster GN=CASK PE=1 SV=4	SPAC14C4.03	137	2e-31	COG0515	Serine/threonine protein kinase	K06103	0	1523	tca:656749	calcium/calmodulin-dependent serine protein kinase [EC:2.7.11.1]	GO:0006357//regulation of transcription from RNA polymerase II promoter;GO:0006464//protein modification process	GO:0004672//protein kinase activity;GO:0016776//phosphotransferase activity, phosphate group as acceptor;GO:0005515//protein binding;GO:0032559//adenyl ribonucleotide binding	GO:0043231//intracellular membrane-bounded organelle;GO:0005856//cytoskeleton;GO:0044459//plasma membrane part;GO:0005624//membrane fraction;GO:0044444//cytoplasmic part
CL1890.Contig1	326	11	0.8323	--	--	--	--	--	--	--	--	--	--	--	--	--	--	--	--	--	--	-	-	-
CL1891.Contig1	363	178	12.0959	--	--	--	--	--	--	--	--	--	--	--	--	--	--	--	--	--	--	-	-	-
CL1893.Contig1	1722	1642	23.5214	gi|66526650|ref|XP_623563.1|	623	1e-176	PREDICTED: innexin inx3 isoform 2 [Apis mellifera]	sp|Q9VAS7|INX3_DROME	513	2e-144	Innexin inx3 OS=Drosophila melanogaster GN=inx3 PE=1 SV=1	--	--	--	--	--	--	--	--	--	--	-	-	-
CL1895.Contig1	493	77	3.8527	gi|72086181|ref|XP_783441.1|	73.2	4e-12	PREDICTED: similar to piggyBac transposable element derived 4 [Strongylocentrotus purpuratus] >gi|115731621|ref|XP_001202848.1| PREDICTED: similar to piggyBac transposable element derived 4 [Strongylocentrotus purpuratus]	sp|Q96DM1|PGBD4_HUMAN	60.1	2e-09	PiggyBac transposable element-derived protein 4 OS=Homo sapiens GN=PGBD4 PE=2 SV=3	--	--	--	--	--	--	--	--	--	--	-	-	-
CL1896.Contig1	1242	181	3.5948	--	--	--	--	--	--	--	--	--	--	--	--	--	--	--	--	--	--	-	-	-
CL1897.Contig1	440	17	0.9531	--	--	--	--	--	--	--	--	--	--	--	--	--	--	--	--	--	--	-	-	-
CL1898.Contig1	1930	693	8.8573	gi|221103135|ref|XP_002168789.1|	43.1	2e-06	PREDICTED: hypothetical protein [Hydra magnipapillata]	--	--	--	--	--	--	--	--	--	--	--	--	--	--	-	-	-
CL1899.Contig1	1346	757	13.8731	gi|156549539|ref|XP_001603044.1|	497	1e-139	PREDICTED: similar to ENSANGP00000014982 isoform 2 [Nasonia vitripennis]	--	--	--	--	--	--	--	--	--	--	--	--	--	--	-	-	-
CL19.Contig1	1116	0	0	gi|332027596|gb|EGI67667.1|	116	2e-24	FLJ37770-like protein [Acromyrmex echinatior]	sp|Q53H47|SETMR_HUMAN	72.4	6e-12	Histone-lysine N-methyltransferase SETMAR OS=Homo sapiens GN=SETMAR PE=1 SV=1	--	--	--	--	--	K11433	3e-13	76.6	hmg:100199829	histone-lysine N-methyltransferase SETMAR [EC:2.1.1.43]	-	-	-
CL19.Contig2	1115	0	0	gi|332019721|gb|EGI60189.1|	84.3	9e-31	FLJ37770-like protein [Acromyrmex echinatior]	sp|Q53H47|SETMR_HUMAN	55.8	5e-07	Histone-lysine N-methyltransferase SETMAR OS=Homo sapiens GN=SETMAR PE=1 SV=1	--	--	--	--	--	K11433	5e-07	55.8	mcc:703880	histone-lysine N-methyltransferase SETMAR [EC:2.1.1.43]	-	-	-
CL19.Contig3	1646	0	0	gi|332019721|gb|EGI60189.1|	84.3	1e-31	FLJ37770-like protein [Acromyrmex echinatior]	sp|Q53H47|SETMR_HUMAN	55.8	9e-07	Histone-lysine N-methyltransferase SETMAR OS=Homo sapiens GN=SETMAR PE=1 SV=1	--	--	--	--	--	K11433	9e-07	55.8	mcc:703880	histone-lysine N-methyltransferase SETMAR [EC:2.1.1.43]	-	-	-
CL19.Contig4	1515	23	0.3745	gi|189310188|emb|CAP20051.1|	273	1e-71	transposase [Portunus pelagicus]	sp|Q53H47|SETMR_HUMAN	154	2e-36	Histone-lysine N-methyltransferase SETMAR OS=Homo sapiens GN=SETMAR PE=1 SV=1	--	--	--	--	--	K11433	7e-37	155	mcc:703880	histone-lysine N-methyltransferase SETMAR [EC:2.1.1.43]	-	-	-
CL19.Contig5	1647	0	0	gi|332027596|gb|EGI67667.1|	120	3e-25	FLJ37770-like protein [Acromyrmex echinatior]	sp|Q53H47|SETMR_HUMAN	75.9	8e-13	Histone-lysine N-methyltransferase SETMAR OS=Homo sapiens GN=SETMAR PE=1 SV=1	--	--	--	--	--	K11433	7e-15	82.8	hmg:100199829	histone-lysine N-methyltransferase SETMAR [EC:2.1.1.43]	-	-	-
CL19.Contig6	2043	101	1.2195	gi|189310188|emb|CAP20051.1|	275	5e-72	transposase [Portunus pelagicus]	sp|Q53H47|SETMR_HUMAN	154	2e-36	Histone-lysine N-methyltransferase SETMAR OS=Homo sapiens GN=SETMAR PE=1 SV=1	--	--	--	--	--	K11433	8e-37	155	mcc:703880	histone-lysine N-methyltransferase SETMAR [EC:2.1.1.43]	-	-	-
CL190.Contig1	5988	0	0	gi|91079628|ref|XP_967731.1|	615	1e-173	PREDICTED: similar to AGAP002355-PA [Tribolium castaneum]	sp|P20478|GLNA2_DROME	570	6e-161	Glutamine synthetase 2 cytoplasmic OS=Drosophila melanogaster GN=Gs2 PE=2 SV=3	SPAC23H4.06	392	5e-108	COG0174	Glutamine synthetase	K01915	2e-174	615	tca:656087	glutamine synthetase [EC:6.3.1.2]	-	-	-
CL1900.Contig1	307	285	22.8997	--	--	--	--	--	--	--	--	--	--	--	--	--	--	--	--	--	--	-	-	-
CL1901.Contig1	679	468	17.002	--	--	--	--	--	--	--	--	--	--	--	--	--	--	--	--	--	--	-	-	-
CL1902.Contig1	2803	63401	557.951	gi|91085063|ref|XP_966561.1|	220	3e-55	PREDICTED: similar to AGAP008091-PA [Tribolium castaneum]	sp|Q9FPQ6|GP1_CHLRE	153	6e-36	Vegetative cell wall protein gp1 OS=Chlamydomonas reinhardtii GN=GP1 PE=2 SV=1	Rv3876	90.1	2e-17	COG0455	ATPases involved in chromosome partitioning	K05185	9e-32	139	mmu:14404	gamma-aminobutyric acid (GABA) A receptor epsilon	-	-	-
CL1903.Contig1	3354	2394	17.607	gi|221104221|ref|XP_002161149.1|	211	3e-52	PREDICTED: similar to Receptor-type tyrosine-protein phosphatase kappa [Hydra magnipapillata]	--	--	--	--	--	--	--	--	--	--	--	--	--	--	-	-	-
CL1904.Contig1	455	79	4.2829	--	--	--	--	--	--	--	--	--	--	--	--	--	--	--	--	--	--	-	-	-
CL1905.Contig1	1913	1305	16.8275	gi|307168161|gb|EFN61440.1|	717	0	Splicing factor 1 [Camponotus floridanus]	sp|Q15637|SF01_HUMAN	511	6e-144	Splicing factor 1 OS=Homo sapiens GN=SF1 PE=1 SV=4	SPCC962.06c_1	223	7e-58	COG5176	Splicing factor (branch point binding protein)	K13095	0	709	ame:411122	splicing factor 1	-	-	-
CL1906.Contig1	2691	16	0.1467	gi|119114103|ref|XP_319037.3|	1093	0	AGAP009919-PA [Anopheles gambiae str. PEST] >gi|116118256|gb|EAA13839.4| AGAP009919-PA [Anopheles gambiae str. PEST]	sp|Q66HG5|TM9S2_RAT	945	0	Transmembrane 9 superfamily member 2 OS=Rattus norvegicus GN=Tm9sf2 PE=2 SV=1	--	--	--	--	--	--	--	--	--	--	-	-	GO:0031224//intrinsic to membrane
CL1907.Contig1	413	35	2.0905	gi|221119676|ref|XP_002155414.1|	96.7	3e-19	PREDICTED: similar to ORF2-encoded protein, partial [Hydra magnipapillata]	sp|Q95SX7|RTBS_DROME	58.2	2e-08	Probable RNA-directed DNA polymerase from transposon BS OS=Drosophila melanogaster GN=RTase PE=2 SV=1	--	--	--	--	--	K02370	2e-16	84.3	hmg:100212160	alpha-1,4-N-acetylglucosaminyltransferase EXTL3 [EC:2.4.1.223 2.4.1.224]	GO:0009987//cellular process	GO:0005488//binding;GO:0016772//transferase activity, transferring phosphorus-containing groups	-
CL1908.Contig1	6896	5269	18.8475	gi|91090548|ref|XP_971239.1|	1286	0	PREDICTED: similar to Hemolectin CG7002-PA [Tribolium castaneum]	sp|P98092|HMCT_BOMMO	930	0	Hemocytin OS=Bombyx mori PE=2 SV=1	--	--	--	--	--	K03900	0	726	dme:Dmel_CG7002	von Willebrand factor	-	-	-
CL1909.Contig1	822	150	4.5013	gi|332020402|gb|EGI60822.1|	197	6e-49	Suppressor of cytokine signaling 7 [Acromyrmex echinatior]	--	--	--	--	--	--	--	--	--	K04700	5e-50	197	nvi:100119593	suppressor of cytokine signaling, invertebrate	-	-	-
CL191.Contig1	5700	9589	41.4975	gi|156549026|ref|XP_001607355.1|	170	7e-40	PREDICTED: heterogeneous nuclear ribonucleoprotein A1, A2/B1 homolog [Nasonia vitripennis]	sp|P21522|ROA1_SCHAM	135	5e-30	Heterogeneous nuclear ribonucleoprotein A1, A2/B1 homolog OS=Schistocerca americana GN=HNRNP PE=2 SV=1	XF0818	111	1e-23	COG2730	Endoglucanase	K12741	1e-40	170	nvi:100123675	heterogeneous nuclear ribonucleoprotein A1/A3	-	-	-
CL1910.Contig1	1267	1185	23.0709	gi|345304862|ref|XP_001508506.2|	64.3	5e-10	PREDICTED: jerky protein-like [Ornithorhynchus anatinus]	sp|Q60976|JERKY_MOUSE	55.5	8e-07	Jerky protein OS=Mus musculus GN=Jrk PE=2 SV=2	--	--	--	--	--	--	--	--	--	--	-	-	GO:0044424//intracellular part
CL1911.Contig1	1346	263	4.8199	--	--	--	--	--	--	--	--	--	--	--	--	--	--	--	--	--	--	-	-	-
CL1912.Contig1	607	8	0.3251	--	--	--	--	--	--	--	--	--	--	--	--	--	--	--	--	--	--	-	-	-
CL1913.Contig1	584	46	1.943	gi|328777399|ref|XP_393422.3|	135	8e-31	PREDICTED: protein FAM69C-like [Apis mellifera]	--	--	--	--	--	--	--	--	--	--	--	--	--	--	-	-	-
CL1913.Contig2	693	65	2.3137	gi|328777399|ref|XP_393422.3|	197	3e-49	PREDICTED: protein FAM69C-like [Apis mellifera]	sp|Q0P6D2|FA69C_HUMAN	52.4	3e-06	Protein FAM69C OS=Homo sapiens GN=FAM69C PE=2 SV=3	--	--	--	--	--	--	--	--	--	--	-	-	-
CL1914.Contig1	510	10	0.4837	--	--	--	--	--	--	--	--	--	--	--	--	--	--	--	--	--	--	-	-	-
CL1915.Contig1	3330	5052	37.4233	gi|91085219|ref|XP_972532.1|	466	1e-175	PREDICTED: similar to glucose dehydrogenase [Tribolium castaneum]	sp|P18172|DHGL_DROPS	300	2e-107	Glucose dehydrogenase [acceptor] OS=Drosophila pseudoobscura pseudoobscura GN=Gld PE=3 SV=4	CC0945	214	3e-72	COG2303	Choline dehydrogenase and related flavoproteins	K00108	5e-143	382	dme:Dmel_CG9518	choline dehydrogenase [EC:1.1.99.1]	-	-	-
CL1916.Contig1	250	6	0.592	--	--	--	--	--	--	--	--	--	--	--	--	--	--	--	--	--	--	-	-	-
CL1917.Contig1	349	23	1.6256	--	--	--	--	--	--	--	--	--	--	--	--	--	--	--	--	--	--	-	-	-
CL1918.Contig1	1497	615	10.1339	gi|115901733|ref|XP_796756.2|	82.4	5e-14	PREDICTED: similar to endonuclease-reverse transcriptase, partial [Strongylocentrotus purpuratus] >gi|115972774|ref|XP_001183353.1| PREDICTED: similar to endonuclease-reverse transcriptase, partial [Strongylocentrotus purpuratus]	--	--	--	--	--	--	--	--	--	--	--	--	--	--	-	-	-
CL1919.Contig1	231	4	0.4271	--	--	--	--	--	--	--	--	--	--	--	--	--	--	--	--	--	--	-	-	-
CL192.Contig1	5300	21016	97.8131	gi|333466719|gb|EGK96346.1|	228	3e-57	AGAP003753-PB [Anopheles gambiae str. PEST]	sp|Q9BV73|CP250_HUMAN	140	8e-32	Centrosome-associated protein CEP250 OS=Homo sapiens GN=CEP250 PE=1 SV=2	PH1798	88.2	1e-16	COG1196	Chromosome segregation ATPases	K10421	2e-27	126	dwi:Dwil_GK24176	CAP-Gly domain-containing linker protein 1	-	-	-
CL1920.Contig1	1454	255	4.3261	gi|292617940|ref|XP_001332805.2|	219	3e-55	PREDICTED: uncharacterized protein C5orf35-like [Danio rerio]	sp|Q8NE22|CE035_HUMAN	197	2e-49	Uncharacterized protein C5orf35 OS=Homo sapiens GN=C5orf35 PE=2 SV=2	--	--	--	--	--	--	--	--	--	--	-	-	-
CL1921.Contig1	305	9	0.7279	--	--	--	--	--	--	--	--	--	--	--	--	--	--	--	--	--	--	-	-	-
CL1922.Contig1	984	129	3.2338	gi|328724582|ref|XP_001950177.2|	239	1e-61	PREDICTED: transient receptor potential cation channel protein painless-like isoform 1 [Acyrthosiphon pisum] >gi|328724584|ref|XP_003248192.1| PREDICTED: transient receptor potential cation channel protein painless-like isoform 2 [Acyrthosiphon pisum]	sp|Q9W0Y6|PAIN_DROME	125	5e-28	Transient receptor potential cation channel protein painless OS=Drosophila melanogaster GN=pain PE=1 SV=1	--	--	--	--	--	K04984	4e-19	95.9	aga:AgaP_AGAP004863	transient receptor potential cation channel subfamily A member 1	-	-	-
CL1923.Contig1	2300	348	3.7323	gi|328706159|ref|XP_001947268.2|	329	3e-88	PREDICTED: vascular endothelial growth factor receptor 1-like, partial [Acyrthosiphon pisum]	sp|Q8AXB3|VGFR4_DANRE	159	7e-38	Vascular endothelial growth factor receptor kdr-like OS=Danio rerio GN=kdrl PE=1 SV=1	--	--	--	--	--	K05096	2e-89	330	api:100159169	FMS-like tyrosine kinase 1 [EC:2.7.10.1]	GO:0048856//anatomical structure development	GO:0005488//binding;GO:0004672//protein kinase activity	-
CL1924.Contig1	1301	742	14.0686	--	--	--	--	--	--	--	--	--	--	--	--	--	--	--	--	--	--	-	-	-
CL1926.Contig1	393	169	10.6076	--	--	--	--	--	--	--	--	--	--	--	--	--	--	--	--	--	--	-	-	-
CL1927.Contig1	307	57	4.5799	--	--	--	--	--	--	--	--	--	--	--	--	--	--	--	--	--	--	-	-	-
CL1928.Contig1	396	232	14.4516	--	--	--	--	--	--	--	--	--	--	--	--	--	--	--	--	--	--	-	-	-
CL1929.Contig1	190	349	45.3101	--	--	--	--	--	--	--	--	--	--	--	--	--	--	--	--	--	--	-	-	-
CL193.Contig1	4373	43	0.2426	gi|189234165|ref|XP_967312.2|	800	0	PREDICTED: similar to exportin 7 [Tribolium castaneum]	sp|Q5ZLT0|XPO7_CHICK	625	1e-177	Exportin-7 OS=Gallus gallus GN=XPO7 PE=2 SV=1	--	--	--	--	--	--	--	--	--	--	GO:0015031//protein transport	GO:0022892	-
CL1930.Contig1	278	22	1.9521	gi|307212146|gb|EFN88000.1|	76.6	3e-13	Tankyrase-1 [Harpegnathos saltator]	--	--	--	--	--	--	--	--	--	--	--	--	--	--	-	-	-
CL1931.Contig1	974	414	10.4849	--	--	--	--	--	--	--	--	--	--	--	--	--	--	--	--	--	--	-	-	-
CL1933.Contig1	232	17	1.8075	--	--	--	--	--	--	--	--	--	--	--	--	--	--	--	--	--	--	-	-	-
CL1934.Contig1	259	2335	222.387	gi|15425681|dbj|BAB64297.1|	80.9	2e-14	I-connectin [Procambarus clarkii]	--	--	--	--	--	--	--	--	--	K14721	4e-10	63.2	phu:Phum_PHUM540970	DNA-directed RNA polymerase III subunit RPC5	-	-	-
CL1935.Contig1	4668	71305	376.801	gi|345494335|ref|XP_003427272.1|	276	9e-72	PREDICTED: zinc finger protein 62 homolog [Nasonia vitripennis]	sp|P51523|ZNF84_HUMAN	165	3e-39	Zinc finger protein 84 OS=Homo sapiens GN=ZNF84 PE=2 SV=2	ECU03g0790	75.5	8e-13	COG5048	FOG: Zn-finger	K09228	3e-39	165	pon:100174608	KRAB domain-containing zinc finger protein	-	-	-
CL1936.Contig1	420	121	7.1066	gi|298204349|gb|ADI61823.1|	78.6	8e-14	endonuclease-reverse transcriptase [Bombyx mori]	--	--	--	--	--	--	--	--	--	--	--	--	--	--	-	-	-
CL1937.Contig1	2038	321	3.8853	gi|307187147|gb|EFN72391.1|	305	4e-81	Transposable element Tc3 transposase [Camponotus floridanus]	--	--	--	--	--	--	--	--	--	K15183	5e-12	73.6	hmg:100199756	RNA polymerase II elongation factor ELL	-	-	-
CL1938.Contig1	302	123	10.0466	--	--	--	--	--	--	--	--	--	--	--	--	--	--	--	--	--	--	-	-	-
CL1939.Contig1	786	415	13.0241	--	--	--	--	--	--	--	--	--	--	--	--	--	--	--	--	--	--	-	-	-
CL194.Contig1	343	211	15.1744	--	--	--	--	--	--	--	--	--	--	--	--	--	--	--	--	--	--	-	-	-
CL1940.Contig1	1574	8	0.1254	gi|189235662|ref|XP_001811794.1|	323	1e-86	PREDICTED: similar to CG12594 CG12594-PA [Tribolium castaneum]	sp|P25940|CO5A3_HUMAN	70.1	4e-11	Collagen alpha-3(V) chain OS=Homo sapiens GN=COL5A3 PE=1 SV=3	--	--	--	--	--	K06236	8e-12	72.4	pon:100433115	collagen, type I/II/III/V/XI, alpha	-	-	-
CL1940.Contig2	1628	4	0.0606	gi|189235662|ref|XP_001811794.1|	323	1e-86	PREDICTED: similar to CG12594 CG12594-PA [Tribolium castaneum]	sp|P25940|CO5A3_HUMAN	70.1	5e-11	Collagen alpha-3(V) chain OS=Homo sapiens GN=COL5A3 PE=1 SV=3	--	--	--	--	--	K06236	9e-12	72.4	pon:100433115	collagen, type I/II/III/V/XI, alpha	-	-	-
CL1941.Contig1	4661	1948	10.3094	gi|340717205|ref|XP_003397077.1|	1895	0	PREDICTED: ATP-dependent helicase brm-like [Bombus terrestris]	sp|P25439|BRM_DROME	1764	0	ATP-dependent helicase brm OS=Drosophila melanogaster GN=brm PE=1 SV=2	SPAC1250.01_1	769	0	COG0553	Superfamily II DNA/RNA helicases, SNF2 family	K11647	0	1900	phu:Phum_PHUM574570	SWI/SNF-related matrix-associated actin-dependent regulator of chromatin subfamily A member 2/4 [EC:3.6.4.-]	GO:0006909//phagocytosis;GO:0048812//neuron projection morphogenesis;GO:0010468//regulation of gene expression;GO:0003002;GO:0048667//cell morphogenesis involved in neuron differentiation;GO:0006338//chromatin remodeling;GO:0007292//female gamete generation;GO:0002376//immune system process;GO:0007476//imaginal disc-derived wing morphogenesis	GO:0003712//transcription cofactor activity;GO:0003676//nucleic acid binding;GO:0042623//ATPase activity, coupled	GO:0070603
CL1942.Contig1	1267	765	14.8939	--	--	--	--	--	--	--	--	--	--	--	--	--	--	--	--	--	--	-	-	-
CL1943.Contig1	1306	413	7.8006	--	--	--	--	--	--	--	--	--	--	--	--	--	--	--	--	--	--	-	-	-
CL1944.Contig1	3234	0	0	gi|294566523|gb|ADF18552.1|	79	1e-12	endonuclease-reverse transcriptase [Bombyx mori]	--	--	--	--	--	--	--	--	--	--	--	--	--	--	-	-	-
CL1945.Contig1	812	226	6.8656	--	--	--	--	--	--	--	--	--	--	--	--	--	--	--	--	--	--	-	-	-
CL1946.Contig1	1222	216	4.3602	gi|340726398|ref|XP_003401546.1|	81.3	9e-14	PREDICTED: uncharacterized protein C3orf18-like [Bombus terrestris]	sp|Q9UK00|CC018_HUMAN	68.2	1e-10	Uncharacterized protein C3orf18 OS=Homo sapiens GN=C3orf18 PE=2 SV=2	--	--	--	--	--	--	--	--	--	--	-	-	-
CL1947.Contig1	2006	3	0.0369	gi|193683331|ref|XP_001949161.1|	271	7e-71	PREDICTED: troponin C-like [Acyrthosiphon pisum]	sp|P15159|TNNC_TACTR	185	1e-45	Troponin C OS=Tachypleus tridentatus PE=1 SV=1	SPAC3A12.14	108	3e-23	COG5126	Ca2+-binding protein (EF-Hand superfamily)	K02183	3e-26	120	ptr:456153	calmodulin	-	GO:0046872//metal ion binding	-
CL1949.Contig1	834	98	2.8986	--	--	--	--	--	--	--	--	--	--	--	--	--	--	--	--	--	--	-	-	-
CL195.Contig1	1212	152	3.0936	--	--	--	--	--	--	--	--	--	--	--	--	--	--	--	--	--	--	-	-	-
CL1950.Contig1	1116	782	17.2848	--	--	--	--	--	--	--	--	--	--	--	--	--	--	--	--	--	--	-	-	-
CL1951.Contig1	757	103	3.3563	--	--	--	--	--	--	--	--	--	--	--	--	--	--	--	--	--	--	-	-	-
CL1952.Contig1	1168	211	4.4562	--	--	--	--	--	--	--	--	--	--	--	--	--	--	--	--	--	--	-	-	-
CL1953.Contig1	1263	674	13.1637	gi|307212287|gb|EFN88095.1|	477	1e-133	Ubiquitin fusion degradation protein 1-like protein [Harpegnathos saltator]	sp|Q9ES53|UFD1_RAT	360	9e-99	Ubiquitin fusion degradation protein 1 homolog OS=Rattus norvegicus GN=Ufd1l PE=1 SV=1	YGR048w	216	7e-56	COG5140	Ubiquitin fusion-degradation protein	K14016	2e-131	469	nvi:100121764	ubiquitin fusion degradation protein 1	-	-	-
CL1954.Contig1	456	22	1.1901	--	--	--	--	--	--	--	--	--	--	--	--	--	--	--	--	--	--	-	-	-
CL1955.Contig1	224	4	0.4405	--	--	--	--	--	--	--	--	--	--	--	--	--	--	--	--	--	--	-	-	-
CL1956.Contig1	553	25	1.1152	gi|307178650|gb|EFN67292.1|	75.5	1e-12	Transposable element Tc3 transposase [Camponotus floridanus]	sp|A8L6F4|IF2_FRASN	66.2	1e-10	Translation initiation factor IF-2 OS=Frankia sp. (strain EAN1pec) GN=infB PE=3 SV=1	mlr2363	53.1	3e-07	COG0515	Serine/threonine protein kinase	K13219	7e-10	63.5	rno:252855	splicing factor, proline- and glutamine-rich	-	-	-
CL1957.Contig1	1551	318	5.0575	--	--	--	--	--	--	--	--	--	--	--	--	--	--	--	--	--	--	-	-	-
CL1958.Contig1	315	12	0.9397	gi|332029332|gb|EGI69315.1|	69.7	4e-11	FLJ37770-like protein [Acromyrmex echinatior]	sp|Q3ZCU0|YK006_HUMAN	60.1	4e-09	Putative uncharacterized protein FLJ37770 OS=Homo sapiens PE=5 SV=1	--	--	--	--	--	--	--	--	--	--	-	-	-
CL1959.Contig1	151	9	1.4702	--	--	--	--	--	--	--	--	--	--	--	--	--	--	--	--	--	--	-	-	-
CL196.Contig1	3772	1705	11.15	gi|189234206|ref|XP_970568.2|	1168	0	PREDICTED: similar to HRP130 protein [Tribolium castaneum]	sp|Q8CGF7|TCRG1_MOUSE	550	3e-155	Transcription elongation regulator 1 OS=Mus musculus GN=Tcerg1 PE=1 SV=2	SPAC4D7.13	96.3	4e-19	COG5104	Splicing factor	K12824	0	1168	tca:659146	transcription elongation regulator 1	-	-	-
CL1960.Contig1	2923	2680	22.6167	gi|307199317|gb|EFN79970.1|	126	7e-27	Down syndrome cell adhesion molecule-like protein 1 [Harpegnathos saltator]	--	--	--	--	--	--	--	--	--	--	--	--	--	--	-	-	-
CL1961.Contig1	1810	521	7.1004	gi|195402289|ref|XP_002059739.1|	120	2e-25	GJ18775 [Drosophila virilis] >gi|194155953|gb|EDW71137.1| GJ18775 [Drosophila virilis]	--	--	--	--	--	--	--	--	--	--	--	--	--	--	-	-	-
CL1962.Contig1	1855	633	8.4175	gi|307203728|gb|EFN82688.1|	825	0	Exocyst complex component 3 [Harpegnathos saltator]	sp|Q9V8K2|EXOC3_DROME	696	0	Exocyst complex component 3 OS=Drosophila melanogaster GN=sec6 PE=1 SV=2	SPCC1235.10c	63.5	1e-09	COG5173	Exocyst complex subunit SEC6	K06110	0	824	ame:412036	exocyst complex component 3	-	-	-
CL1963.Contig1	219	11	1.239	gi|307195864|gb|EFN77659.1|	64.3	2e-09	Transposable element Tcb1 transposase [Harpegnathos saltator]	--	--	--	--	--	--	--	--	--	--	--	--	--	--	-	-	-
CL1964.Contig1	244	66	6.6723	gi|189310191|emb|CAP20053.1|	67	1e-11	transposase [Portunus pelagicus]	--	--	--	--	--	--	--	--	--	--	--	--	--	--	-	-	-
CL1965.Contig1	422	26	1.5198	--	--	--	--	--	--	--	--	--	--	--	--	--	--	--	--	--	--	-	-	-
CL1966.Contig1	2923	1153	9.7302	gi|189235276|ref|XP_973489.2|	605	1e-171	PREDICTED: similar to mmr1/hsr1 GTP binding protein [Tribolium castaneum]	sp|Q9BQ70|TCF25_HUMAN	485	9e-136	Transcription factor 25 OS=Homo sapiens GN=TCF25 PE=1 SV=1	--	--	--	--	--	--	--	--	--	--	-	-	-
CL1967.Contig1	1304	156	2.951	gi|270015859|gb|EFA12307.1|	59.3	4e-07	hypothetical protein TcasGA2_TC016102 [Tribolium castaneum]	--	--	--	--	--	--	--	--	--	--	--	--	--	--	-	-	-
CL1968.Contig1	433	21	1.1963	--	--	--	--	--	--	--	--	--	--	--	--	--	--	--	--	--	--	-	-	-
CL1969.Contig1	327	51	3.8472	--	--	--	--	--	--	--	--	--	--	--	--	--	--	--	--	--	--	-	-	-
CL197.Contig1	2060	432	5.173	gi|72086181|ref|XP_783441.1|	273	3e-71	PREDICTED: similar to piggyBac transposable element derived 4 [Strongylocentrotus purpuratus] >gi|115731621|ref|XP_001202848.1| PREDICTED: similar to piggyBac transposable element derived 4 [Strongylocentrotus purpuratus]	sp|Q96DM1|PGBD4_HUMAN	244	1e-63	PiggyBac transposable element-derived protein 4 OS=Homo sapiens GN=PGBD4 PE=2 SV=3	--	--	--	--	--	K00844	5e-09	63.5	hmg:100198395	hexokinase [EC:2.7.1.1]	-	-	-
CL197.Contig2	1887	595	7.778	gi|72086181|ref|XP_783441.1|	129	4e-59	PREDICTED: similar to piggyBac transposable element derived 4 [Strongylocentrotus purpuratus] >gi|115731621|ref|XP_001202848.1| PREDICTED: similar to piggyBac transposable element derived 4 [Strongylocentrotus purpuratus]	sp|Q96DM1|PGBD4_HUMAN	108	2e-48	PiggyBac transposable element-derived protein 4 OS=Homo sapiens GN=PGBD4 PE=2 SV=3	--	--	--	--	--	K00844	4e-08	57.4	hmg:100198395	hexokinase [EC:2.7.1.1]	-	-	-
CL1970.Contig1	184	13	1.7428	--	--	--	--	--	--	--	--	--	--	--	--	--	--	--	--	--	--	-	-	-
CL1972.Contig1	1308	11369	214.406	gi|307194151|gb|EFN76589.1|	237	1e-60	Acyl-CoA Delta(11) desaturase [Harpegnathos saltator]	sp|O44390|ACO11_TRINI	206	3e-52	Acyl-CoA Delta(11) desaturase OS=Trichoplusia ni GN=D11DS PE=2 SV=2	SPCC1281.06c_1	102	1e-21	COG1398	Fatty-acid desaturase	K00507	2e-61	236	nvi:100118611	stearoyl-CoA desaturase (delta-9 desaturase) [EC:1.14.19.1]	GO:0006629//lipid metabolic process	GO:0016491//oxidoreductase activity	-
CL1973.Contig1	155	0	0	--	--	--	--	--	--	--	--	--	--	--	--	--	--	--	--	--	--	-	-	-
CL1974.Contig1	3026	8203	66.8693	gi|307204053|gb|EFN82952.1|	601	1e-170	Probable aspartate aminotransferase, cytoplasmic [Harpegnathos saltator]	sp|P05201|AATC_MOUSE	516	5e-145	Aspartate aminotransferase, cytoplasmic OS=Mus musculus GN=Got1 PE=1 SV=3	YLR027c	374	7e-103	COG1448	Aspartate/tyrosine/aromatic aminotransferase	K14454	3e-169	596	tca:658043	aspartate aminotransferase, cytoplasmic [EC:2.6.1.1]	-	-	-
CL1975.Contig1	277	2	0.1781	--	--	--	--	--	--	--	--	--	--	--	--	--	--	--	--	--	--	-	-	-
CL1976.Contig1	819	58	1.7469	--	--	--	--	--	--	--	--	--	--	--	--	--	--	--	--	--	--	-	-	-
CL1977.Contig1	2543	1353	13.1242	gi|239792289|dbj|BAH72502.1|	136	4e-30	ACYPI003318 [Acyrthosiphon pisum]	--	--	--	--	--	--	--	--	--	--	--	--	--	--	-	-	-
CL1978.Contig1	3784	1023	6.6688	gi|189234796|ref|XP_967319.2|	1368	0	PREDICTED: similar to groucho protein [Tribolium castaneum]	sp|O42478|TLE4_XENLA	999	0	Transducin-like enhancer protein 4 OS=Xenopus laevis GN=tle4 PE=1 SV=2	all0438_2	103	2e-21	COG2319	FOG: WD40 repeat	K04497	0	1034	tca:656496	groucho	GO:0010468//regulation of gene expression	-	GO:0043231//intracellular membrane-bounded organelle
CL1979.Contig1	2041	1311	15.8447	--	--	--	--	--	--	--	--	--	--	--	--	--	--	--	--	--	--	-	-	-
CL198.Contig1	274	17	1.5305	--	--	--	--	--	--	--	--	--	--	--	--	--	--	--	--	--	--	-	-	-
CL1980.Contig1	2542	1189	11.538	gi|189310153|emb|CAP20022.1|	181	2e-43	transposase [Eriphia verrucosa]	sp|Q7JQ07|MOS1T_DROMA	90.5	6e-17	Mariner Mos1 transposase OS=Drosophila mauritiana GN=mariner\T PE=1 SV=1	--	--	--	--	--	K11433	9e-12	73.2	mcc:703880	histone-lysine N-methyltransferase SETMAR [EC:2.1.1.43]	-	-	-
CL1981.Contig1	1245	152	3.0116	gi|328701184|ref|XP_003241518.1|	90.9	1e-16	PREDICTED: hypothetical protein LOC100572758 [Acyrthosiphon pisum]	sp|Q9YMJ7|ENV_NPVLD	55.1	1e-06	Envelope fusion protein OS=Lymantria dispar multicapsid nuclear polyhedrosis virus GN=LdOrf-130 PE=4 SV=1	--	--	--	--	--	--	--	--	--	--	-	-	-
CL1982.Contig1	1281	474	9.1275	--	--	--	--	--	--	--	--	--	--	--	--	--	--	--	--	--	--	-	-	-
CL1983.Contig1	692	55	1.9606	gi|334328835|ref|XP_003341127.1|	57.4	5e-07	PREDICTED: zinc finger protein 347-like [Monodelphis domestica]	sp|Q6ZMW2|ZN782_HUMAN	54.7	6e-07	Zinc finger protein 782 OS=Homo sapiens GN=ZNF782 PE=2 SV=1	--	--	--	--	--	K09228	3e-07	55.5	ptr:742564	KRAB domain-containing zinc finger protein	-	GO:0046872//metal ion binding;GO:0003676//nucleic acid binding	GO:0043231//intracellular membrane-bounded organelle
CL1984.Contig1	1312	2254	42.3783	--	--	--	--	--	--	--	--	--	--	--	--	--	--	--	--	--	--	-	-	-
CL1985.Contig1	4975	1357	6.7284	gi|328786485|ref|XP_393684.4|	919	0	PREDICTED: phosphatidate phosphatase LPIN1-like [Apis mellifera]	sp|Q92539|LPIN2_HUMAN	353	9e-96	Phosphatidate phosphatase LPIN2 OS=Homo sapiens GN=LPIN2 PE=1 SV=1	SPAC1952.13	261	9e-69	COG5083	Uncharacterized protein involved in plasmid maintenance	--	--	--	--	--	-	-	-
CL1985.Contig2	5137	413	1.9832	gi|328786485|ref|XP_393684.4|	882	0	PREDICTED: phosphatidate phosphatase LPIN1-like [Apis mellifera]	sp|Q92539|LPIN2_HUMAN	335	3e-90	Phosphatidate phosphatase LPIN2 OS=Homo sapiens GN=LPIN2 PE=1 SV=1	SPAC1952.13	245	7e-64	COG5083	Uncharacterized protein involved in plasmid maintenance	--	--	--	--	--	-	-	-
CL1986.Contig1	479	85	4.3773	--	--	--	--	--	--	--	--	--	--	--	--	--	--	--	--	--	--	-	-	-
CL1987.Contig1	737	4679	156.606	--	--	--	--	--	--	--	--	--	--	--	--	--	--	--	--	--	--	-	-	-
CL1988.Contig1	404	65	3.9688	gi|328714539|ref|XP_001942617.2|	141	1e-32	PREDICTED: linear gramicidin synthase subunit D-like [Acyrthosiphon pisum]	sp|P39847|PPSC_BACSU	84.3	2e-16	Plipastatin synthase subunit C OS=Bacillus subtilis GN=ppsC PE=1 SV=2	RSp0641_7	86.7	1e-17	COG1020	Non-ribosomal peptide synthetase modules and related proteins	--	--	--	--	--	-	GO:0003824//catalytic activity;GO:0005488//binding	-
CL1989.Contig1	1352	485	8.8489	gi|115675789|ref|XP_793350.2|	199	4e-73	PREDICTED: similar to endonuclease/reverse transcriptase [Strongylocentrotus purpuratus] >gi|115942241|ref|XP_001189330.1| PREDICTED: similar to endonuclease/reverse transcriptase [Strongylocentrotus purpuratus]	sp|Q9NBX4|RTXE_DROME	89.7	2e-23	Probable RNA-directed DNA polymerase from transposon X-element OS=Drosophila melanogaster GN=ORF2 PE=3 SV=1	--	--	--	--	--	K08017	1e-29	111	hmg:100197999	advillin	-	-	-
CL199.Contig1	418	68	4.0129	--	--	--	--	--	--	--	--	--	--	--	--	--	--	--	--	--	--	-	-	-
CL1990.Contig1	533	141	6.5255	--	--	--	--	--	--	--	--	--	--	--	--	--	--	--	--	--	--	-	-	-
CL1991.Contig1	2933	1942	16.3328	--	--	--	--	--	--	--	--	--	--	--	--	--	--	--	--	--	--	-	-	-
CL1992.Contig1	389	82	5.1998	gi|290462873|gb|ADD24484.1|	79.7	2e-20	Transposable element Tc3 transposase [Lepeophtheirus salmonis]	--	--	--	--	--	--	--	--	--	--	--	--	--	--	-	-	-
CL1993.Contig1	2673	1956	18.0507	--	--	--	--	--	--	--	--	--	--	--	--	--	--	--	--	--	--	-	-	-
CL1994.Contig1	196	8	1.0068	--	--	--	--	--	--	--	--	--	--	--	--	--	--	--	--	--	--	-	-	-
CL1995.Contig1	192	12	1.5417	--	--	--	--	--	--	--	--	--	--	--	--	--	--	--	--	--	--	-	-	-
CL1996.Contig1	379	20	1.3017	--	--	--	--	--	--	--	--	--	--	--	--	--	--	--	--	--	--	-	-	-
CL1997.Contig1	3068	3505	28.181	--	--	--	--	--	--	--	--	--	--	--	--	--	--	--	--	--	--	-	-	-
CL1998.Contig1	2783	504	4.4673	gi|345495066|ref|XP_003427428.1|	489	1e-136	PREDICTED: E3 ubiquitin-protein ligase LRSAM1-like isoform 3 [Nasonia vitripennis]	sp|Q6UWE0|LRSM1_HUMAN	344	2e-93	E3 ubiquitin-protein ligase LRSAM1 OS=Homo sapiens GN=LRSAM1 PE=1 SV=1	MA2301_1	80.9	1e-14	COG4886	Leucine-rich repeat (LRR) protein	K10641	6e-134	479	ame:412236	E3 ubiquitin-protein ligase LRSAM1 [EC:6.3.2.19]	GO:0016567//protein ubiquitination;GO:0006897//endocytosis	GO:0005488//binding;GO:0016874//ligase activity	GO:0044464//cell part
CL1999.Contig1	537	2	0.0919	gi|195331905|ref|XP_002032639.1|	65.1	1e-09	GM20855 [Drosophila sechellia] >gi|194124609|gb|EDW46652.1| GM20855 [Drosophila sechellia]	sp|Q62780|DDX46_RAT	52	2e-06	Probable ATP-dependent RNA helicase DDX46 OS=Rattus norvegicus GN=Ddx46 PE=1 SV=1	--	--	--	--	--	K12811	7e-07	53.5	mdo:100016778	ATP-dependent RNA helicase DDX46/PRP5 [EC:3.6.4.13]	GO:0019725//cellular homeostasis	GO:0005488//binding;GO:0016740//transferase activity	-
CL2.Contig10	359	0	0	--	--	--	--	--	--	--	--	--	--	--	--	--	--	--	--	--	--	-	-	-
CL2.Contig11	456	0	0	--	--	--	--	--	--	--	--	--	--	--	--	--	--	--	--	--	--	-	-	-
CL2.Contig12	331	84	6.26	--	--	--	--	--	--	--	--	--	--	--	--	--	--	--	--	--	--	-	-	-
CL2.Contig13	407	2	0.1212	--	--	--	--	--	--	--	--	--	--	--	--	--	--	--	--	--	--	-	-	-
CL2.Contig14	456	0	0	--	--	--	--	--	--	--	--	--	--	--	--	--	--	--	--	--	--	-	-	-
CL2.Contig15	334	8	0.5908	--	--	--	--	--	--	--	--	--	--	--	--	--	--	--	--	--	--	-	-	-
CL2.Contig16	331	2	0.149	--	--	--	--	--	--	--	--	--	--	--	--	--	--	--	--	--	--	-	-	-
CL2.Contig17	345	0	0	--	--	--	--	--	--	--	--	--	--	--	--	--	--	--	--	--	--	-	-	-
CL2.Contig18	619	0	0	--	--	--	--	--	--	--	--	--	--	--	--	--	--	--	--	--	--	-	-	-
CL2.Contig19	344	0	0	--	--	--	--	--	--	--	--	--	--	--	--	--	--	--	--	--	--	-	-	-
CL2.Contig1	182	11	1.4909	--	--	--	--	--	--	--	--	--	--	--	--	--	--	--	--	--	--	-	-	-
CL2.Contig20	344	0	0	--	--	--	--	--	--	--	--	--	--	--	--	--	--	--	--	--	--	-	-	-
CL2.Contig21	344	0	0	--	--	--	--	--	--	--	--	--	--	--	--	--	--	--	--	--	--	-	-	-
CL2.Contig22	817	0	0	gi|221135598|ref|XP_002171072.1|	57.4	7e-07	PREDICTED: similar to ankyrin 2,3/unc44, partial [Hydra magnipapillata]	--	--	--	--	--	--	--	--	--	--	--	--	--	--	-	-	-
CL2.Contig23	678	0	0	gi|115621182|ref|XP_001195153.1|	53.9	6e-06	PREDICTED: similar to ankyrin 2,3/unc44 [Strongylocentrotus purpuratus] >gi|115951148|ref|XP_001197526.1| PREDICTED: similar to ankyrin 2,3/unc44 [Strongylocentrotus purpuratus]	sp|Q65XV2|XB3_ORYSJ	50.8	8e-06	E3 ubiquitin-protein ligase XB3 OS=Oryza sativa subsp. japonica GN=XB3 PE=1 SV=1	--	--	--	--	--	K11865	6e-06	51.2	tgu:100220320	protein MYSM1	-	-	-
CL2.Contig24	407	6	0.3636	--	--	--	--	--	--	--	--	--	--	--	--	--	--	--	--	--	--	-	-	-
CL2.Contig25	668	0	0	--	--	--	--	--	--	--	--	--	--	--	--	--	--	--	--	--	--	-	-	-
CL2.Contig26	345	0	0	--	--	--	--	--	--	--	--	--	--	--	--	--	--	--	--	--	--	-	-	-
CL2.Contig27	3220	2	0.0153	gi|170070943|ref|XP_001869764.1|	120	4e-25	ion channel nompc [Culex quinquefasciatus] >gi|167866876|gb|EDS30259.1| ion channel nompc [Culex quinquefasciatus]	--	--	--	--	--	--	--	--	--	--	--	--	--	--	-	-	-
CL2.Contig28	568	4	0.1737	--	--	--	--	--	--	--	--	--	--	--	--	--	--	--	--	--	--	-	-	-
CL2.Contig29	345	0	0	--	--	--	--	--	--	--	--	--	--	--	--	--	--	--	--	--	--	-	-	-
CL2.Contig2	361	0	0	--	--	--	--	--	--	--	--	--	--	--	--	--	--	--	--	--	--	-	-	-
CL2.Contig30	196	2	0.2517	--	--	--	--	--	--	--	--	--	--	--	--	--	--	--	--	--	--	-	-	-
CL2.Contig31	359	1	0.0687	--	--	--	--	--	--	--	--	--	--	--	--	--	--	--	--	--	--	-	-	-
CL2.Contig32	173	11	1.5684	--	--	--	--	--	--	--	--	--	--	--	--	--	--	--	--	--	--	-	-	-
CL2.Contig33	427	0	0	--	--	--	--	--	--	--	--	--	--	--	--	--	--	--	--	--	--	-	-	-
CL2.Contig34	1563	15	0.2367	gi|170070943|ref|XP_001869764.1|	119	4e-25	ion channel nompc [Culex quinquefasciatus] >gi|167866876|gb|EDS30259.1| ion channel nompc [Culex quinquefasciatus]	--	--	--	--	--	--	--	--	--	--	--	--	--	--	-	-	-
CL2.Contig35	1781	0	0	gi|170070943|ref|XP_001869764.1|	119	5e-25	ion channel nompc [Culex quinquefasciatus] >gi|167866876|gb|EDS30259.1| ion channel nompc [Culex quinquefasciatus]	--	--	--	--	--	--	--	--	--	--	--	--	--	--	-	-	-
CL2.Contig36	382	6	0.3874	--	--	--	--	--	--	--	--	--	--	--	--	--	--	--	--	--	--	-	-	-
CL2.Contig37	358	0	0	--	--	--	--	--	--	--	--	--	--	--	--	--	--	--	--	--	--	-	-	-
CL2.Contig38	385	4	0.2563	--	--	--	--	--	--	--	--	--	--	--	--	--	--	--	--	--	--	-	-	-
CL2.Contig39	439	86	4.8323	--	--	--	--	--	--	--	--	--	--	--	--	--	--	--	--	--	--	-	-	-
CL2.Contig3	361	0	0	--	--	--	--	--	--	--	--	--	--	--	--	--	--	--	--	--	--	-	-	-
CL2.Contig40	590	1	0.0418	--	--	--	--	--	--	--	--	--	--	--	--	--	--	--	--	--	--	-	-	-
CL2.Contig41	396	0	0	--	--	--	--	--	--	--	--	--	--	--	--	--	--	--	--	--	--	-	-	-
CL2.Contig42	359	46	3.1607	--	--	--	--	--	--	--	--	--	--	--	--	--	--	--	--	--	--	-	-	-
CL2.Contig43	4947	42	0.2094	gi|170070943|ref|XP_001869764.1|	120	7e-25	ion channel nompc [Culex quinquefasciatus] >gi|167866876|gb|EDS30259.1| ion channel nompc [Culex quinquefasciatus]	--	--	--	--	--	--	--	--	--	--	--	--	--	--	-	-	-
CL2.Contig44	325	0	0	--	--	--	--	--	--	--	--	--	--	--	--	--	--	--	--	--	--	-	-	-
CL2.Contig45	334	127	9.3795	--	--	--	--	--	--	--	--	--	--	--	--	--	--	--	--	--	--	-	-	-
CL2.Contig46	4868	84	0.4256	gi|170070943|ref|XP_001869764.1|	120	7e-25	ion channel nompc [Culex quinquefasciatus] >gi|167866876|gb|EDS30259.1| ion channel nompc [Culex quinquefasciatus]	--	--	--	--	--	--	--	--	--	--	--	--	--	--	-	-	-
CL2.Contig47	317	0	0	--	--	--	--	--	--	--	--	--	--	--	--	--	--	--	--	--	--	-	-	-
CL2.Contig48	688	6	0.2151	--	--	--	--	--	--	--	--	--	--	--	--	--	--	--	--	--	--	-	-	-
CL2.Contig49	508	2	0.0971	--	--	--	--	--	--	--	--	--	--	--	--	--	--	--	--	--	--	-	-	-
CL2.Contig4	359	0	0	--	--	--	--	--	--	--	--	--	--	--	--	--	--	--	--	--	--	-	-	-
CL2.Contig50	1541	15	0.2401	gi|170070943|ref|XP_001869764.1|	120	2e-25	ion channel nompc [Culex quinquefasciatus] >gi|167866876|gb|EDS30259.1| ion channel nompc [Culex quinquefasciatus]	--	--	--	--	--	--	--	--	--	--	--	--	--	--	-	-	-
CL2.Contig51	539	0	0	--	--	--	--	--	--	--	--	--	--	--	--	--	--	--	--	--	--	-	-	-
CL2.Contig52	1702	0	0	gi|170070943|ref|XP_001869764.1|	119	5e-25	ion channel nompc [Culex quinquefasciatus] >gi|167866876|gb|EDS30259.1| ion channel nompc [Culex quinquefasciatus]	--	--	--	--	--	--	--	--	--	--	--	--	--	--	-	-	-
CL2.Contig53	443	0	0	--	--	--	--	--	--	--	--	--	--	--	--	--	--	--	--	--	--	-	-	-
CL2.Contig54	549	0	0	--	--	--	--	--	--	--	--	--	--	--	--	--	--	--	--	--	--	-	-	-
CL2.Contig55	334	0	0	--	--	--	--	--	--	--	--	--	--	--	--	--	--	--	--	--	--	-	-	-
CL2.Contig56	592	2	0.0833	--	--	--	--	--	--	--	--	--	--	--	--	--	--	--	--	--	--	-	-	-
CL2.Contig57	907	78	2.1213	gi|170070943|ref|XP_001869764.1|	86.3	2e-15	ion channel nompc [Culex quinquefasciatus] >gi|167866876|gb|EDS30259.1| ion channel nompc [Culex quinquefasciatus]	--	--	--	--	--	--	--	--	--	--	--	--	--	--	-	-	-
CL2.Contig58	3220	17	0.1302	gi|170070943|ref|XP_001869764.1|	120	4e-25	ion channel nompc [Culex quinquefasciatus] >gi|167866876|gb|EDS30259.1| ion channel nompc [Culex quinquefasciatus]	--	--	--	--	--	--	--	--	--	--	--	--	--	--	-	-	-
CL2.Contig59	4868	28	0.1419	gi|170070943|ref|XP_001869764.1|	120	7e-25	ion channel nompc [Culex quinquefasciatus] >gi|167866876|gb|EDS30259.1| ion channel nompc [Culex quinquefasciatus]	sp|Q9ZDZ8|Y165_RICPR	63.9	1e-08	Uncharacterized protein RP165 OS=Rickettsia prowazekii (strain Madrid E) GN=RP165 PE=4 SV=1	--	--	--	--	--	--	--	--	--	--	-	-	-
CL2.Contig5	331	0	0	--	--	--	--	--	--	--	--	--	--	--	--	--	--	--	--	--	--	-	-	-
CL2.Contig60	5188	30	0.1426	gi|170070943|ref|XP_001869764.1|	120	7e-25	ion channel nompc [Culex quinquefasciatus] >gi|167866876|gb|EDS30259.1| ion channel nompc [Culex quinquefasciatus]	sp|Q9ZDZ8|Y165_RICPR	64.7	7e-09	Uncharacterized protein RP165 OS=Rickettsia prowazekii (strain Madrid E) GN=RP165 PE=4 SV=1	--	--	--	--	--	--	--	--	--	--	-	-	-
CL2.Contig6	331	5	0.3726	--	--	--	--	--	--	--	--	--	--	--	--	--	--	--	--	--	--	-	-	-
CL2.Contig7	456	0	0	--	--	--	--	--	--	--	--	--	--	--	--	--	--	--	--	--	--	-	-	-
CL2.Contig8	361	0	0	--	--	--	--	--	--	--	--	--	--	--	--	--	--	--	--	--	--	-	-	-
CL2.Contig9	376	0	0	--	--	--	--	--	--	--	--	--	--	--	--	--	--	--	--	--	--	-	-	-
CL20.Contig1	177	2	0.2787	--	--	--	--	--	--	--	--	--	--	--	--	--	--	--	--	--	--	-	-	-
CL20.Contig2	182	4	0.5421	--	--	--	--	--	--	--	--	--	--	--	--	--	--	--	--	--	--	-	-	-
CL20.Contig3	218	4	0.4526	--	--	--	--	--	--	--	--	--	--	--	--	--	--	--	--	--	--	-	-	-
CL20.Contig4	208	3	0.3558	--	--	--	--	--	--	--	--	--	--	--	--	--	--	--	--	--	--	-	-	-
CL200.Contig1	1682	957	14.0349	--	--	--	--	--	--	--	--	--	--	--	--	--	--	--	--	--	--	-	-	-
CL200.Contig2	1394	774	13.6962	gi|340710998|ref|XP_003394069.1|	201	7e-50	PREDICTED: protein canopy-1-like [Bombus terrestris]	sp|Q9Y2B0|CNPY2_HUMAN	129	7e-29	Protein canopy homolog 2 OS=Homo sapiens GN=CNPY2 PE=1 SV=1	--	--	--	--	--	K01647	4e-27	123	mcc:709604	citrate synthase [EC:2.3.3.1]	-	-	-
CL2000.Contig1	209	7	0.8262	--	--	--	--	--	--	--	--	--	--	--	--	--	--	--	--	--	--	-	-	-
CL2001.Contig1	443	205	11.4149	--	--	--	--	--	--	--	--	--	--	--	--	--	--	--	--	--	--	-	-	-
CL2002.Contig1	496	83	4.1278	--	--	--	--	--	--	--	--	--	--	--	--	--	--	--	--	--	--	-	-	-
CL2003.Contig1	496	536	26.6567	--	--	--	--	--	--	--	--	--	--	--	--	--	--	--	--	--	--	-	-	-
CL2004.Contig1	543	41	1.8625	--	--	--	--	--	--	--	--	--	--	--	--	--	--	--	--	--	--	-	-	-
CL2005.Contig1	413	7	0.4181	--	--	--	--	--	--	--	--	--	--	--	--	--	--	--	--	--	--	-	-	-
CL2006.Contig1	408	87	5.26	--	--	--	--	--	--	--	--	--	--	--	--	--	--	--	--	--	--	-	-	-
CL2008.Contig1	179	65	8.9574	--	--	--	--	--	--	--	--	--	--	--	--	--	--	--	--	--	--	-	-	-
CL2009.Contig1	220	7	0.7849	--	--	--	--	--	--	--	--	--	--	--	--	--	--	--	--	--	--	-	-	-
CL201.Contig1	1818	669	9.0773	gi|298204349|gb|ADI61823.1|	226	4e-91	endonuclease-reverse transcriptase [Bombyx mori]	sp|Q588U8|CFDP2_TRAJA	75.5	1e-28	Craniofacial development protein 2 OS=Tragulus javanicus GN=CFDP2 PE=2 SV=1	--	--	--	--	--	--	--	--	--	--	-	-	-
CL2010.Contig1	558	136	6.0121	gi|156540884|ref|XP_001600079.1|	124	2e-27	PREDICTED: similar to LOC100036828 protein [Nasonia vitripennis]	--	--	--	--	--	--	--	--	--	--	--	--	--	--	-	-	-
CL2011.Contig1	1242	793	15.7498	--	--	--	--	--	--	--	--	--	--	--	--	--	--	--	--	--	--	-	-	-
CL2012.Contig1	413	94	5.6144	--	--	--	--	--	--	--	--	--	--	--	--	--	--	--	--	--	--	-	-	-
CL2013.Contig1	1486	775	12.8649	gi|328710839|ref|XP_001943381.2|	381	1e-104	PREDICTED: ATP-binding cassette sub-family D member 2-like [Acyrthosiphon pisum]	sp|Q9QY44|ABCD2_RAT	259	4e-68	ATP-binding cassette sub-family D member 2 OS=Rattus norvegicus GN=Abcd2 PE=2 SV=1	YPL147w	115	3e-25	COG4178	ABC-type uncharacterized transport system, permease and ATPase components	K05676	2e-98	360	aag:AaeL_AAEL010047	ATP-binding cassette, subfamily D (ALD), member 2	GO:0006810//transport	GO:0017111//nucleoside-triphosphatase activity;GO:0000166//nucleotide binding;GO:0005215//transporter activity	GO:0044425//membrane part
CL2014.Contig1	274	100	9.0027	--	--	--	--	--	--	--	--	--	--	--	--	--	--	--	--	--	--	-	-	-
CL2015.Contig1	612	55	2.2168	--	--	--	--	--	--	--	--	--	--	--	--	--	--	--	--	--	--	-	-	-
CL2016.Contig1	272	14	1.2696	--	--	--	--	--	--	--	--	--	--	--	--	--	--	--	--	--	--	-	-	-
CL2017.Contig1	501	86	4.2343	--	--	--	--	--	--	--	--	--	--	--	--	--	--	--	--	--	--	-	-	-
CL2018.Contig1	320	8	0.6167	gi|221119676|ref|XP_002155414.1|	97.1	2e-19	PREDICTED: similar to ORF2-encoded protein, partial [Hydra magnipapillata]	sp|Q95SX7|RTBS_DROME	72.8	6e-13	Probable RNA-directed DNA polymerase from transposon BS OS=Drosophila melanogaster GN=RTase PE=2 SV=1	--	--	--	--	--	--	--	--	--	--	-	-	-
CL202.Contig1	1364	0	0	gi|156545058|ref|XP_001600888.1|	149	3e-34	PREDICTED: acyl-coenzyme A thioesterase 13-like isoform 1 [Nasonia vitripennis] >gi|345479677|ref|XP_003424008.1| PREDICTED: acyl-coenzyme A thioesterase 13-like isoform 2 [Nasonia vitripennis]	sp|Q5R833|ACO13_PONAB	118	9e-26	Acyl-coenzyme A thioesterase 13 OS=Pongo abelii GN=ACOT13 PE=2 SV=1	SPBC31F10.02	75.9	2e-13	COG2050	Uncharacterized protein, possibly involved in aromatic compounds catabolism	--	--	--	--	--	-	-	-
CL202.Contig2	1287	0	0	gi|156545058|ref|XP_001600888.1|	132	3e-29	PREDICTED: acyl-coenzyme A thioesterase 13-like isoform 1 [Nasonia vitripennis] >gi|345479677|ref|XP_003424008.1| PREDICTED: acyl-coenzyme A thioesterase 13-like isoform 2 [Nasonia vitripennis]	sp|Q5R833|ACO13_PONAB	105	1e-21	Acyl-coenzyme A thioesterase 13 OS=Pongo abelii GN=ACOT13 PE=2 SV=1	SPBC31F10.02	66.2	1e-10	COG2050	Uncharacterized protein, possibly involved in aromatic compounds catabolism	--	--	--	--	--	-	-	-
CL2020.Contig1	238	41	4.2494	--	--	--	--	--	--	--	--	--	--	--	--	--	--	--	--	--	--	-	-	-
CL2021.Contig1	3591	0	0	gi|115920122|ref|XP_001177577.1|	120	5e-41	PREDICTED: similar to endonuclease/reverse transcriptase [Strongylocentrotus purpuratus] >gi|115954242|ref|XP_001197163.1| PREDICTED: similar to endonuclease/reverse transcriptase [Strongylocentrotus purpuratus]	sp|Q9NBX4|RTXE_DROME	61.2	1e-10	Probable RNA-directed DNA polymerase from transposon X-element OS=Drosophila melanogaster GN=ORF2 PE=3 SV=1	--	--	--	--	--	K08017	1e-23	104	hmg:100197999	advillin	-	-	-
CL2022.Contig1	1998	0	0	gi|193683331|ref|XP_001949161.1|	271	7e-71	PREDICTED: troponin C-like [Acyrthosiphon pisum]	sp|P15159|TNNC_TACTR	185	1e-45	Troponin C OS=Tachypleus tridentatus PE=1 SV=1	SPAC3A12.14	108	3e-23	COG5126	Ca2+-binding protein (EF-Hand superfamily)	K02183	3e-26	120	ptr:456153	calmodulin	-	GO:0046872//metal ion binding	-
CL2023.Contig1	251	12	1.1793	--	--	--	--	--	--	--	--	--	--	--	--	--	--	--	--	--	--	-	-	-
CL2024.Contig1	641	49	1.8857	gi|115751701|ref|XP_795384.2|	55.5	2e-06	PREDICTED: similar to bucentaur [Strongylocentrotus purpuratus] >gi|115934873|ref|XP_001188264.1| PREDICTED: similar to bucentaur [Strongylocentrotus purpuratus]	--	--	--	--	--	--	--	--	--	--	--	--	--	--	-	-	-
CL2025.Contig1	240	12	1.2334	--	--	--	--	--	--	--	--	--	--	--	--	--	--	--	--	--	--	-	-	-
CL2026.Contig1	215	8	0.9179	--	--	--	--	--	--	--	--	--	--	--	--	--	--	--	--	--	--	-	-	-
CL2028.Contig1	2788	1584	14.0148	gi|307177781|gb|EFN66778.1|	697	0	Supporter of activation of yellow protein [Camponotus floridanus]	sp|Q8WUB8|PHF10_HUMAN	360	2e-98	PHD finger protein 10 OS=Homo sapiens GN=PHF10 PE=1 SV=3	--	--	--	--	--	K09188	1e-29	132	spu:591084	histone-lysine N-methyltransferase MLL3 [EC:2.1.1.43]	-	-	-
CL203.Contig1	885	9136	254.645	gi|345489761|ref|XP_001600683.2|	240	7e-62	PREDICTED: acyl-CoA desaturase [Nasonia vitripennis]	sp|Q2KIA4|SCD5_BOVIN	233	1e-60	Stearoyl-CoA desaturase 5 OS=Bos taurus GN=SCD5 PE=2 SV=1	SPCC1281.06c_1	128	1e-29	COG1398	Fatty-acid desaturase	K00507	9e-62	237	nvi:100118611	stearoyl-CoA desaturase (delta-9 desaturase) [EC:1.14.19.1]	GO:0006629//lipid metabolic process	GO:0046872//metal ion binding;GO:0016717//oxidoreductase activity, acting on paired donors, with oxidation of a pair of donors resulting in the reduction of molecular oxygen to two molecules of water	GO:0043231//intracellular membrane-bounded organelle;GO:0044425//membrane part
CL2030.Contig1	3035	4168	33.876	--	--	--	--	--	--	--	--	--	--	--	--	--	--	--	--	--	--	-	-	-
CL2031.Contig1	2665	1645	15.2262	gi|91089193|ref|XP_974466.1|	612	1e-173	PREDICTED: similar to AGAP008180-PA [Tribolium castaneum]	sp|O54916|REPS1_MOUSE	280	3e-74	RalBP1-associated Eps domain-containing protein 1 OS=Mus musculus GN=Reps1 PE=1 SV=2	mlr2363	55.1	6e-07	COG0515	Serine/threonine protein kinase	K12476	2e-12	75.1	ame:413012	EH domain-containing protein 3	-	-	-
CL2032.Contig1	509	22	1.0662	--	--	--	--	--	--	--	--	--	--	--	--	--	--	--	--	--	--	-	-	-
CL2033.Contig1	268	5	0.4602	--	--	--	--	--	--	--	--	--	--	--	--	--	--	--	--	--	--	-	-	-
CL2035.Contig1	1126	1275	27.9315	gi|345491433|ref|XP_003426604.1|	213	1e-53	PREDICTED: ABC transporter G family member 20-like [Nasonia vitripennis]	sp|Q8T674|ABCGK_DICDI	72.8	4e-12	ABC transporter G family member 20 OS=Dictyostelium discoideum GN=abcG20 PE=3 SV=1	lin0925	68.6	2e-11	COG0842	ABC-type multidrug transport system, permease component	K04533	4e-39	162	dsi:Dsim_GD21379	huntingtin	-	GO:0017111//nucleoside-triphosphatase activity;GO:0000166//nucleotide binding;GO:0005215//transporter activity	-
CL2036.Contig1	5357	4758	21.9092	gi|307181035|gb|EFN68809.1|	533	1e-149	Annexin-B9 [Camponotus floridanus]	sp|P22464|ANXB9_DROME	487	3e-136	Annexin-B9 OS=Drosophila melanogaster GN=AnnIX PE=1 SV=2	--	--	--	--	--	--	--	--	--	--	-	-	-
CL2037.Contig1	3052	3119	25.2089	gi|307199196|gb|EFN79883.1|	612	1e-173	Beta-parvin [Harpegnathos saltator]	sp|Q9HBI1|PARVB_HUMAN	476	3e-133	Beta-parvin OS=Homo sapiens GN=PARVB PE=1 SV=1	--	--	--	--	--	K06275	6e-174	612	ame:409755	parvin	-	-	-
CL2038.Contig1	678	135	4.9116	--	--	--	--	--	--	--	--	--	--	--	--	--	--	--	--	--	--	-	-	-
CL2039.Contig1	374	17	1.1212	gi|294566523|gb|ADF18552.1|	53.1	3e-06	endonuclease-reverse transcriptase [Bombyx mori]	--	--	--	--	--	--	--	--	--	--	--	--	--	--	-	-	-
CL204.Contig1	322	135	10.3419	gi|340368425|ref|XP_003382752.1|	41.2	1e-08	PREDICTED: protein transport protein Sec24C [Amphimedon queenslandica]	sp|Q9U6L5|PEB1_DROME	49.7	2e-06	Ejaculatory bulb-specific protein 1 OS=Drosophila melanogaster GN=Peb PE=1 SV=1	--	--	--	--	--	K13091	3e-07	48.5	cbr:CBG13969	RNA-binding protein 39	-	GO:0005488//binding;GO:0003824//catalytic activity	-
CL204.Contig2	352	0	0	gi|30840950|gb|AAL29689.1|	65.9	5e-10	Snf2-related chromatin remodeling factor SRCAP [Toxoplasma gondii]	sp|Q9U6L5|PEB1_DROME	49.7	2e-08	Ejaculatory bulb-specific protein 1 OS=Drosophila melanogaster GN=Peb PE=1 SV=1	--	--	--	--	--	K13168	2e-07	53.9	dwi:Dwil_GK10966	splicing factor, arginine/serine-rich 16	GO:0007424//open tracheal system development;GO:0001736//establishment of planar polarity;GO:0003002;GO:0001700//embryonic development via the syncytial blastoderm;GO:0001654//eye development;GO:0030154//cell differentiation;GO:0050794//regulation of cellular process;GO:0001894//tissue homeostasis	GO:0003824//catalytic activity;GO:0005488//binding	-
CL204.Contig3	684	480	17.3104	gi|154344449|ref|XP_001568166.1|	52.4	3e-14	proteophosphoglycan ppg4 [Leishmania braziliensis MHOM/BR/75/M2904] >gi|134065503|emb|CAM43270.1| proteophosphoglycan ppg4 [Leishmania braziliensis MHOM/BR/75/M2904]	sp|Q9SN46|LRX5_ARATH	51.2	2e-12	Leucine-rich repeat extensin-like protein 5 OS=Arabidopsis thaliana GN=LRX5 PE=2 SV=2	SPBC28F2.12	43.5	1e-06	COG0086	DNA-directed RNA polymerase, beta' subunit/160 kD subunit	K13091	5e-11	68.2	cbr:CBG13969	RNA-binding protein 39	-	-	-
CL2040.Contig1	247	29	2.8962	--	--	--	--	--	--	--	--	--	--	--	--	--	--	--	--	--	--	-	-	-
CL2041.Contig1	1466	1027	17.2806	gi|208972121|gb|ACI32659.1|	686	0	Hairy protein [Periplaneta americana]	sp|P14003|HAIR_DROME	265	9e-70	Protein hairy OS=Drosophila melanogaster GN=h PE=1 SV=2	YGL028c	53.1	1e-06	COG5309	Exo-beta-1,3-glucanase	K09090	5e-99	362	ame:410468	hairy and enhancer of split, invertebrate	GO:0007423//sensory organ development;GO:0007219//Notch signaling pathway;GO:0006355//regulation of transcription, DNA-dependent;GO:0045165//cell fate commitment;GO:0007350//blastoderm segmentation;GO:0016043//cellular component organization;GO:0007431//salivary gland development;GO:0007476//imaginal disc-derived wing morphogenesis	GO:0003676//nucleic acid binding	GO:0043231//intracellular membrane-bounded organelle
CL2042.Contig1	550	167	7.4899	--	--	--	--	--	--	--	--	--	--	--	--	--	--	--	--	--	--	-	-	-
CL2043.Contig1	253	11	1.0725	--	--	--	--	--	--	--	--	--	--	--	--	--	--	--	--	--	--	-	-	-
CL2044.Contig1	383	67	4.3152	--	--	--	--	--	--	--	--	--	--	--	--	--	--	--	--	--	--	-	-	-
CL2045.Contig1	304	41	3.3269	--	--	--	--	--	--	--	--	--	--	--	--	--	--	--	--	--	--	-	-	-
CL2046.Contig1	269	3	0.2751	--	--	--	--	--	--	--	--	--	--	--	--	--	--	--	--	--	--	-	-	-
CL2047.Contig1	203	13	1.5797	--	--	--	--	--	--	--	--	--	--	--	--	--	--	--	--	--	--	-	-	-
CL2048.Contig1	833	224	6.6332	--	--	--	--	--	--	--	--	--	--	--	--	--	--	--	--	--	--	-	-	-
CL2049.Contig1	238	38	3.9385	--	--	--	--	--	--	--	--	--	--	--	--	--	--	--	--	--	--	-	-	-
CL205.Contig1	1837	1325	17.7922	gi|298204349|gb|ADI61823.1|	192	2e-95	endonuclease-reverse transcriptase [Bombyx mori]	sp|Q9NBX4|RTXE_DROME	51.2	3e-14	Probable RNA-directed DNA polymerase from transposon X-element OS=Drosophila melanogaster GN=ORF2 PE=3 SV=1	--	--	--	--	--	K02370	6e-11	47.4	hmg:100212160	alpha-1,4-N-acetylglucosaminyltransferase EXTL3 [EC:2.4.1.223 2.4.1.224]	-	-	-
CL2050.Contig1	589	1	0.0419	gi|156539736|ref|XP_001599086.1|	67.4	1e-16	PREDICTED: similar to ENSANGP00000027469, partial [Nasonia vitripennis]	--	--	--	--	--	--	--	--	--	K14032	1e-13	66.2	nvi:100114206	nuclear receptor subfamily 2 group F member 3	-	-	-
CL2051.Contig1	290	9	0.7655	--	--	--	--	--	--	--	--	--	--	--	--	--	--	--	--	--	--	-	-	-
CL2052.Contig1	312	10	0.7906	--	--	--	--	--	--	--	--	--	--	--	--	--	--	--	--	--	--	-	-	-
CL2053.Contig1	254	8	0.7769	--	--	--	--	--	--	--	--	--	--	--	--	--	--	--	--	--	--	-	-	-
CL2054.Contig1	2485	2117	21.0144	gi|332025701|gb|EGI65859.1|	502	1e-140	Serine/threonine-protein kinase 17B [Acromyrmex echinatior]	sp|Q91XS8|ST17B_RAT	283	4e-75	Serine/threonine-protein kinase 17B OS=Rattus norvegicus GN=Stk17b PE=1 SV=1	ECU01g0630	130	1e-29	COG0515	Serine/threonine protein kinase	K08804	4e-75	283	rno:170904	serine/threonine kinase 17 [EC:2.7.11.1]	GO:0012502//induction of programmed cell death;GO:0023014;GO:0006464//protein modification process	GO:0004672//protein kinase activity;GO:0032559//adenyl ribonucleotide binding	GO:0043231//intracellular membrane-bounded organelle;GO:0005856//cytoskeleton
CL2055.Contig1	334	26	1.9202	--	--	--	--	--	--	--	--	--	--	--	--	--	--	--	--	--	--	-	-	-
CL2056.Contig1	621	17	0.6753	gi|333468199|gb|EAL40900.3|	55.8	1e-06	AGAP002526-PA [Anopheles gambiae str. PEST]	--	--	--	--	--	--	--	--	--	--	--	--	--	--	-	-	-
CL2057.Contig1	274	10	0.9003	--	--	--	--	--	--	--	--	--	--	--	--	--	--	--	--	--	--	-	-	-
CL2058.Contig1	201	35	4.2953	--	--	--	--	--	--	--	--	--	--	--	--	--	--	--	--	--	--	-	-	-
CL2059.Contig1	305	254	20.5427	--	--	--	--	--	--	--	--	--	--	--	--	--	--	--	--	--	--	-	-	-
CL206.Contig1	822	727	21.8165	gi|307181313|gb|EFN68956.1|	73.6	1e-11	Histone-lysine N-methyltransferase SETMAR [Camponotus floridanus]	--	--	--	--	--	--	--	--	--	--	--	--	--	--	-	-	-
CL2060.Contig1	315	37	2.8974	--	--	--	--	--	--	--	--	--	--	--	--	--	--	--	--	--	--	-	-	-
CL2061.Contig1	267	371	34.2756	gi|344241547|gb|EGV97650.1|	75.1	9e-13	MAGE-like protein 2 [Cricetulus griseus]	sp|P02851|BAR2_CHITE	68.9	9e-12	Balbiani ring protein 2 (Fragment) OS=Chironomus tentans GN=BR2 PE=2 SV=1	--	--	--	--	--	K04574	1e-10	64.7	mmu:380684	neurofilament heavy polypeptide	GO:0045104//intermediate filament cytoskeleton organization	-	GO:0043229//intracellular organelle
CL2062.Contig1	810	100	3.0454	gi|270016198|gb|EFA12644.1|	74.3	6e-12	hypothetical protein TcasGA2_TC004170 [Tribolium castaneum]	--	--	--	--	--	--	--	--	--	--	--	--	--	--	-	-	-
CL2063.Contig1	211	8	0.9353	--	--	--	--	--	--	--	--	--	--	--	--	--	--	--	--	--	--	-	-	-
CL2064.Contig1	313	9	0.7093	--	--	--	--	--	--	--	--	--	--	--	--	--	--	--	--	--	--	-	-	-
CL2065.Contig1	540	85	3.8828	--	--	--	--	--	--	--	--	--	--	--	--	--	--	--	--	--	--	-	-	-
CL2066.Contig1	1282	471	9.0627	--	--	--	--	--	--	--	--	--	--	--	--	--	--	--	--	--	--	-	-	-
CL2067.Contig1	776	161	5.1178	--	--	--	--	--	--	--	--	--	--	--	--	--	--	--	--	--	--	-	-	-
CL2068.Contig1	368	9	0.6033	gi|307211610|gb|EFN87659.1|	59.7	4e-08	G2/mitotic-specific cyclin-B [Harpegnathos saltator]	--	--	--	--	--	--	--	--	--	K05868	5e-08	56.2	nvi:100122223	cyclin B	-	-	-
CL2069.Contig1	331	31	2.3102	--	--	--	--	--	--	--	--	--	--	--	--	--	--	--	--	--	--	-	-	-
CL207.Contig1	932	1724	45.6294	--	--	--	--	--	--	--	--	--	--	--	--	--	--	--	--	--	--	-	-	-
CL2070.Contig1	214	16	1.8443	--	--	--	--	--	--	--	--	--	--	--	--	--	--	--	--	--	--	-	-	-
CL2071.Contig1	273	170	15.3606	--	--	--	--	--	--	--	--	--	--	--	--	--	--	--	--	--	--	-	-	-
CL2072.Contig1	545	79	3.5756	--	--	--	--	--	--	--	--	--	--	--	--	--	--	--	--	--	--	-	-	-
CL2073.Contig1	318	6	0.4654	--	--	--	--	--	--	--	--	--	--	--	--	--	--	--	--	--	--	-	-	-
CL2074.Contig1	494	10	0.4993	gi|221103806|ref|XP_002167835.1|	58.2	1e-07	PREDICTED: similar to GG21394, partial [Hydra magnipapillata]	--	--	--	--	--	--	--	--	--	--	--	--	--	--	-	-	-
CL2075.Contig1	319	53	4.0983	--	--	--	--	--	--	--	--	--	--	--	--	--	--	--	--	--	--	-	-	-
CL2076.Contig1	403	132	8.0796	gi|169145135|emb|CAI99016.1|	83.2	6e-32	NADH dehydrogenase subunit 1 [Parnassius mnemosyne parmenides]	sp|P51937|NU1M_DROSU	102	7e-22	NADH-ubiquinone oxidoreductase chain 1 OS=Drosophila subobscura GN=mt:ND1 PE=3 SV=1	XF0312	63.9	5e-12	COG1005	NADH:ubiquinone oxidoreductase subunit 1 (chain H)	K03878	8e-22	102	dya:ND1	NADH dehydrogenase I subunit 1 [EC:1.6.5.3]	-	GO:0016491//oxidoreductase activity	GO:0016020//membrane
CL2077.Contig1	202	21	2.5644	--	--	--	--	--	--	--	--	--	--	--	--	--	--	--	--	--	--	-	-	-
CL2078.Contig1	209	28	3.3047	--	--	--	--	--	--	--	--	--	--	--	--	--	--	--	--	--	--	-	-	-
CL2079.Contig1	366	28	1.8871	gi|12698289|dbj|BAB21761.1|	90.1	3e-17	polyprotein [Bombyx mori]	sp|P21329|RTJK_DROFU	63.9	3e-10	RNA-directed DNA polymerase from mobile element jockey OS=Drosophila funebris GN=pol PE=1 SV=1	--	--	--	--	--	--	--	--	--	--	-	GO:0005488//binding;GO:0003824//catalytic activity	-
CL208.Contig1	2618	0	0	gi|307208693|gb|EFN85983.1|	138	2e-30	Endothelin-converting enzyme 1 [Harpegnathos saltator]	sp|O16796|NEPL2_CAEEL	104	3e-21	Neprilysin-2 OS=Caenorhabditis elegans GN=nep-2 PE=1 SV=2	ML2613	63.2	2e-09	COG3590	Predicted metalloendopeptidase	K08635	2e-21	105	der:Dere_GG19572	membrane metallo-endopeptidase-like 1	-	GO:0070011//peptidase activity, acting on L-amino acid peptides	-
CL208.Contig2	2694	0	0	gi|307208693|gb|EFN85983.1|	78.2	2e-26	Endothelin-converting enzyme 1 [Harpegnathos saltator]	sp|P0C1T0|MMEL1_RAT	50.1	7e-13	Membrane metallo-endopeptidase-like 1 OS=Rattus norvegicus GN=Mmel1 PE=1 SV=1	ML2613	43.5	2e-06	COG3590	Predicted metalloendopeptidase	K01415	2e-16	56.2	cbr:CBG17774	endothelin-converting enzyme [EC:3.4.24.71]	-	GO:0070011//peptidase activity, acting on L-amino acid peptides	-
CL2080.Contig1	253	10	0.975	--	--	--	--	--	--	--	--	--	--	--	--	--	--	--	--	--	--	-	-	-
CL2081.Contig1	404	38	2.3202	--	--	--	--	--	--	--	--	--	--	--	--	--	--	--	--	--	--	-	-	-
CL2082.Contig1	336	18	1.3215	--	--	--	--	--	--	--	--	--	--	--	--	--	--	--	--	--	--	-	-	-
CL2083.Contig1	1058	169	3.9403	--	--	--	--	--	--	--	--	--	--	--	--	--	--	--	--	--	--	-	-	-
CL2084.Contig1	269	11	1.0087	--	--	--	--	--	--	--	--	--	--	--	--	--	--	--	--	--	--	-	-	-
CL2085.Contig1	520	75	3.5578	--	--	--	--	--	--	--	--	--	--	--	--	--	--	--	--	--	--	-	-	-
CL2086.Contig1	304	76	6.1668	--	--	--	--	--	--	--	--	--	--	--	--	--	--	--	--	--	--	-	-	-
CL2087.Contig1	216	43	4.9106	--	--	--	--	--	--	--	--	--	--	--	--	--	--	--	--	--	--	-	-	-
CL2088.Contig1	303	6	0.4885	--	--	--	--	--	--	--	--	--	--	--	--	--	--	--	--	--	--	-	-	-
CL2089.Contig1	220	39	4.3729	--	--	--	--	--	--	--	--	--	--	--	--	--	--	--	--	--	--	-	-	-
CL209.Contig1	526	49	2.2979	--	--	--	--	--	--	--	--	--	--	--	--	--	--	--	--	--	--	-	-	-
CL2090.Contig1	327	13	0.9807	--	--	--	--	--	--	--	--	--	--	--	--	--	--	--	--	--	--	-	-	-
CL2091.Contig1	260	7	0.6641	--	--	--	--	--	--	--	--	--	--	--	--	--	--	--	--	--	--	-	-	-
CL2093.Contig1	190	14	1.8176	--	--	--	--	--	--	--	--	--	--	--	--	--	--	--	--	--	--	-	-	-
CL2094.Contig1	242	12	1.2232	--	--	--	--	--	--	--	--	--	--	--	--	--	--	--	--	--	--	-	-	-
CL2095.Contig1	279	53	4.6859	--	--	--	--	--	--	--	--	--	--	--	--	--	--	--	--	--	--	-	-	-
CL2096.Contig1	200	5	0.6167	gi|221127062|ref|XP_002161015.1|	52.8	5e-06	PREDICTED: similar to rCG59548, partial [Hydra magnipapillata]	--	--	--	--	--	--	--	--	--	--	--	--	--	--	-	-	-
CL2097.Contig1	836	43	1.2688	gi|189242273|ref|XP_001809310.1|	219	1e-55	PREDICTED: similar to C25F9.2, partial [Tribolium castaneum]	sp|P33538|DPOM_NEUIN	51.2	9e-06	Probable DNA polymerase OS=Neurospora intermedia PE=3 SV=1	--	--	--	--	--	--	--	--	--	--	-	GO:0005488//binding;GO:0003824//catalytic activity	-
CL2098.Contig1	170	8	1.1608	--	--	--	--	--	--	--	--	--	--	--	--	--	--	--	--	--	--	-	-	-
CL2099.Contig1	416	12	0.7116	--	--	--	--	--	--	--	--	--	--	--	--	--	--	--	--	--	--	-	-	-
CL21.Contig1	186	2	0.2652	gi|326666743|ref|XP_003198361.1|	91.7	9e-18	PREDICTED: zinc finger protein 84-like [Danio rerio]	sp|A2T7D2|ZKSC5_PANTR	88.6	1e-17	Zinc finger protein with KRAB and SCAN domains 5 OS=Pan troglodytes GN=ZKSCAN5 PE=3 SV=1	SPAC25B8.19c	57.8	5e-09	COG5048	FOG: Zn-finger	K09228	7e-18	89	mcc:720418	KRAB domain-containing zinc finger protein	-	-	-
CL21.Contig2	221	4	0.4465	gi|344237428|gb|EGV93531.1|	107	2e-22	Zinc finger protein 271 [Cricetulus griseus]	sp|P15620|ZN271_MOUSE	103	3e-22	Zinc finger protein 271 OS=Mus musculus GN=Znf271 PE=2 SV=1	YDR216w	65.5	2e-11	COG5048	FOG: Zn-finger	K09228	2e-23	107	bta:540020	KRAB domain-containing zinc finger protein	-	-	-
CL21.Contig3	270	6	0.5482	gi|291235351|ref|XP_002737608.1|	127	1e-28	PREDICTED: zinc finger protein 347-like [Saccoglossus kowalevskii]	sp|P16372|ZFP58_MOUSE	121	2e-27	Zinc finger protein 58 OS=Mus musculus GN=Zfp58 PE=2 SV=2	SPAC144.09c	76.3	1e-14	COG5048	FOG: Zn-finger	K09228	2e-28	124	bta:540020	KRAB domain-containing zinc finger protein	-	GO:0005488//binding	-
CL21.Contig4	354	58	4.0415	gi|328722446|ref|XP_003247581.1|	155	5e-37	PREDICTED: zinc finger protein 233-like [Acyrthosiphon pisum]	sp|P51523|ZNF84_HUMAN	145	8e-35	Zinc finger protein 84 OS=Homo sapiens GN=ZNF84 PE=2 SV=2	SPAC144.09c	70.5	7e-13	COG5048	FOG: Zn-finger	K09228	6e-36	149	bta:540020	KRAB domain-containing zinc finger protein	-	-	-
CL21.Contig5	251	0	0	gi|328715046|ref|XP_001949223.2|	120	1e-26	PREDICTED: zinc finger protein 271-like [Acyrthosiphon pisum]	sp|P15620|ZN271_MOUSE	114	2e-25	Zinc finger protein 271 OS=Mus musculus GN=Znf271 PE=2 SV=1	SPAC144.09c	71.2	4e-13	COG5048	FOG: Zn-finger	K09228	5e-26	115	api:100159445	KRAB domain-containing zinc finger protein	-	GO:0005488//binding	-
CL21.Contig6	346	10	0.7129	gi|328722446|ref|XP_003247581.1|	161	9e-39	PREDICTED: zinc finger protein 233-like [Acyrthosiphon pisum]	sp|P51523|ZNF84_HUMAN	152	8e-37	Zinc finger protein 84 OS=Homo sapiens GN=ZNF84 PE=2 SV=2	SPAC144.09c	73.2	1e-13	COG5048	FOG: Zn-finger	K09228	3e-38	156	api:100159445	KRAB domain-containing zinc finger protein	-	-	-
CL21.Contig7	438	25	1.408	gi|334332633|ref|XP_001370309.2|	171	9e-42	PREDICTED: zinc finger protein 850-like [Monodelphis domestica]	sp|P15620|ZN271_MOUSE	166	4e-41	Zinc finger protein 271 OS=Mus musculus GN=Znf271 PE=2 SV=1	SPAC144.09c	66.6	1e-11	COG5048	FOG: Zn-finger	K09228	8e-41	165	cfa:403421	KRAB domain-containing zinc finger protein	-	GO:0005488//binding	-
CL21.Contig8	270	2	0.1827	gi|125871743|ref|XP_001345920.1|	127	1e-28	PREDICTED: zinc finger protein 180-like [Danio rerio]	sp|Q80V23|ZNF32_MOUSE	124	2e-28	Zinc finger protein 32 OS=Mus musculus GN=Znf32 PE=2 SV=1	SPAC144.09c	69.3	2e-12	COG5048	FOG: Zn-finger	K09230	4e-28	122	rno:679229	SCAN domain-containing zinc finger protein	-	-	-
CL210.Contig1	2537	89	0.8654	gi|221120167|ref|XP_002165197.1|	60.5	4e-07	PREDICTED: similar to SMC5 protein, partial [Hydra magnipapillata]	--	--	--	--	--	--	--	--	--	--	--	--	--	--	-	-	-
CL2100.Contig1	315	22	1.7228	--	--	--	--	--	--	--	--	--	--	--	--	--	--	--	--	--	--	-	-	-
CL2101.Contig1	634	87	3.385	--	--	--	--	--	--	--	--	--	--	--	--	--	--	--	--	--	--	-	-	-
CL2102.Contig1	314	9	0.707	--	--	--	--	--	--	--	--	--	--	--	--	--	--	--	--	--	--	-	-	-
CL2103.Contig1	326	14	1.0593	--	--	--	--	--	--	--	--	--	--	--	--	--	--	--	--	--	--	-	-	-
CL2104.Contig1	192	7	0.8993	--	--	--	--	--	--	--	--	--	--	--	--	--	--	--	--	--	--	-	-	-
CL2105.Contig1	324	12	0.9136	--	--	--	--	--	--	--	--	--	--	--	--	--	--	--	--	--	--	-	-	-
CL2106.Contig1	235	7	0.7348	--	--	--	--	--	--	--	--	--	--	--	--	--	--	--	--	--	--	-	-	-
CL2108.Contig1	222	15	1.6667	--	--	--	--	--	--	--	--	--	--	--	--	--	--	--	--	--	--	-	-	-
CL2109.Contig1	276	22	1.9662	--	--	--	--	--	--	--	--	--	--	--	--	--	--	--	--	--	--	-	-	-
CL211.Contig1	358	36	2.4805	--	--	--	--	--	--	--	--	--	--	--	--	--	--	--	--	--	--	-	-	-
CL2110.Contig1	276	13	1.1619	--	--	--	--	--	--	--	--	--	--	--	--	--	--	--	--	--	--	-	-	-
CL2111.Contig1	236	22	2.2995	--	--	--	--	--	--	--	--	--	--	--	--	--	--	--	--	--	--	-	-	-
CL2112.Contig1	514	30	1.4397	--	--	--	--	--	--	--	--	--	--	--	--	--	--	--	--	--	--	-	-	-
CL2113.Contig1	502	28	1.3759	--	--	--	--	--	--	--	--	--	--	--	--	--	--	--	--	--	--	-	-	-
CL2114.Contig1	195	15	1.8975	--	--	--	--	--	--	--	--	--	--	--	--	--	--	--	--	--	--	-	-	-
CL2115.Contig1	299	5	0.4125	gi|170579958|ref|XP_001895056.1|	62.4	6e-09	Histidine-rich glycoprotein precursor [Brugia malayi]	sp|Q69566|U88_HHV6U	52.8	7e-07	Uncharacterized protein U88 OS=Human herpesvirus 6A (strain Uganda-1102) GN=U88 PE=4 SV=1	--	--	--	--	--	--	--	--	--	--	-	-	-
CL2116.Contig1	250	18	1.7761	gi|156539736|ref|XP_001599086.1|	53.5	3e-06	PREDICTED: similar to ENSANGP00000027469, partial [Nasonia vitripennis]	--	--	--	--	--	--	--	--	--	--	--	--	--	--	-	-	-
CL2117.Contig1	218	8	0.9052	--	--	--	--	--	--	--	--	--	--	--	--	--	--	--	--	--	--	-	-	-
CL2118.Contig1	222	9	1	--	--	--	--	--	--	--	--	--	--	--	--	--	--	--	--	--	--	-	-	-
CL2119.Contig1	235	14	1.4695	--	--	--	--	--	--	--	--	--	--	--	--	--	--	--	--	--	--	-	-	-
CL212.Contig1	280	1	0.0881	--	--	--	--	--	--	--	--	--	--	--	--	--	--	--	--	--	--	-	-	-
CL212.Contig3	413	22	1.314	--	--	--	--	--	--	--	--	--	--	--	--	--	--	--	--	--	--	-	-	-
CL2120.Contig1	250	15	1.48	--	--	--	--	--	--	--	--	--	--	--	--	--	--	--	--	--	--	-	-	-
CL2121.Contig1	492	214	10.7293	--	--	--	--	--	--	--	--	--	--	--	--	--	--	--	--	--	--	-	-	-
CL2122.Contig1	347	29	2.0615	--	--	--	--	--	--	--	--	--	--	--	--	--	--	--	--	--	--	-	-	-
CL2123.Contig1	616	88	3.5239	--	--	--	--	--	--	--	--	--	--	--	--	--	--	--	--	--	--	-	-	-
CL2124.Contig1	400	106	6.5369	--	--	--	--	--	--	--	--	--	--	--	--	--	--	--	--	--	--	-	-	-
CL2125.Contig1	245	28	2.8191	--	--	--	--	--	--	--	--	--	--	--	--	--	--	--	--	--	--	-	-	-
CL2126.Contig1	861	139	3.9823	gi|340729888|ref|XP_003403226.1|	162	2e-38	PREDICTED: RNA-directed DNA polymerase from mobile element jockey-like [Bombus terrestris]	sp|P21328|RTJK_DROME	108	4e-23	RNA-directed DNA polymerase from mobile element jockey OS=Drosophila melanogaster GN=pol PE=1 SV=1	--	--	--	--	--	--	--	--	--	--	-	-	-
CL2127.Contig1	259	6	0.5714	--	--	--	--	--	--	--	--	--	--	--	--	--	--	--	--	--	--	-	-	-
CL2128.Contig1	332	48	3.5664	--	--	--	--	--	--	--	--	--	--	--	--	--	--	--	--	--	--	-	-	-
CL2129.Contig1	539	82	3.7527	--	--	--	--	--	--	--	--	--	--	--	--	--	--	--	--	--	--	-	-	-
CL213.Contig1	2928	610	5.139	gi|189242082|ref|XP_001809963.1|	446	1e-123	PREDICTED: similar to BEL12_AG transposon polyprotein [Tribolium castaneum]	--	--	--	--	--	--	--	--	--	K12047	1e-74	281	xtr:100379714	maltase-glucoamylase [EC:3.2.1.20 3.2.1.3]	-	-	-
CL2130.Contig1	212	334	38.8628	--	--	--	--	--	--	--	--	--	--	--	--	--	--	--	--	--	--	-	-	-
CL2131.Contig1	274	29	2.6108	--	--	--	--	--	--	--	--	--	--	--	--	--	--	--	--	--	--	-	-	-
CL2132.Contig1	243	9	0.9136	--	--	--	--	--	--	--	--	--	--	--	--	--	--	--	--	--	--	-	-	-
CL2133.Contig1	224	9	0.9911	--	--	--	--	--	--	--	--	--	--	--	--	--	--	--	--	--	--	-	-	-
CL2134.Contig1	273	13	1.1746	--	--	--	--	--	--	--	--	--	--	--	--	--	--	--	--	--	--	-	-	-
CL2135.Contig1	415	33	1.9615	--	--	--	--	--	--	--	--	--	--	--	--	--	--	--	--	--	--	-	-	-
CL2136.Contig1	232	10	1.0632	--	--	--	--	--	--	--	--	--	--	--	--	--	--	--	--	--	--	-	-	-
CL2138.Contig1	378	20	1.3052	gi|290462873|gb|ADD24484.1|	105	8e-22	Transposable element Tc3 transposase [Lepeophtheirus salmonis]	--	--	--	--	--	--	--	--	--	--	--	--	--	--	-	-	-
CL2139.Contig1	200	32	3.9468	--	--	--	--	--	--	--	--	--	--	--	--	--	--	--	--	--	--	-	-	-
CL214.Contig1	240	4	0.4111	gi|115615204|ref|XP_001198470.1|	64.3	7e-14	PREDICTED: similar to ankyrin 2,3/unc44 [Strongylocentrotus purpuratus] >gi|115939742|ref|XP_001197523.1| PREDICTED: similar to ankyrin 2,3/unc44 [Strongylocentrotus purpuratus]	sp|Q3UMT1|PP12C_MOUSE	67.4	3e-11	Protein phosphatase 1 regulatory subunit 12C OS=Mus musculus GN=Ppp1r12c PE=1 SV=1	RSc1788	50.8	6e-07	COG0666	FOG: Ankyrin repeat	K10380	1e-10	57.4	dvi:Dvir_GJ19213	ankyrin	-	-	-
CL2140.Contig1	213	8	0.9265	--	--	--	--	--	--	--	--	--	--	--	--	--	--	--	--	--	--	-	-	-
CL2141.Contig1	737	85	2.8449	--	--	--	--	--	--	--	--	--	--	--	--	--	--	--	--	--	--	-	-	-
CL2142.Contig1	398	34	2.1073	--	--	--	--	--	--	--	--	--	--	--	--	--	--	--	--	--	--	-	-	-
CL2143.Contig1	377	19	1.2432	--	--	--	--	--	--	--	--	--	--	--	--	--	--	--	--	--	--	-	-	-
CL2144.Contig1	211	5	0.5845	--	--	--	--	--	--	--	--	--	--	--	--	--	--	--	--	--	--	-	-	-
CL2145.Contig1	332	59	4.3837	gi|260828059|ref|XP_002608981.1|	52	8e-06	hypothetical protein BRAFLDRAFT_130962 [Branchiostoma floridae] >gi|229294335|gb|EEN64991.1| hypothetical protein BRAFLDRAFT_130962 [Branchiostoma floridae]	--	--	--	--	--	--	--	--	--	K09666	9e-07	52	bfo:BRAFLDRAFT_130962	beta-1,2-N-acetylglucosaminyltransferase [EC:2.4.1.-]	-	-	-
CL2146.Contig1	275	90	8.073	--	--	--	--	--	--	--	--	--	--	--	--	--	--	--	--	--	--	-	-	-
CL2147.Contig1	485	101	5.1369	gi|221120167|ref|XP_002165197.1|	65.9	6e-10	PREDICTED: similar to SMC5 protein, partial [Hydra magnipapillata]	--	--	--	--	--	--	--	--	--	--	--	--	--	--	-	-	-
CL2148.Contig1	232	76	8.0807	--	--	--	--	--	--	--	--	--	--	--	--	--	--	--	--	--	--	-	-	-
CL2149.Contig1	334	13	0.9601	gi|156539877|ref|XP_001601929.1|	104	1e-21	PREDICTED: similar to BEL12_AG transposon polyprotein [Nasonia vitripennis]	--	--	--	--	--	--	--	--	--	K12047	5e-08	56.2	xtr:100379714	maltase-glucoamylase [EC:3.2.1.20 3.2.1.3]	-	-	-
CL215.Contig1	2634	6844	64.094	gi|47605529|sp|Q964R1.1|CP6J1_BLAGE	235	7e-60	RecName: Full=Cytochrome P450 6j1; AltName: Full=CYPVIJ1 >gi|14268816|gb|AAK57913.1|AF281325_1 cytochrome P450 CYP6J1 [Blattella germanica]	sp|Q964R1|CP6J1_BLAGE	235	1e-60	Cytochrome P450 6j1 OS=Blattella germanica GN=CYP6J1 PE=2 SV=1	VNG0422G	103	1e-21	COG2124	Cytochrome P450	K15002	5e-56	220	tca:655498	cytochrome P450, family 6 [EC:1.14.-.-]	-	GO:0046872//metal ion binding	GO:0044464//cell part
CL2150.Contig1	392	96	6.041	--	--	--	--	--	--	--	--	--	--	--	--	--	--	--	--	--	--	-	-	-
CL2151.Contig1	542	41	1.866	--	--	--	--	--	--	--	--	--	--	--	--	--	--	--	--	--	--	-	-	-
CL2152.Contig1	211	22	2.572	--	--	--	--	--	--	--	--	--	--	--	--	--	--	--	--	--	--	-	-	-
CL2153.Contig1	469	29	1.5253	--	--	--	--	--	--	--	--	--	--	--	--	--	--	--	--	--	--	-	-	-
CL2154.Contig1	416	5	0.2965	--	--	--	--	--	--	--	--	--	--	--	--	--	--	--	--	--	--	-	-	-
CL2155.Contig1	518	54	2.5715	gi|189242082|ref|XP_001809963.1|	135	8e-31	PREDICTED: similar to BEL12_AG transposon polyprotein [Tribolium castaneum]	--	--	--	--	--	--	--	--	--	K14963	6e-08	57	dan:Dana_GF13988	COMPASS component SWD3	-	GO:0005488//binding;GO:0003824//catalytic activity	-
CL2156.Contig1	652	57	2.1565	gi|72172891|ref|XP_787934.1|	76.3	1e-12	PREDICTED: similar to Neuromedin-B receptor (NMB-R) (Neuromedin-B-preferring bombesin receptor) [Strongylocentrotus purpuratus]	sp|Q6H2Y3|BRS3_MACMU	61.6	4e-09	Bombesin receptor subtype-3 OS=Macaca mulatta GN=BRS3 PE=2 SV=1	--	--	--	--	--	K04168	2e-13	76.3	spu:582908	neuromedin B receptor	-	GO:0004871//signal transducer activity	-
CL2158.Contig1	222	40	4.4446	--	--	--	--	--	--	--	--	--	--	--	--	--	--	--	--	--	--	-	-	-
CL2159.Contig1	238	29	3.0057	--	--	--	--	--	--	--	--	--	--	--	--	--	--	--	--	--	--	-	-	-
CL216.Contig1	545	148	6.6987	gi|115611791|ref|XP_001201693.1|	55.8	9e-07	PREDICTED: similar to reverse transcriptase-like protein, partial [Strongylocentrotus purpuratus] >gi|115615103|ref|XP_001197690.1| PREDICTED: similar to reverse transcriptase-like protein, partial [Strongylocentrotus purpuratus]	--	--	--	--	--	--	--	--	--	--	--	--	--	--	-	-	-
CL216.Contig2	1165	455	9.634	gi|221119676|ref|XP_002155414.1|	108	6e-37	PREDICTED: similar to ORF2-encoded protein, partial [Hydra magnipapillata]	sp|Q95SX7|RTBS_DROME	74.7	2e-18	Probable RNA-directed DNA polymerase from transposon BS OS=Drosophila melanogaster GN=RTase PE=2 SV=1	--	--	--	--	--	K08017	7e-19	69.7	hmg:100197999	advillin	-	-	-
CL2160.Contig1	434	19	1.0799	gi|189240397|ref|XP_001807949.1|	126	2e-28	PREDICTED: similar to oxidase/peroxidase [Tribolium castaneum]	sp|Q23490|MLT7_CAEEL	55.1	1e-07	Peroxidase mlt-7 OS=Caenorhabditis elegans GN=mlt-7 PE=1 SV=1	--	--	--	--	--	--	--	--	--	--	-	-	-
CL2161.Contig1	459	126	6.7714	--	--	--	--	--	--	--	--	--	--	--	--	--	--	--	--	--	--	-	-	-
CL2162.Contig1	322	10	0.7661	--	--	--	--	--	--	--	--	--	--	--	--	--	--	--	--	--	--	-	-	-
CL2163.Contig1	458	90	4.8473	--	--	--	--	--	--	--	--	--	--	--	--	--	--	--	--	--	--	-	-	-
CL2164.Contig1	396	1634	101.784	--	--	--	--	--	--	--	--	--	--	--	--	--	--	--	--	--	--	-	-	-
CL2165.Contig1	426	61	3.5322	--	--	--	--	--	--	--	--	--	--	--	--	--	--	--	--	--	--	-	-	-
CL2166.Contig1	861	465	13.3221	--	--	--	--	--	--	--	--	--	--	--	--	--	--	--	--	--	--	-	-	-
CL2167.Contig1	191	4	0.5166	--	--	--	--	--	--	--	--	--	--	--	--	--	--	--	--	--	--	-	-	-
CL2168.Contig1	594	28	1.1628	--	--	--	--	--	--	--	--	--	--	--	--	--	--	--	--	--	--	-	-	-
CL2169.Contig1	258	17	1.6254	--	--	--	--	--	--	--	--	--	--	--	--	--	--	--	--	--	--	-	-	-
CL217.Contig1	2414	29	0.2963	gi|307207206|gb|EFN84996.1|	380	1e-103	Glutamate receptor, ionotropic kainate 2 [Harpegnathos saltator]	sp|P42260|GRIK2_RAT	301	1e-80	Glutamate receptor, ionotropic kainate 2 OS=Rattus norvegicus GN=Grik2 PE=1 SV=2	--	--	--	--	--	K05313	3e-88	327	dme:Dmel_CG18039	glutamate receptor, ionotropic, invertebrate	-	GO:0005215//transporter activity	GO:0016020//membrane;GO:0071944
CL217.Contig2	2444	1077	10.8702	gi|307207206|gb|EFN84996.1|	380	1e-103	Glutamate receptor, ionotropic kainate 2 [Harpegnathos saltator]	sp|P42260|GRIK2_RAT	301	2e-80	Glutamate receptor, ionotropic kainate 2 OS=Rattus norvegicus GN=Grik2 PE=1 SV=2	--	--	--	--	--	K05313	3e-88	327	dme:Dmel_CG18039	glutamate receptor, ionotropic, invertebrate	-	GO:0005215//transporter activity	GO:0016020//membrane;GO:0071944
CL2170.Contig1	345	85	6.0775	--	--	--	--	--	--	--	--	--	--	--	--	--	--	--	--	--	--	-	-	-
CL2171.Contig1	202	2	0.2442	--	--	--	--	--	--	--	--	--	--	--	--	--	--	--	--	--	--	-	-	-
CL2172.Contig1	248	24	2.3872	--	--	--	--	--	--	--	--	--	--	--	--	--	--	--	--	--	--	-	-	-
CL2173.Contig1	436	82	4.6393	--	--	--	--	--	--	--	--	--	--	--	--	--	--	--	--	--	--	-	-	-
CL2174.Contig1	336	106	7.782	--	--	--	--	--	--	--	--	--	--	--	--	--	--	--	--	--	--	-	-	-
CL2175.Contig1	475	121	6.2837	--	--	--	--	--	--	--	--	--	--	--	--	--	--	--	--	--	--	-	-	-
CL2176.Contig1	220	17	1.9061	--	--	--	--	--	--	--	--	--	--	--	--	--	--	--	--	--	--	-	-	-
CL2177.Contig1	421	44	2.5781	gi|307173772|gb|EFN64559.1|	223	3e-57	Insulin-like growth factor-binding protein complex acid labile chain [Camponotus floridanus]	sp|Q50LG9|LRC24_HUMAN	77.8	2e-14	Leucine-rich repeat-containing protein 24 OS=Homo sapiens GN=LRRC24 PE=2 SV=2	--	--	--	--	--	K06850	4e-15	80.1	dre:80354	slit 3	-	-	-
CL2178.Contig1	377	22	1.4395	--	--	--	--	--	--	--	--	--	--	--	--	--	--	--	--	--	--	-	-	-
CL2179.Contig1	780	759	24.0033	--	--	--	--	--	--	--	--	--	--	--	--	--	--	--	--	--	--	-	-	-
CL218.Contig1	221	9	1.0046	--	--	--	--	--	--	--	--	--	--	--	--	--	--	--	--	--	--	-	-	-
CL2180.Contig1	204	13	1.5719	--	--	--	--	--	--	--	--	--	--	--	--	--	--	--	--	--	--	-	-	-
CL2181.Contig1	399	72	4.4513	--	--	--	--	--	--	--	--	--	--	--	--	--	--	--	--	--	--	-	-	-
CL2182.Contig1	233	4	0.4235	gi|72172497|ref|XP_797349.1|	69.3	5e-11	PREDICTED: similar to endonuclease/reverse transcriptase [Strongylocentrotus purpuratus] >gi|115954368|ref|XP_001181456.1| PREDICTED: similar to endonuclease/reverse transcriptase [Strongylocentrotus purpuratus]	--	--	--	--	--	--	--	--	--	K03010	6e-08	55.8	hmg:100208869	DNA-directed RNA polymerase II subunit RPB2 [EC:2.7.7.6]	-	-	-
CL2183.Contig1	435	86	4.8768	gi|221119676|ref|XP_002155414.1|	119	4e-26	PREDICTED: similar to ORF2-encoded protein, partial [Hydra magnipapillata]	sp|Q95SX7|RTBS_DROME	79	1e-14	Probable RNA-directed DNA polymerase from transposon BS OS=Drosophila melanogaster GN=RTase PE=2 SV=1	--	--	--	--	--	K08017	3e-21	100	hmg:100197999	advillin	GO:0009987//cellular process	GO:0005488//binding;GO:0016772//transferase activity, transferring phosphorus-containing groups	-
CL2184.Contig1	346	36	2.5665	--	--	--	--	--	--	--	--	--	--	--	--	--	--	--	--	--	--	-	-	-
CL2185.Contig1	535	72	3.3197	gi|189234942|ref|XP_972517.2|	150	3e-35	PREDICTED: similar to Putative helicase MOV-10 (Moloney leukemia virus 10 protein) [Tribolium castaneum]	sp|Q8GYD9|SDE3_ARATH	81.6	3e-15	Probable RNA helicase SDE3 OS=Arabidopsis thaliana GN=SDE3 PE=2 SV=1	YKL017c	57.8	1e-08	COG1112	Superfamily I DNA and RNA helicases and helicase subunits	K13983	1e-19	96.3	bta:100139822	putative helicase MOV10L1 [EC:3.6.4.13]	-	GO:0005488//binding;GO:0016787//hydrolase activity	GO:0044424//intracellular part
CL2186.Contig1	1997	693	8.5601	gi|54400506|ref|NP_001006002.1|	244	9e-63	galactokinase [Danio rerio] >gi|53734075|gb|AAH83195.1| Galactokinase 1 [Danio rerio]	sp|P51570|GALK1_HUMAN	221	2e-56	Galactokinase OS=Homo sapiens GN=GALK1 PE=1 SV=1	HI0819	163	9e-40	COG0153	Galactokinase	K00849	1e-63	244	dre:449829	galactokinase [EC:2.7.1.6]	GO:0006059//hexitol metabolic process;GO:0016310//phosphorylation;GO:0019318//hexose metabolic process	GO:0048029//monosaccharide binding;GO:0016773//phosphotransferase activity, alcohol group as acceptor;GO:0032559//adenyl ribonucleotide binding	GO:0044444//cytoplasmic part;GO:0005626//insoluble fraction
CL2187.Contig1	811	202	6.144	--	--	--	--	--	--	--	--	--	--	--	--	--	--	--	--	--	--	-	-	-
CL2188.Contig1	279	7	0.6189	--	--	--	--	--	--	--	--	--	--	--	--	--	--	--	--	--	--	-	-	-
CL2189.Contig1	260	28	2.6565	--	--	--	--	--	--	--	--	--	--	--	--	--	--	--	--	--	--	-	-	-
CL219.Contig1	322	158	12.1039	gi|294566523|gb|ADF18552.1|	72	7e-12	endonuclease-reverse transcriptase [Bombyx mori]	--	--	--	--	--	--	--	--	--	--	--	--	--	--	-	-	-
CL219.Contig2	225	13	1.4252	gi|294566525|gb|ADF18553.1|	57	2e-07	endonuclease-reverse transcriptase [Bombyx mori]	--	--	--	--	--	--	--	--	--	--	--	--	--	--	-	-	-
CL2190.Contig1	349	22	1.555	gi|156539736|ref|XP_001599086.1|	100	1e-22	PREDICTED: similar to ENSANGP00000027469, partial [Nasonia vitripennis]	--	--	--	--	--	--	--	--	--	--	--	--	--	--	-	-	-
CL2191.Contig1	287	78	6.704	--	--	--	--	--	--	--	--	--	--	--	--	--	--	--	--	--	--	-	-	-
CL2192.Contig1	299	0	0	--	--	--	--	--	--	--	--	--	--	--	--	--	--	--	--	--	--	-	-	-
CL2193.Contig1	570	553	23.9317	--	--	--	--	--	--	--	--	--	--	--	--	--	--	--	--	--	--	-	-	-
CL2194.Contig1	5156	3509	16.7878	gi|307175262|gb|EFN65308.1|	696	0	Pleckstrin-like proteiny domain-containing family M member 2 [Camponotus floridanus]	sp|Q80TQ5|PKHM2_MOUSE	149	2e-34	Pleckstrin homology domain-containing family M member 2 OS=Mus musculus GN=Plekhm2 PE=1 SV=2	--	--	--	--	--	--	--	--	--	--	-	-	-
CL2195.Contig1	280	39	3.4358	--	--	--	--	--	--	--	--	--	--	--	--	--	--	--	--	--	--	-	-	-
CL2197.Contig1	471	32	1.6759	gi|189239365|ref|XP_970191.2|	152	5e-36	PREDICTED: similar to AGAP005634-PA [Tribolium castaneum]	sp|Q9W092|CHIT2_DROME	129	6e-30	Probable chitinase 2 OS=Drosophila melanogaster GN=Cht2 PE=1 SV=1	VNG0818C_2	58.9	4e-09	COG3325	Chitinase	K01183	8e-37	152	tca:658736	chitinase [EC:3.2.1.14]	GO:0006022	GO:0016798//hydrolase activity, acting on glycosyl bonds	-
CL2198.Contig1	594	109	4.5265	--	--	--	--	--	--	--	--	--	--	--	--	--	--	--	--	--	--	-	-	-
CL2199.Contig1	399	20	1.2365	--	--	--	--	--	--	--	--	--	--	--	--	--	--	--	--	--	--	-	-	-
CL22.Contig1	2978	979	8.1093	--	--	--	--	sp|P03600|POL1_CPMVS	65.1	3e-09	RNA1 polyprotein OS=Cowpea mosaic virus (strain SB) PE=1 SV=1	--	--	--	--	--	--	--	--	--	--	-	-	-
CL22.Contig2	1905	660	8.5462	--	--	--	--	--	--	--	--	--	--	--	--	--	--	--	--	--	--	-	-	-
CL22.Contig3	3567	3225	22.3023	gi|289739999|gb|ADD18747.1|	283	3e-74	polyprotein [Glossina morsitans morsitans]	sp|Q83034|POLG_RTSVA	194	5e-48	Genome polyprotein OS=Rice tungro spherical virus (strain A) PE=1 SV=1	--	--	--	--	--	--	--	--	--	--	-	-	-
CL22.Contig4	2511	3292	32.3397	gi|289739999|gb|ADD18747.1|	286	3e-75	polyprotein [Glossina morsitans morsitans]	sp|Q83034|POLG_RTSVA	196	7e-49	Genome polyprotein OS=Rice tungro spherical virus (strain A) PE=1 SV=1	--	--	--	--	--	--	--	--	--	--	-	-	-
CL22.Contig5	4952	0	0	gi|289739999|gb|ADD18747.1|	283	6e-74	polyprotein [Glossina morsitans morsitans]	sp|Q91PP5|POLG_RTSVT	192	3e-47	Genome polyprotein OS=Rice tungro spherical virus (strain Vt6) PE=1 SV=1	--	--	--	--	--	--	--	--	--	--	-	-	-
CL22.Contig6	4952	632	3.1482	gi|289739999|gb|ADD18747.1|	283	6e-74	polyprotein [Glossina morsitans morsitans]	sp|Q91PP5|POLG_RTSVT	192	3e-47	Genome polyprotein OS=Rice tungro spherical virus (strain Vt6) PE=1 SV=1	--	--	--	--	--	--	--	--	--	--	-	-	-
CL22.Contig7	6462	5304	20.2469	gi|289739999|gb|ADD18747.1|	283	8e-74	polyprotein [Glossina morsitans morsitans]	sp|Q91PP5|POLG_RTSVT	192	4e-47	Genome polyprotein OS=Rice tungro spherical virus (strain Vt6) PE=1 SV=1	--	--	--	--	--	--	--	--	--	--	-	-	-
CL22.Contig8	2978	298	2.4684	--	--	--	--	sp|P03600|POL1_CPMVS	64.7	4e-09	RNA1 polyprotein OS=Cowpea mosaic virus (strain SB) PE=1 SV=1	--	--	--	--	--	--	--	--	--	--	-	-	-
CL22.Contig9	3567	14586	100.869	gi|289739999|gb|ADD18747.1|	279	8e-73	polyprotein [Glossina morsitans morsitans]	sp|Q83034|POLG_RTSVA	187	6e-46	Genome polyprotein OS=Rice tungro spherical virus (strain A) PE=1 SV=1	--	--	--	--	--	--	--	--	--	--	-	-	-
CL220.Contig1	2916	0	0	gi|345479687|ref|XP_001601094.2|	391	1e-107	PREDICTED: SPARC-related modular calcium-binding protein 2-like [Nasonia vitripennis]	sp|Q8BLY1|SMOC1_MOUSE	156	7e-37	SPARC-related modular calcium-binding protein 1 OS=Mus musculus GN=Smoc1 PE=2 SV=2	--	--	--	--	--	K08136	1e-18	95.9	xtr:100124745	sparc/osteonectin, cwcv and kazal-like domains proteoglycan (testican)	-	-	-
CL220.Contig2	2994	0	0	gi|328793504|ref|XP_394975.4|	391	1e-106	PREDICTED: SPARC-related modular calcium-binding protein 1-like [Apis mellifera]	sp|Q8BLY1|SMOC1_MOUSE	156	1e-36	SPARC-related modular calcium-binding protein 1 OS=Mus musculus GN=Smoc1 PE=2 SV=2	--	--	--	--	--	K08136	4e-14	81.3	dre:100320541	sparc/osteonectin, cwcv and kazal-like domains proteoglycan (testican)	-	-	-
CL2200.Contig1	293	48	4.0411	--	--	--	--	--	--	--	--	--	--	--	--	--	--	--	--	--	--	-	-	-
CL2201.Contig1	340	64	4.6433	--	--	--	--	--	--	--	--	--	--	--	--	--	--	--	--	--	--	-	-	-
CL2202.Contig1	306	41	3.3051	--	--	--	--	--	--	--	--	--	--	--	--	--	--	--	--	--	--	-	-	-
CL2203.Contig1	392	44	2.7688	--	--	--	--	--	--	--	--	--	--	--	--	--	--	--	--	--	--	-	-	-
CL2204.Contig1	431	70	4.0063	--	--	--	--	--	--	--	--	--	--	--	--	--	--	--	--	--	--	-	-	-
CL2205.Contig1	576	10	0.4283	gi|91090139|ref|XP_971650.1|	65.1	2e-09	PREDICTED: similar to cornetto CG32386-PA [Tribolium castaneum]	--	--	--	--	--	--	--	--	--	--	--	--	--	--	-	-	-
CL2206.Contig1	242	8	0.8155	--	--	--	--	--	--	--	--	--	--	--	--	--	--	--	--	--	--	-	-	-
CL2207.Contig1	568	118	5.1246	--	--	--	--	--	--	--	--	--	--	--	--	--	--	--	--	--	--	-	-	-
CL2208.Contig1	356	11	0.7622	gi|91087537|ref|XP_970192.1|	169	4e-41	PREDICTED: similar to suppressor of T-cell receptor signaling 1 [Tribolium castaneum]	sp|Q9VCE9|UBS3A_DROME	161	1e-39	Protein UBASH3A homolog OS=Drosophila melanogaster GN=CG13604 PE=1 SV=1	--	--	--	--	--	--	--	--	--	--	GO:0044260	GO:0005506//iron ion binding;GO:0016853//isomerase activity	GO:0044464//cell part
CL2209.Contig1	298	7	0.5794	--	--	--	--	--	--	--	--	--	--	--	--	--	--	--	--	--	--	-	-	-
CL221.Contig1	1049	181	4.2562	gi|340711905|ref|XP_003394507.1|	208	8e-64	PREDICTED: piggyBac transposable element-derived protein 4-like [Bombus terrestris]	sp|Q96DM1|PGBD4_HUMAN	130	1e-29	PiggyBac transposable element-derived protein 4 OS=Homo sapiens GN=PGBD4 PE=2 SV=3	--	--	--	--	--	--	--	--	--	--	-	-	-
CL2210.Contig1	273	18	1.6264	--	--	--	--	--	--	--	--	--	--	--	--	--	--	--	--	--	--	-	-	-
CL2211.Contig1	203	53	6.4403	--	--	--	--	--	--	--	--	--	--	--	--	--	--	--	--	--	--	-	-	-
CL2212.Contig1	574	91	3.9107	gi|281365761|ref|NP_001163368.1|	225	7e-58	CG42256, isoform M [Drosophila melanogaster] >gi|272455079|gb|ACZ94639.1| CG42256, isoform M [Drosophila melanogaster]	sp|Q9VS29|DSCL_DROME	225	1e-58	Down syndrome cell adhesion molecule-like protein CG42256 OS=Drosophila melanogaster GN=CG42256 PE=2 SV=3	--	--	--	--	--	K06768	5e-30	130	dpo:Dpse_GA14672	Down syndrome cell adhesion molecule like 1	-	-	-
CL2213.Contig1	326	2	0.1513	--	--	--	--	--	--	--	--	--	--	--	--	--	--	--	--	--	--	-	-	-
CL2214.Contig1	2023	1622	19.7778	gi|291234381|ref|XP_002737127.1|	255	7e-66	PREDICTED: SIL1 protein-like [Saccoglossus kowalevskii]	sp|Q9H173|SIL1_HUMAN	237	2e-61	Nucleotide exchange factor SIL1 OS=Homo sapiens GN=SIL1 PE=1 SV=1	--	--	--	--	--	K14001	8e-64	245	tgu:100232187	nucleotide exchange factor SIL1	-	-	-
CL2215.Contig1	303	15	1.2212	--	--	--	--	--	--	--	--	--	--	--	--	--	--	--	--	--	--	-	-	-
CL2216.Contig1	199	2	0.2479	--	--	--	--	--	--	--	--	--	--	--	--	--	--	--	--	--	--	-	-	-
CL2217.Contig1	381	18	1.1654	--	--	--	--	--	--	--	--	--	--	--	--	--	--	--	--	--	--	-	-	-
CL2218.Contig1	214	30	3.458	--	--	--	--	--	--	--	--	--	--	--	--	--	--	--	--	--	--	-	-	-
CL2219.Contig1	275	37	3.3189	--	--	--	--	--	--	--	--	--	--	--	--	--	--	--	--	--	--	-	-	-
CL222.Contig1	1661	0	0	gi|307174678|gb|EFN65061.1|	296	3e-78	N-acetylglucosamine-6-sulfatase [Camponotus floridanus]	sp|Q1LZH9|GNS_BOVIN	249	6e-65	N-acetylglucosamine-6-sulfatase OS=Bos taurus GN=GNS PE=2 SV=1	mll7612	78.6	3e-14	COG3119	Arylsulfatase A and related enzymes	K01137	2e-77	290	aag:AaeL_AAEL004460	N-acetylglucosamine-6-sulfatase [EC:3.1.6.14]	GO:0005975//carbohydrate metabolic process	GO:0003824//catalytic activity	-
CL222.Contig2	2235	0	0	gi|307174678|gb|EFN65061.1|	466	1e-129	N-acetylglucosamine-6-sulfatase [Camponotus floridanus]	sp|P50426|GNS_CAPHI	392	8e-108	N-acetylglucosamine-6-sulfatase OS=Capra hircus GN=GNS PE=2 SV=1	mll7612	102	2e-21	COG3119	Arylsulfatase A and related enzymes	K01137	7e-125	448	phu:Phum_PHUM362030	N-acetylglucosamine-6-sulfatase [EC:3.1.6.14]	-	-	-
CL222.Contig3	2206	0	0	gi|307174678|gb|EFN65061.1|	513	1e-143	N-acetylglucosamine-6-sulfatase [Camponotus floridanus]	sp|P50426|GNS_CAPHI	437	2e-121	N-acetylglucosamine-6-sulfatase OS=Capra hircus GN=GNS PE=2 SV=1	mll7612	108	5e-23	COG3119	Arylsulfatase A and related enzymes	K01137	1e-136	488	phu:Phum_PHUM362030	N-acetylglucosamine-6-sulfatase [EC:3.1.6.14]	-	-	-
CL222.Contig4	2351	0	0	gi|307206693|gb|EFN84648.1|	292	1e-123	N-acetylglucosamine-6-sulfatase [Harpegnathos saltator]	sp|P50426|GNS_CAPHI	248	3e-103	N-acetylglucosamine-6-sulfatase OS=Capra hircus GN=GNS PE=2 SV=1	mll7612	78.6	5e-14	COG3119	Arylsulfatase A and related enzymes	K01137	4e-112	279	nvi:100117101	N-acetylglucosamine-6-sulfatase [EC:3.1.6.14]	GO:0008152//metabolic process	GO:0005488//binding;GO:0016787//hydrolase activity	-
CL222.Contig5	2322	4	0.0425	gi|307206693|gb|EFN84648.1|	292	1e-127	N-acetylglucosamine-6-sulfatase [Harpegnathos saltator]	sp|P50426|GNS_CAPHI	248	8e-117	N-acetylglucosamine-6-sulfatase OS=Capra hircus GN=GNS PE=2 SV=1	mll7612	78.6	5e-14	COG3119	Arylsulfatase A and related enzymes	K01137	3e-131	283	phu:Phum_PHUM362030	N-acetylglucosamine-6-sulfatase [EC:3.1.6.14]	-	-	-
CL2220.Contig1	253	3	0.2925	--	--	--	--	--	--	--	--	--	--	--	--	--	--	--	--	--	--	-	-	-
CL2221.Contig1	598	97	4.0012	--	--	--	--	--	--	--	--	--	--	--	--	--	--	--	--	--	--	-	-	-
CL2222.Contig1	286	11	0.9487	--	--	--	--	--	--	--	--	--	--	--	--	--	--	--	--	--	--	-	-	-
CL2223.Contig1	457	15	0.8097	gi|306482671|ref|NP_001177861.1|	219	3e-56	autophagy-related protein 9 [Nasonia vitripennis]	sp|Q5FWU3|ATG9A_RAT	185	8e-47	Autophagy-related protein 9A OS=Rattus norvegicus GN=Atg9a PE=2 SV=1	--	--	--	--	--	--	--	--	--	--	-	-	-
CL2224.Contig1	486	651	33.0421	gi|269146864|gb|ACZ28378.1|	62	9e-09	protease/RNA-dependent RNA polymerase [Simulium nigrimanum]	--	--	--	--	--	--	--	--	--	--	--	--	--	--	-	-	-
CL2225.Contig1	271	53	4.8242	--	--	--	--	--	--	--	--	--	--	--	--	--	K09366	3e-06	41.6	pon:100437742	POU domain transcription factor, class 4	-	-	-
CL2226.Contig1	713	404	13.977	gi|293343922|ref|XP_001078719.2|	71.2	4e-11	PREDICTED: rCG54054-like [Rattus norvegicus]	sp|Q8T6B4|ABCF4_DICDI	69.3	2e-11	ABC transporter F family member 4 OS=Dictyostelium discoideum GN=abcF4 PE=3 SV=1	SPAC56F8.03	53.5	3e-07	COG0532	Translation initiation factor 2 (IF-2; GTPase)	K10771	6e-12	71.2	aga:AgaP_AGAP009587	AP endonuclease 1 [EC:4.2.99.18]	GO:0000003//reproduction;GO:0048513//organ development	-	-
CL2227.Contig1	484	138	7.0333	--	--	--	--	--	--	--	--	--	--	--	--	--	--	--	--	--	--	-	-	-
CL2228.Contig1	288	73	6.2525	gi|261331295|emb|CBH14285.1|	71.2	1e-11	T. brucei spp.-specific protein [Trypanosoma brucei gambiense DAL972]	sp|Q69566|U88_HHV6U	68.9	9e-12	Uncharacterized protein U88 OS=Human herpesvirus 6A (strain Uganda-1102) GN=U88 PE=4 SV=1	--	--	--	--	--	--	--	--	--	--	-	GO:0016788//hydrolase activity, acting on ester bonds	-
CL2229.Contig1	337	31	2.2691	--	--	--	--	--	--	--	--	--	--	--	--	--	--	--	--	--	--	-	-	-
CL223.Contig1	876	35	0.9856	--	--	--	--	--	--	--	--	--	--	--	--	--	--	--	--	--	--	-	-	-
CL223.Contig2	1172	147	3.0939	--	--	--	--	--	--	--	--	--	--	--	--	--	--	--	--	--	--	-	-	-
CL2230.Contig1	272	23	2.0858	--	--	--	--	--	--	--	--	--	--	--	--	--	--	--	--	--	--	-	-	-
CL2231.Contig1	504	64	3.1324	--	--	--	--	--	--	--	--	--	--	--	--	--	--	--	--	--	--	-	-	-
CL2232.Contig1	501	14	0.6893	--	--	--	--	--	--	--	--	--	--	--	--	--	--	--	--	--	--	-	-	-
CL2233.Contig1	273	10	0.9036	--	--	--	--	--	--	--	--	--	--	--	--	--	--	--	--	--	--	-	-	-
CL2234.Contig1	537	71	3.2614	--	--	--	--	--	--	--	--	--	--	--	--	--	--	--	--	--	--	-	-	-
CL2235.Contig1	257	21	2.0156	gi|290462873|gb|ADD24484.1|	41.6	3e-07	Transposable element Tc3 transposase [Lepeophtheirus salmonis]	--	--	--	--	--	--	--	--	--	--	--	--	--	--	-	-	-
CL2236.Contig1	202	16	1.9539	--	--	--	--	--	--	--	--	--	--	--	--	--	--	--	--	--	--	-	-	-
CL2237.Contig1	215	12	1.3768	--	--	--	--	--	--	--	--	--	--	--	--	--	--	--	--	--	--	-	-	-
CL2238.Contig1	298	10	0.8278	--	--	--	--	--	--	--	--	--	--	--	--	--	--	--	--	--	--	-	-	-
CL2239.Contig1	261	13	1.2286	--	--	--	--	--	--	--	--	--	--	--	--	--	--	--	--	--	--	-	-	-
CL224.Contig1	404	1175	71.743	gi|270006007|gb|EFA02455.1|	92.8	4e-18	hypothetical protein TcasGA2_TC008143 [Tribolium castaneum]	--	--	--	--	--	--	--	--	--	--	--	--	--	--	-	-	-
CL2240.Contig1	599	240	9.8834	--	--	--	--	--	--	--	--	--	--	--	--	--	--	--	--	--	--	-	-	-
CL2241.Contig1	3154	1115	8.7204	gi|307211411|gb|EFN87538.1|	332	5e-89	Interactor protein for cytohesin exchange factors 1 [Harpegnathos saltator]	sp|P08640|MUC1_YEAST	67.4	6e-10	Flocculation protein FLO11 OS=Saccharomyces cerevisiae (strain ATCC 204508 / S288c) GN=MUC1 PE=1 SV=2	--	--	--	--	--	K14282	2e-10	69.3	bta:100335813	transforming acidic coiled-coil-containing protein 2	-	-	-
CL2242.Contig1	989	510	12.7203	gi|189240752|ref|XP_968856.2|	134	5e-30	PREDICTED: similar to CG10741 CG10741-PB [Tribolium castaneum]	sp|Q14135|VGLL4_HUMAN	82	6e-15	Transcription cofactor vestigial-like protein 4 OS=Homo sapiens GN=VGLL4 PE=1 SV=4	--	--	--	--	--	--	--	--	--	--	-	-	-
CL2243.Contig1	426	34	1.9688	gi|224613282|gb|ACN60220.1|	119	5e-26	kinase C eta type [Salmo salar]	sp|P10830|KPCE_RABIT	117	2e-26	Protein kinase C epsilon type OS=Oryctolagus cuniculus GN=PRKCE PE=2 SV=1	SPAC17G8.14c_2	97.4	7e-21	COG0515	Serine/threonine protein kinase	K06068	2e-26	117	dre:100005075	novel protein kinase C [EC:2.7.11.13]	GO:0012502//induction of programmed cell death;GO:0001932//regulation of protein amino acid phosphorylation	GO:0019900//kinase binding;GO:0060089//molecular transducer activity;GO:0030234//enzyme regulator activity;GO:0004697//protein kinase C activity;GO:0000166//nucleotide binding;GO:0019904//protein domain specific binding	GO:0043231//intracellular membrane-bounded organelle;GO:0016020//membrane
CL2244.Contig1	1129	753	16.4522	gi|118091326|ref|XP_421035.2|	60.5	1e-07	PREDICTED: similar to mucin [Gallus gallus]	sp|Q9FFW5|PERK8_ARATH	57.8	1e-07	Proline-rich receptor-like protein kinase PERK8 OS=Arabidopsis thaliana GN=PERK8 PE=1 SV=1	--	--	--	--	--	K10955	2e-08	60.5	gga:423101	intestinal mucin-2	-	-	-
CL2245.Contig1	390	65	4.1112	--	--	--	--	--	--	--	--	--	--	--	--	--	--	--	--	--	--	-	-	-
CL2246.Contig1	216	48	5.4816	--	--	--	--	--	--	--	--	--	--	--	--	--	--	--	--	--	--	-	-	-
CL2247.Contig1	290	42	3.5725	gi|307179238|gb|EFN67634.1|	52.8	5e-06	Putative uncharacterized transposon-derived protein F52C9.6 [Camponotus floridanus]	--	--	--	--	--	--	--	--	--	--	--	--	--	--	-	-	-
CL2248.Contig1	293	4	0.3368	gi|186910218|ref|NP_001119542.1|	59.3	5e-08	coiled-coil domain containing 147 [Xenopus (Silurana) tropicalis] >gi|183985634|gb|AAI66135.1| LOC779580 protein [Xenopus (Silurana) tropicalis]	sp|Q5T655|CC147_HUMAN	54.7	2e-07	Coiled-coil domain-containing protein 147 OS=Homo sapiens GN=CCDC147 PE=2 SV=1	--	--	--	--	--	--	--	--	--	--	-	-	-
CL2249.Contig1	270	11	1.005	--	--	--	--	--	--	--	--	--	--	--	--	--	--	--	--	--	--	-	-	-
CL225.Contig1	1521	101	1.638	gi|57158231|dbj|BAD84176.1|	165	6e-39	cytochrome P450 [Hodotermopsis sjoestedti]	sp|Q9V4U7|C6A14_DROME	137	2e-31	Probable cytochrome P450 6a14 OS=Drosophila melanogaster GN=Cyp6a14 PE=3 SV=2	SMc02579	77	8e-14	COG2124	Cytochrome P450	K15002	1e-35	151	tca:655498	cytochrome P450, family 6 [EC:1.14.-.-]	GO:0008152//metabolic process	GO:0016491//oxidoreductase activity;GO:0005506//iron ion binding	-
CL225.Contig2	1540	139	2.2265	gi|57158231|dbj|BAD84176.1|	165	6e-39	cytochrome P450 [Hodotermopsis sjoestedti]	sp|Q9V4U7|C6A14_DROME	137	2e-31	Probable cytochrome P450 6a14 OS=Drosophila melanogaster GN=Cyp6a14 PE=3 SV=2	SMc02579	77	8e-14	COG2124	Cytochrome P450	K15002	1e-35	151	tca:655498	cytochrome P450, family 6 [EC:1.14.-.-]	GO:0008152//metabolic process	GO:0016491//oxidoreductase activity;GO:0005506//iron ion binding	-
CL2250.Contig1	219	11	1.239	gi|332020641|gb|EGI61048.1|	85.9	5e-16	Histone-lysine N-methyltransferase SETMAR [Acromyrmex echinatior]	sp|Q53H47|SETMR_HUMAN	66.2	6e-11	Histone-lysine N-methyltransferase SETMAR OS=Homo sapiens GN=SETMAR PE=1 SV=1	--	--	--	--	--	K11433	5e-11	66.2	ptr:470738	histone-lysine N-methyltransferase SETMAR [EC:2.1.1.43]	-	-	-
CL2251.Contig1	331	55	4.0988	gi|307187147|gb|EFN72391.1|	72.4	6e-12	Transposable element Tc3 transposase [Camponotus floridanus]	--	--	--	--	--	--	--	--	--	--	--	--	--	--	-	-	-
CL2252.Contig1	2885	119	1.0175	gi|340716254|ref|XP_003396614.1|	665	0	PREDICTED: WD repeat-containing protein 47-like [Bombus terrestris]	sp|Q8CGF6|WDR47_MOUSE	426	4e-118	WD repeat-containing protein 47 OS=Mus musculus GN=Wdr47 PE=1 SV=2	YBR198c	83.6	2e-15	COG2319	FOG: WD40 repeat	K14963	3e-19	98.2	dvi:Dvir_GJ16947	COMPASS component SWD3	-	-	-
CL2253.Contig1	175	21	2.9601	--	--	--	--	--	--	--	--	--	--	--	--	--	--	--	--	--	--	-	-	-
CL2254.Contig1	580	87	3.7001	--	--	--	--	--	--	--	--	--	--	--	--	--	--	--	--	--	--	-	-	-
CL2255.Contig1	447	7	0.3863	gi|270016838|gb|EFA13284.1|	45.1	9e-10	hypothetical protein TcasGA2_TC010304 [Tribolium castaneum]	--	--	--	--	--	--	--	--	--	--	--	--	--	--	-	-	-
CL2256.Contig1	363	53	3.6016	--	--	--	--	--	--	--	--	--	--	--	--	--	--	--	--	--	--	-	-	-
CL2257.Contig1	211	8	0.9353	--	--	--	--	--	--	--	--	--	--	--	--	--	--	--	--	--	--	-	-	-
CL2258.Contig1	1847	957	12.7811	gi|82754297|gb|ABB89946.1|	483	1e-134	ace1 type acetylcholinesterase [Blattella germanica]	sp|Q86GC8|ACES_CULPI	313	3e-84	Acetylcholinesterase OS=Culex pipiens GN=ACHE1 PE=2 SV=2	BS_pnbA	137	5e-32	COG2272	Carboxylesterase type B	K01049	1e-91	338	api:100169250	acetylcholinesterase [EC:3.1.1.7]	-	GO:0004091//carboxylesterase activity	-
CL2259.Contig1	272	28	2.5393	--	--	--	--	--	--	--	--	--	--	--	--	--	--	--	--	--	--	-	-	-
CL226.Contig1	2532	885	8.6219	gi|194910250|ref|XP_001982098.1|	147	2e-33	GG12408 [Drosophila erecta] >gi|190656736|gb|EDV53968.1| GG12408 [Drosophila erecta]	sp|Q75JC9|Y8484_DICDI	116	7e-25	Uncharacterized protein DDB_G0271670 OS=Dictyostelium discoideum GN=DDB_G0271670 PE=4 SV=1	YGR189c	59.3	3e-08	COG2273	Beta-glucanase/Beta-glucan synthetase	K00237	3e-34	147	der:Dere_GG12408	succinate dehydrogenase (ubiquinone) membrane anchor subunit [EC:1.3.5.1]	-	GO:0005506//iron ion binding	GO:0005740//mitochondrial envelope;GO:0044425//membrane part
CL2260.Contig1	1740	318	4.5082	--	--	--	--	--	--	--	--	--	--	--	--	--	--	--	--	--	--	-	-	-
CL2261.Contig1	346	37	2.6378	--	--	--	--	--	--	--	--	--	--	--	--	--	--	--	--	--	--	-	-	-
CL2262.Contig1	328	8	0.6016	--	--	--	--	--	--	--	--	--	--	--	--	--	--	--	--	--	--	-	-	-
CL2263.Contig1	311	46	3.6486	--	--	--	--	--	--	--	--	--	--	--	--	--	--	--	--	--	--	-	-	-
CL2264.Contig1	423	40	2.3326	gi|157105607|ref|XP_001648945.1|	197	9e-50	cysteinyl-tRNA synthetase [Aedes aegypti] >gi|108880067|gb|EAT44292.1| cysteinyl-tRNA synthetase [Aedes aegypti]	sp|Q7KN90|SYCC_DROME	192	7e-49	Cysteinyl-tRNA synthetase, cytoplasmic OS=Drosophila melanogaster GN=Aats-cys PE=1 SV=1	SPAC29E6.06c	105	3e-23	COG0215	Cysteinyl-tRNA synthetase	K01883	1e-50	197	aag:AaeL_AAEL004345	cysteinyl-tRNA synthetase [EC:6.1.1.16]	GO:0006418//tRNA aminoacylation for protein translation	GO:0004812//aminoacyl-tRNA ligase activity;GO:0043169//cation binding;GO:0003723//RNA binding;GO:0032559//adenyl ribonucleotide binding	GO:0044424//intracellular part
CL2265.Contig1	258	9	0.8605	--	--	--	--	--	--	--	--	--	--	--	--	--	--	--	--	--	--	-	-	-
CL2266.Contig1	410	76	4.5725	--	--	--	--	--	--	--	--	--	--	--	--	--	--	--	--	--	--	-	-	-
CL2267.Contig1	2146	404	4.6438	gi|332016993|gb|EGI57792.1|	632	1e-179	GS1-like protein [Acromyrmex echinatior]	sp|Q6P3V2|Z585A_HUMAN	253	3e-66	Zinc finger protein 585A OS=Homo sapiens GN=ZNF585A PE=1 SV=2	SPAC144.09c	100	1e-20	COG5048	FOG: Zn-finger	K09228	2e-67	258	rno:365214	KRAB domain-containing zinc finger protein	GO:0006479//protein amino acid methylation	GO:0008168//methyltransferase activity	-
CL2268.Contig1	389	40	2.5365	--	--	--	--	--	--	--	--	--	--	--	--	--	--	--	--	--	--	-	-	-
CL2269.Contig1	367	65	4.3689	--	--	--	--	--	--	--	--	--	--	--	--	--	--	--	--	--	--	-	-	-
CL227.Contig1	1297	60	1.1411	gi|307179526|gb|EFN67840.1|	83.2	3e-14	Piwi-like protein 1 [Camponotus floridanus]	sp|Q9JMB7|PIWL1_MOUSE	72.8	5e-12	Piwi-like protein 1 OS=Mus musculus GN=Piwil1 PE=1 SV=1	--	--	--	--	--	K02156	1e-13	78.2	nvi:100119876	aubergine	-	-	-
CL227.Contig2	1037	82	1.9506	gi|307179526|gb|EFN67840.1|	83.2	2e-14	Piwi-like protein 1 [Camponotus floridanus]	sp|Q9JMB7|PIWL1_MOUSE	72.8	4e-12	Piwi-like protein 1 OS=Mus musculus GN=Piwil1 PE=1 SV=1	--	--	--	--	--	K02156	9e-14	78.2	nvi:100119876	aubergine	-	-	-
CL2270.Contig1	2892	8716	74.3433	gi|340723618|ref|XP_003400186.1|	199	5e-49	PREDICTED: CKLF-like MARVEL transmembrane domain-containing protein 4-like [Bombus terrestris]	sp|Q8IZR5|CKLF4_HUMAN	64.3	5e-09	CKLF-like MARVEL transmembrane domain-containing protein 4 OS=Homo sapiens GN=CMTM4 PE=2 SV=1	--	--	--	--	--	--	--	--	--	--	-	-	GO:0016020//membrane
CL2271.Contig1	464	34	1.8075	--	--	--	--	--	--	--	--	--	--	--	--	--	--	--	--	--	--	-	-	-
CL2272.Contig1	548	210	9.4528	--	--	--	--	--	--	--	--	--	--	--	--	--	--	--	--	--	--	-	-	-
CL2273.Contig1	153	7	1.1286	--	--	--	--	--	--	--	--	--	--	--	--	--	--	--	--	--	--	-	-	-
CL2274.Contig1	234	29	3.0571	--	--	--	--	--	--	--	--	--	--	--	--	--	--	--	--	--	--	-	-	-
CL2275.Contig1	1638	756	11.3849	--	--	--	--	--	--	--	--	--	--	--	--	--	--	--	--	--	--	-	-	-
CL2276.Contig1	530	75	3.4907	--	--	--	--	--	--	--	--	--	--	--	--	--	--	--	--	--	--	-	-	-
CL2278.Contig1	736	77	2.5807	--	--	--	--	--	--	--	--	--	--	--	--	--	--	--	--	--	--	-	-	-
CL228.Contig1	1716	566	8.1362	--	--	--	--	--	--	--	--	--	--	--	--	--	--	--	--	--	--	-	-	-
CL2280.Contig1	329	13	0.9747	--	--	--	--	--	--	--	--	--	--	--	--	--	--	--	--	--	--	-	-	-
CL2281.Contig1	303	60	4.8846	--	--	--	--	--	--	--	--	--	--	--	--	--	--	--	--	--	--	-	-	-
CL2282.Contig1	381	69	4.4673	--	--	--	--	--	--	--	--	--	--	--	--	--	--	--	--	--	--	-	-	-
CL2287.Contig1	597	65	2.6857	--	--	--	--	--	--	--	--	--	--	--	--	--	--	--	--	--	--	-	-	-
CL2288.Contig1	287	36	3.0942	--	--	--	--	--	--	--	--	--	--	--	--	--	--	--	--	--	--	-	-	-
CL2289.Contig1	505	45	2.1981	--	--	--	--	--	--	--	--	--	--	--	--	--	--	--	--	--	--	-	-	-
CL229.Contig1	1686	670	9.8026	gi|221119676|ref|XP_002155414.1|	119	3e-55	PREDICTED: similar to ORF2-encoded protein, partial [Hydra magnipapillata]	sp|Q95SX7|RTBS_DROME	65.5	5e-29	Probable RNA-directed DNA polymerase from transposon BS OS=Drosophila melanogaster GN=RTase PE=2 SV=1	BH0611	52.4	1e-08	COG3344	Retron-type reverse transcriptase	K02370	2e-32	91.3	hmg:100212160	alpha-1,4-N-acetylglucosaminyltransferase EXTL3 [EC:2.4.1.223 2.4.1.224]	-	-	-
CL2291.Contig1	463	181	9.6432	--	--	--	--	--	--	--	--	--	--	--	--	--	--	--	--	--	--	-	-	-
CL2292.Contig1	299	65	5.3625	--	--	--	--	--	--	--	--	--	--	--	--	--	--	--	--	--	--	-	-	-
CL2293.Contig1	295	14	1.1707	--	--	--	--	--	--	--	--	--	--	--	--	--	--	--	--	--	--	-	-	-
CL2294.Contig1	336	66	4.8454	--	--	--	--	--	--	--	--	--	--	--	--	--	--	--	--	--	--	-	-	-
CL2295.Contig1	812	179	5.4378	--	--	--	--	--	--	--	--	--	--	--	--	--	--	--	--	--	--	-	-	-
CL2296.Contig1	166	6	0.8916	--	--	--	--	--	--	--	--	--	--	--	--	--	--	--	--	--	--	-	-	-
CL2297.Contig1	209	3	0.3541	gi|194869866|ref|XP_001972537.1|	54.3	2e-06	GG13829 [Drosophila erecta] >gi|190654320|gb|EDV51563.1| GG13829 [Drosophila erecta]	sp|P44836|HGP3_HAEIN	52.4	9e-07	Probable hemoglobin and hemoglobin-haptoglobin-binding protein 3 OS=Haemophilus influenzae (strain ATCC 51907 / DSM 11121 / KW20 / Rd) GN=HI_0712 PE=1 SV=1	HI0712	52.4	2e-07	COG1629	Outer membrane receptor proteins, mostly Fe transport	--	--	--	--	--	-	-	-
CL2298.Contig1	559	99	4.3686	gi|16903179|gb|AAK61417.1|	97.1	3e-30	transposase [Ceratitis rosa]	--	--	--	--	--	--	--	--	--	--	--	--	--	--	-	-	-
CL2299.Contig1	309	71	5.6679	--	--	--	--	--	--	--	--	--	--	--	--	--	--	--	--	--	--	-	-	-
CL23.Contig1	719	78	2.676	gi|298204349|gb|ADI61823.1|	117	4e-25	endonuclease-reverse transcriptase [Bombyx mori]	sp|Q10126|YSM6_CAEEL	58.2	6e-08	Putative uncharacterized transposon-derived protein F52C9.6 OS=Caenorhabditis elegans GN=F52C9.6 PE=5 SV=1	--	--	--	--	--	K15173	2e-07	56.2	bfo:BRAFLDRAFT_85516	transcription termination factor 2 [EC:3.6.4.-]	-	-	-
CL23.Contig2	1789	596	8.2179	gi|298204349|gb|ADI61823.1|	108	1e-21	endonuclease-reverse transcriptase [Bombyx mori]	--	--	--	--	--	--	--	--	--	--	--	--	--	--	-	-	-
CL23.Contig3	1801	18	0.2465	gi|298204349|gb|ADI61823.1|	118	8e-25	endonuclease-reverse transcriptase [Bombyx mori]	sp|Q10126|YSM6_CAEEL	55.1	2e-06	Putative uncharacterized transposon-derived protein F52C9.6 OS=Caenorhabditis elegans GN=F52C9.6 PE=5 SV=1	--	--	--	--	--	K15173	6e-07	56.6	bfo:BRAFLDRAFT_85516	transcription termination factor 2 [EC:3.6.4.-]	-	-	-
CL23.Contig4	688	293	10.5051	gi|307175801|gb|EFN65619.1|	89.7	2e-21	Putative uncharacterized transposon-derived protein F52C9.6 [Camponotus floridanus]	--	--	--	--	--	--	--	--	--	--	--	--	--	--	-	-	-
CL23.Contig5	552	529	23.6396	--	--	--	--	--	--	--	--	--	--	--	--	--	--	--	--	--	--	-	-	-
CL23.Contig6	2511	5	0.0491	gi|298204349|gb|ADI61823.1|	60.5	9e-19	endonuclease-reverse transcriptase [Bombyx mori]	--	--	--	--	--	--	--	--	--	--	--	--	--	--	-	-	-
CL23.Contig7	908	62	1.6843	gi|298204349|gb|ADI61823.1|	60.5	2e-18	endonuclease-reverse transcriptase [Bombyx mori]	--	--	--	--	--	--	--	--	--	--	--	--	--	--	-	-	-
CL230.Contig1	401	101	6.213	--	--	--	--	--	--	--	--	--	--	--	--	--	--	--	--	--	--	-	-	-
CL2300.Contig1	310	16	1.2732	--	--	--	--	--	--	--	--	--	--	--	--	--	--	--	--	--	--	-	-	-
CL2301.Contig1	458	95	5.1166	--	--	--	--	--	--	--	--	--	--	--	--	--	--	--	--	--	--	-	-	-
CL2302.Contig1	534	72	3.3259	gi|221128543|ref|XP_002160419.1|	51.6	1e-06	PREDICTED: similar to reverse transcriptase-like protein [Hydra magnipapillata]	--	--	--	--	--	--	--	--	--	--	--	--	--	--	-	-	-
CL2303.Contig1	260	10	0.9487	--	--	--	--	--	--	--	--	--	--	--	--	--	--	--	--	--	--	-	-	-
CL2304.Contig1	366	9	0.6066	--	--	--	--	--	--	--	--	--	--	--	--	--	--	--	--	--	--	-	-	-
CL2305.Contig1	417	96	5.6788	--	--	--	--	--	--	--	--	--	--	--	--	--	--	--	--	--	--	-	-	-
CL2309.Contig1	307	24	1.9284	--	--	--	--	--	--	--	--	--	--	--	--	--	--	--	--	--	--	-	-	-
CL231.Contig1	3087	0	0	gi|345495839|ref|XP_001607212.2|	1178	0	PREDICTED: AMP deaminase 2-like [Nasonia vitripennis]	sp|Q9DBT5|AMPD2_MOUSE	889	0	AMP deaminase 2 OS=Mus musculus GN=Ampd2 PE=1 SV=1	YML035c	645	0	COG1816	Adenosine deaminase	K01490	0	1172	ame:409444	AMP deaminase [EC:3.5.4.6]	GO:0055086//nucleobase, nucleoside and nucleotide metabolic process;GO:0046483//heterocycle metabolic process	GO:0016814//hydrolase activity, acting on carbon-nitrogen (but not peptide) bonds, in cyclic amidines	-
CL231.Contig2	2650	0	0	gi|307215089|gb|EFN89896.1|	1137	0	AMP deaminase 2 [Harpegnathos saltator]	sp|Q9DBT5|AMPD2_MOUSE	896	0	AMP deaminase 2 OS=Mus musculus GN=Ampd2 PE=1 SV=1	YML035c	645	0	COG1816	Adenosine deaminase	K01490	0	1134	nvi:100123558	AMP deaminase [EC:3.5.4.6]	GO:0009112;GO:0009127//purine nucleoside monophosphate biosynthetic process	GO:0016814//hydrolase activity, acting on carbon-nitrogen (but not peptide) bonds, in cyclic amidines	-
CL231.Contig3	2800	0	0	gi|307191354|gb|EFN74955.1|	1121	0	AMP deaminase 2 [Camponotus floridanus]	sp|Q9DBT5|AMPD2_MOUSE	880	0	AMP deaminase 2 OS=Mus musculus GN=Ampd2 PE=1 SV=1	YML035c	645	0	COG1816	Adenosine deaminase	K01490	0	1110	nvi:100123558	AMP deaminase [EC:3.5.4.6]	GO:0009112;GO:0009127//purine nucleoside monophosphate biosynthetic process	GO:0016814//hydrolase activity, acting on carbon-nitrogen (but not peptide) bonds, in cyclic amidines	-
CL231.Contig4	2975	0	0	gi|307191354|gb|EFN74955.1|	1177	0	AMP deaminase 2 [Camponotus floridanus]	sp|Q9DBT5|AMPD2_MOUSE	889	0	AMP deaminase 2 OS=Mus musculus GN=Ampd2 PE=1 SV=1	YML035c	645	0	COG1816	Adenosine deaminase	K01490	0	1169	nvi:100123558	AMP deaminase [EC:3.5.4.6]	GO:0055086//nucleobase, nucleoside and nucleotide metabolic process;GO:0046483//heterocycle metabolic process	GO:0016814//hydrolase activity, acting on carbon-nitrogen (but not peptide) bonds, in cyclic amidines	-
CL231.Contig5	2937	0	0	gi|345495839|ref|XP_001607212.2|	1201	0	PREDICTED: AMP deaminase 2-like [Nasonia vitripennis]	sp|Q9DBT5|AMPD2_MOUSE	905	0	AMP deaminase 2 OS=Mus musculus GN=Ampd2 PE=1 SV=1	YML035c	645	0	COG1816	Adenosine deaminase	K01490	0	1195	ame:409444	AMP deaminase [EC:3.5.4.6]	GO:0009112;GO:0009127//purine nucleoside monophosphate biosynthetic process	GO:0016814//hydrolase activity, acting on carbon-nitrogen (but not peptide) bonds, in cyclic amidines	-
CL231.Contig6	2825	0	0	gi|307215089|gb|EFN89896.1|	1191	0	AMP deaminase 2 [Harpegnathos saltator]	sp|Q9DBT5|AMPD2_MOUSE	905	0	AMP deaminase 2 OS=Mus musculus GN=Ampd2 PE=1 SV=1	YML035c	645	0	COG1816	Adenosine deaminase	K01490	0	1192	nvi:100123558	AMP deaminase [EC:3.5.4.6]	GO:0009112;GO:0009127//purine nucleoside monophosphate biosynthetic process	GO:0016814//hydrolase activity, acting on carbon-nitrogen (but not peptide) bonds, in cyclic amidines	-
CL2310.Contig1	301	29	2.3766	--	--	--	--	--	--	--	--	--	--	--	--	--	--	--	--	--	--	-	-	-
CL2311.Contig1	286	50	4.3125	--	--	--	--	--	--	--	--	--	--	--	--	--	--	--	--	--	--	-	-	-
CL2312.Contig1	210	9	1.0572	--	--	--	--	--	--	--	--	--	--	--	--	--	--	--	--	--	--	-	-	-
CL2313.Contig1	486	43	2.1825	--	--	--	--	--	--	--	--	--	--	--	--	--	--	--	--	--	--	-	-	-
CL2314.Contig1	1663	684	10.1458	gi|296223668|ref|XP_002757728.1|	159	4e-37	PREDICTED: aprataxin and PNK-like factor [Callithrix jacchus]	sp|Q8IW19|APLF_HUMAN	151	2e-35	Aprataxin and PNK-like factor OS=Homo sapiens GN=APLF PE=1 SV=1	--	--	--	--	--	K13295	6e-37	155	mdo:100033298	aprataxin and PNK-like factor [EC:4.2.99.18]	-	GO:0003824//catalytic activity	-
CL2315.Contig1	1056	355	8.2925	gi|332027567|gb|EGI67640.1|	168	4e-40	FLJ37770-like protein [Acromyrmex echinatior]	sp|Q3ZCU0|YK006_HUMAN	137	1e-31	Putative uncharacterized protein FLJ37770 OS=Homo sapiens PE=5 SV=1	--	--	--	--	--	K11433	7e-06	52	bta:534913	histone-lysine N-methyltransferase SETMAR [EC:2.1.1.43]	-	-	-
CL2317.Contig1	197	59	7.3877	--	--	--	--	--	--	--	--	--	--	--	--	--	--	--	--	--	--	-	-	-
CL2318.Contig1	248	52	5.1722	--	--	--	--	--	--	--	--	--	--	--	--	--	--	--	--	--	--	-	-	-
CL2319.Contig1	152	41	6.6537	--	--	--	--	--	--	--	--	--	--	--	--	--	--	--	--	--	--	-	-	-
CL232.Contig1	1440	68	1.1648	--	--	--	--	--	--	--	--	--	--	--	--	--	--	--	--	--	--	-	-	-
CL232.Contig2	1326	228	4.2415	--	--	--	--	--	--	--	--	--	--	--	--	--	--	--	--	--	--	-	-	-
CL2321.Contig1	290	43	3.6576	--	--	--	--	--	--	--	--	--	--	--	--	--	--	--	--	--	--	-	-	-
CL2324.Contig1	370	42	2.8001	--	--	--	--	--	--	--	--	--	--	--	--	--	--	--	--	--	--	-	-	-
CL2326.Contig1	365	9	0.6082	--	--	--	--	--	--	--	--	--	--	--	--	--	--	--	--	--	--	-	-	-
CL2327.Contig1	251	11	1.081	gi|328726343|ref|XP_003248857.1|	119	5e-26	PREDICTED: zinc finger protein 271-like [Acyrthosiphon pisum]	sp|Q5R5U3|ZN271_PONAB	116	5e-26	Zinc finger protein 271 OS=Pongo abelii GN=ZNF271 PE=2 SV=1	SPAC4G8.13c	64.7	4e-11	COG5048	FOG: Zn-finger	K09228	9e-26	115	aml:100472822	KRAB domain-containing zinc finger protein	GO:0010467//gene expression	GO:0005488//binding	GO:0005622//intracellular
CL2328.Contig1	795	15068	467.532	gi|2275132|emb|CAA03880.1|	166	1e-39	cuticular protein [Tenebrio molitor]	sp|P82120|CUO7_BLACR	125	3e-28	Cuticle protein 7 OS=Blaberus craniifer PE=1 SV=1	--	--	--	--	--	--	--	--	--	--	-	-	-
CL2329.Contig1	284	22	1.9109	--	--	--	--	--	--	--	--	--	--	--	--	--	--	--	--	--	--	-	-	-
CL233.Contig1	418	0	0	--	--	--	--	--	--	--	--	--	--	--	--	--	--	--	--	--	--	-	-	-
CL233.Contig2	356	3	0.2079	--	--	--	--	--	--	--	--	--	--	--	--	--	--	--	--	--	--	-	-	-
CL2330.Contig1	475	341	17.7086	--	--	--	--	--	--	--	--	--	--	--	--	--	--	--	--	--	--	-	-	-
CL2331.Contig1	409	29	1.749	--	--	--	--	--	--	--	--	--	--	--	--	--	--	--	--	--	--	-	-	-
CL2332.Contig1	175	8	1.1277	--	--	--	--	--	--	--	--	--	--	--	--	--	--	--	--	--	--	-	-	-
CL2334.Contig1	335	47	3.4608	--	--	--	--	--	--	--	--	--	--	--	--	--	--	--	--	--	--	-	-	-
CL2335.Contig1	290	16	1.361	--	--	--	--	--	--	--	--	--	--	--	--	--	--	--	--	--	--	-	-	-
CL2336.Contig1	488	193	9.7557	--	--	--	--	--	--	--	--	--	--	--	--	--	--	--	--	--	--	-	-	-
CL2337.Contig1	511	96	4.6342	--	--	--	--	--	--	--	--	--	--	--	--	--	--	--	--	--	--	-	-	-
CL2338.Contig1	303	51	4.1519	--	--	--	--	--	--	--	--	--	--	--	--	--	--	--	--	--	--	-	-	-
CL2339.Contig1	299	5	0.4125	--	--	--	--	--	--	--	--	--	--	--	--	--	--	--	--	--	--	-	-	-
CL234.Contig1	588	47	1.9717	gi|257900508|ref|NP_061939.3|	68.2	2e-10	MAGE-like protein 2 [Homo sapiens]	sp|P46593|HWP1_CANAL	67.8	5e-11	Hyphal wall protein 1 OS=Candida albicans GN=HWP1 PE=2 SV=3	--	--	--	--	--	K03260	1e-07	56.2	mdo:100031723	translation initiation factor 4G	-	-	-
CL2341.Contig1	2350	934	9.804	gi|328715607|ref|XP_001944877.2|	932	0	PREDICTED: afadin-like [Acyrthosiphon pisum]	sp|P55196|AFAD_HUMAN	525	6e-148	Afadin OS=Homo sapiens GN=MLLT4 PE=1 SV=3	--	--	--	--	--	K05702	0	903	ame:410161	afadin	GO:0001654//eye development;GO:0007264//small GTPase mediated signal transduction;GO:0007391//dorsal closure;GO:0043408//regulation of MAPKKK cascade;GO:0007166//cell surface receptor linked signal transduction;GO:0007389//pattern specification process	-	GO:0005913//cell-cell adherens junction;GO:0005924//cell-substrate adherens junction;GO:0044444//cytoplasmic part
CL2343.Contig1	258	14	1.3385	--	--	--	--	--	--	--	--	--	--	--	--	--	--	--	--	--	--	-	-	-
CL2345.Contig1	418	66	3.8948	--	--	--	--	--	--	--	--	--	--	--	--	--	--	--	--	--	--	-	-	-
CL2349.Contig1	333	15	1.1111	--	--	--	--	--	--	--	--	--	--	--	--	--	--	--	--	--	--	-	-	-
CL235.Contig1	312	60	4.7437	--	--	--	--	--	--	--	--	--	--	--	--	--	--	--	--	--	--	-	-	-
CL2350.Contig1	185	5	0.6667	--	--	--	--	--	--	--	--	--	--	--	--	--	--	--	--	--	--	-	-	-
CL2351.Contig1	223	11	1.2168	gi|307194974|gb|EFN77064.1|	84	2e-15	Probable helicase senataxin [Harpegnathos saltator]	--	--	--	--	SPAC6G9.10c	48.5	3e-06	COG1112	Superfamily I DNA and RNA helicases and helicase subunits	--	--	--	--	--	-	GO:0005488//binding	GO:0015630//microtubule cytoskeleton
CL2352.Contig1	215	8	0.9179	--	--	--	--	--	--	--	--	--	--	--	--	--	--	--	--	--	--	-	-	-
CL2354.Contig1	206	11	1.3172	--	--	--	--	--	--	--	--	--	--	--	--	--	--	--	--	--	--	-	-	-
CL2355.Contig1	157	5	0.7856	--	--	--	--	--	--	--	--	--	--	--	--	--	--	--	--	--	--	-	-	-
CL2358.Contig1	238	28	2.902	gi|328726343|ref|XP_003248857.1|	107	2e-22	PREDICTED: zinc finger protein 271-like [Acyrthosiphon pisum]	sp|Q14591|ZN271_HUMAN	100	4e-21	Zinc finger protein 271 OS=Homo sapiens GN=ZNF271 PE=2 SV=4	SPAC144.09c	63.2	1e-10	COG5048	FOG: Zn-finger	K09228	1e-21	101	rno:680290	KRAB domain-containing zinc finger protein	-	GO:0005488//binding	-
CL236.Contig1	1130	42	0.9168	gi|157117973|ref|XP_001653127.1|	94	1e-17	ion channel nompc [Aedes aegypti] >gi|108875922|gb|EAT40147.1| ion channel nompc [Aedes aegypti]	--	--	--	--	--	--	--	--	--	--	--	--	--	--	-	-	-
CL2360.Contig1	211	94	10.9893	--	--	--	--	--	--	--	--	--	--	--	--	--	--	--	--	--	--	-	-	-
CL2361.Contig1	204	10	1.2092	--	--	--	--	--	--	--	--	--	--	--	--	--	--	--	--	--	--	-	-	-
CL2362.Contig1	1074	575	13.2065	--	--	--	--	--	--	--	--	--	--	--	--	--	--	--	--	--	--	-	-	-
CL2365.Contig1	186	2	0.2652	gi|195503441|ref|XP_002098653.1|	62.8	5e-13	GE10486 [Drosophila yakuba] >gi|194184754|gb|EDW98365.1| GE10486 [Drosophila yakuba]	sp|Q54RS7|ELMOC_DICDI	58.5	6e-10	ELMO domain-containing protein C OS=Dictyostelium discoideum GN=elmoC PE=4 SV=1	SSO3043	49.7	4e-07	COG0747	ABC-type dipeptide transport system, periplasmic component	K06757	5e-09	59.7	dre:100141490	neurofascin	GO:0006022	GO:0030247//polysaccharide binding	GO:0031224//intrinsic to membrane
CL2366.Contig1	263	25	2.3448	--	--	--	--	--	--	--	--	--	--	--	--	--	--	--	--	--	--	-	-	-
CL2367.Contig1	417	51	3.0169	--	--	--	--	--	--	--	--	--	--	--	--	--	--	--	--	--	--	-	-	-
CL2368.Contig1	257	227	21.7879	--	--	--	--	--	--	--	--	--	--	--	--	--	--	--	--	--	--	-	-	-
CL2369.Contig1	234	12	1.265	gi|221110109|ref|XP_002160688.1|	62.8	4e-09	PREDICTED: similar to F57G4.9 [Hydra magnipapillata]	--	--	--	--	--	--	--	--	--	--	--	--	--	--	-	-	-
CL237.Contig1	174	2	0.2835	--	--	--	--	--	--	--	--	--	--	--	--	--	--	--	--	--	--	-	-	-
CL237.Contig2	152	4	0.6491	--	--	--	--	--	--	--	--	--	--	--	--	--	--	--	--	--	--	-	-	-
CL2370.Contig1	235	17	1.7844	--	--	--	--	--	--	--	--	--	--	--	--	--	--	--	--	--	--	-	-	-
CL2372.Contig1	282	16	1.3996	--	--	--	--	--	--	--	--	--	--	--	--	--	--	--	--	--	--	-	-	-
CL2373.Contig1	516	27	1.2907	--	--	--	--	--	--	--	--	--	--	--	--	--	--	--	--	--	--	-	-	-
CL2374.Contig1	388	63	4.0053	--	--	--	--	--	--	--	--	--	--	--	--	--	--	--	--	--	--	-	-	-
CL2375.Contig1	595	147	6.0943	--	--	--	--	--	--	--	--	--	--	--	--	--	--	--	--	--	--	-	-	-
CL2376.Contig1	278	15	1.331	--	--	--	--	--	--	--	--	--	--	--	--	--	--	--	--	--	--	-	-	-
CL2377.Contig1	200	30	3.7001	--	--	--	--	--	--	--	--	--	--	--	--	--	--	--	--	--	--	-	-	-
CL2378.Contig1	258	23	2.199	--	--	--	--	--	--	--	--	--	--	--	--	--	--	--	--	--	--	-	-	-
CL238.Contig1	2818	4	0.035	gi|57158231|dbj|BAD84176.1|	94.7	2e-17	cytochrome P450 [Hodotermopsis sjoestedti]	sp|Q964R1|CP6J1_BLAGE	78.2	3e-13	Cytochrome P450 6j1 OS=Blattella germanica GN=CYP6J1 PE=2 SV=1	--	--	--	--	--	K15002	2e-16	88.6	aga:AgaP_AGAP002866	cytochrome P450, family 6 [EC:1.14.-.-]	-	GO:0016491//oxidoreductase activity;GO:0005506//iron ion binding	-
CL238.Contig2	2873	20	0.1717	gi|57158231|dbj|BAD84176.1|	94.7	2e-17	cytochrome P450 [Hodotermopsis sjoestedti]	sp|Q964R1|CP6J1_BLAGE	78.2	3e-13	Cytochrome P450 6j1 OS=Blattella germanica GN=CYP6J1 PE=2 SV=1	--	--	--	--	--	K15002	2e-16	88.6	aga:AgaP_AGAP002866	cytochrome P450, family 6 [EC:1.14.-.-]	-	GO:0016491//oxidoreductase activity;GO:0005506//iron ion binding	-
CL2380.Contig1	469	55	2.8928	--	--	--	--	--	--	--	--	--	--	--	--	--	--	--	--	--	--	-	-	-
CL2381.Contig1	205	22	2.6472	--	--	--	--	--	--	--	--	--	--	--	--	--	--	--	--	--	--	-	-	-
CL2383.Contig1	300	10	0.8222	gi|307172102|gb|EFN63675.1|	64.3	3e-14	Putative uncharacterized protein FLJ37770 [Camponotus floridanus]	sp|Q3ZCU0|YK006_HUMAN	52	3e-13	Putative uncharacterized protein FLJ37770 OS=Homo sapiens PE=5 SV=1	--	--	--	--	--	--	--	--	--	--	-	-	-
CL2384.Contig1	210	8	0.9397	--	--	--	--	--	--	--	--	--	--	--	--	--	--	--	--	--	--	-	-	-
CL2385.Contig1	225	21	2.3023	--	--	--	--	--	--	--	--	--	--	--	--	--	--	--	--	--	--	-	-	-
CL2386.Contig1	435	736	41.7361	--	--	--	--	--	--	--	--	--	--	--	--	--	--	--	--	--	--	-	-	-
CL2387.Contig1	180	1	0.137	--	--	--	--	--	--	--	--	--	--	--	--	--	--	--	--	--	--	-	-	-
CL2389.Contig1	288	15	1.2848	--	--	--	--	--	--	--	--	--	--	--	--	--	--	--	--	--	--	-	-	-
CL239.Contig1	1275	286	5.5332	gi|340729171|ref|XP_003402881.1|	359	2e-97	PREDICTED: beta-1,4-N-acetylgalactosaminyltransferase bre-4-like [Bombus terrestris]	sp|A8Y1P7|BRE4_CAEBR	280	2e-74	Beta-1,4-N-acetylgalactosaminyltransferase bre-4 OS=Caenorhabditis briggsae GN=bre-4 PE=3 SV=1	--	--	--	--	--	K07968	2e-74	280	cbr:CBG22165	beta-1,4-galactosyltransferase 3 [EC:2.4.1.90 2.4.1.38 2.4.1.-]	-	-	-
CL2392.Contig1	336	44	3.2303	--	--	--	--	--	--	--	--	--	--	--	--	--	--	--	--	--	--	-	-	-
CL2393.Contig1	417	116	6.8619	--	--	--	--	--	--	--	--	--	--	--	--	--	--	--	--	--	--	-	-	-
CL2394.Contig1	1202	34	0.6977	gi|307210952|gb|EFN87262.1|	102	5e-20	hypothetical protein EAI_02703 [Harpegnathos saltator]	--	--	--	--	--	--	--	--	--	--	--	--	--	--	-	-	-
CL2396.Contig1	210	23	2.7017	--	--	--	--	--	--	--	--	--	--	--	--	--	--	--	--	--	--	-	-	-
CL2397.Contig1	311	53	4.2038	--	--	--	--	--	--	--	--	--	--	--	--	--	--	--	--	--	--	-	-	-
CL2398.Contig1	206	1	0.1197	gi|328703830|ref|XP_003242319.1|	77.8	1e-13	PREDICTED: histone-lysine N-methyltransferase SETMAR-like [Acyrthosiphon pisum]	--	--	--	--	--	--	--	--	--	--	--	--	--	--	-	-	-
CL2399.Contig1	297	10	0.8306	--	--	--	--	--	--	--	--	--	--	--	--	--	--	--	--	--	--	-	-	-
CL24.Contig1	352	0	0	--	--	--	--	--	--	--	--	--	--	--	--	--	--	--	--	--	--	-	-	-
CL24.Contig2	1037	0	0	--	--	--	--	--	--	--	--	--	--	--	--	--	--	--	--	--	--	-	-	-
CL24.Contig3	352	15	1.0512	--	--	--	--	--	--	--	--	--	--	--	--	--	--	--	--	--	--	-	-	-
CL24.Contig4	1053	17	0.3982	--	--	--	--	--	--	--	--	--	--	--	--	--	--	--	--	--	--	-	-	-
CL24.Contig5	760	170	5.5177	--	--	--	--	--	--	--	--	--	--	--	--	--	--	--	--	--	--	-	-	-
CL24.Contig6	1182	0	0	--	--	--	--	--	--	--	--	--	--	--	--	--	--	--	--	--	--	-	-	-
CL24.Contig7	776	0	0	--	--	--	--	--	--	--	--	--	--	--	--	--	--	--	--	--	--	-	-	-
CL24.Contig8	905	0	0	--	--	--	--	--	--	--	--	--	--	--	--	--	--	--	--	--	--	-	-	-
CL240.Contig1	2378	3	0.0311	--	--	--	--	--	--	--	--	--	--	--	--	--	--	--	--	--	--	-	-	-
CL2400.Contig1	254	385	37.3895	gi|2231297|gb|AAC34736.1|	60.5	2e-08	Cr-PII allergen [Periplaneta americana]	--	--	--	--	--	--	--	--	--	--	--	--	--	--	-	-	-
CL2401.Contig1	345	53	3.7895	--	--	--	--	--	--	--	--	--	--	--	--	--	--	--	--	--	--	-	-	-
CL2402.Contig1	362	60	4.0885	--	--	--	--	--	--	--	--	--	--	--	--	--	--	--	--	--	--	-	-	-
CL2404.Contig1	205	210	25.269	--	--	--	--	--	--	--	--	--	--	--	--	--	--	--	--	--	--	-	-	-
CL2405.Contig1	217	106	12.0495	--	--	--	--	--	--	--	--	--	--	--	--	--	--	--	--	--	--	-	-	-
CL2407.Contig1	794	49	1.5223	gi|169640975|gb|ACA61258.1|	197	1e-66	NADH dehydrogenase subunit 1 [Gastrimargus marmoratus]	sp|P34846|NU1M_ANOGA	194	5e-49	NADH-ubiquinone oxidoreductase chain 1 OS=Anopheles gambiae GN=mt:ND1 PE=3 SV=1	RP796	109	1e-30	COG1005	NADH:ubiquinone oxidoreductase subunit 1 (chain H)	K03878	4e-49	194	aga:ND1	NADH dehydrogenase I subunit 1 [EC:1.6.5.3]	-	GO:0016491//oxidoreductase activity	GO:0016020//membrane
CL241.Contig1	246	166	16.6455	--	--	--	--	--	--	--	--	--	--	--	--	--	--	--	--	--	--	-	-	-
CL2411.Contig1	238	12	1.2437	gi|328703830|ref|XP_003242319.1|	88.6	7e-17	PREDICTED: histone-lysine N-methyltransferase SETMAR-like [Acyrthosiphon pisum]	sp|Q7JQ07|MOS1T_DROMA	49.3	8e-06	Mariner Mos1 transposase OS=Drosophila mauritiana GN=mariner\T PE=1 SV=1	--	--	--	--	--	--	--	--	--	--	-	-	-
CL2412.Contig1	225	5	0.5482	--	--	--	--	--	--	--	--	--	--	--	--	--	--	--	--	--	--	-	-	-
CL2413.Contig1	193	3	0.3834	--	--	--	--	--	--	--	--	--	--	--	--	--	--	--	--	--	--	-	-	-
CL2414.Contig1	216	2	0.2284	--	--	--	--	--	--	--	--	--	--	--	--	--	--	--	--	--	--	-	-	-
CL2415.Contig1	469	68	3.5765	--	--	--	--	--	--	--	--	--	--	--	--	--	--	--	--	--	--	-	-	-
CL2416.Contig1	242	0	0	--	--	--	--	--	--	--	--	--	--	--	--	--	--	--	--	--	--	-	-	-
CL2417.Contig1	374	21	1.3851	gi|126311392|ref|XP_001381835.1|	63.5	3e-09	PREDICTED: centrosomal protein of 78 kDa-like [Monodelphis domestica]	sp|A2RRS8|CEP78_XENTR	52	1e-06	Centrosomal protein of 78 kDa OS=Xenopus tropicalis GN=cep78 PE=2 SV=1	--	--	--	--	--	--	--	--	--	--	-	-	GO:0044444//cytoplasmic part
CL2418.Contig1	491	161	8.0885	gi|270015184|gb|EFA11632.1|	43.9	1e-07	hypothetical protein TcasGA2_TC000010 [Tribolium castaneum]	--	--	--	--	--	--	--	--	--	--	--	--	--	--	-	-	-
CL2419.Contig1	1381	244	4.3583	gi|328789232|ref|XP_393548.4|	576	1e-163	PREDICTED: type I inositol-3,4-bisphosphate 4-phosphatase-like isoform 2 [Apis mellifera]	sp|Q62784|INP4A_RAT	124	1e-27	Type I inositol-3,4-bisphosphate 4-phosphatase OS=Rattus norvegicus GN=Inpp4a PE=1 SV=1	--	--	--	--	--	K01109	1e-159	563	nvi:100116145	inositol polyphosphate-4-phosphatase [EC:3.1.3.66]	-	-	-
CL242.Contig1	2698	200	1.8286	gi|198466125|ref|XP_002135105.1|	105	9e-21	GA23868 [Drosophila pseudoobscura pseudoobscura] >gi|198150454|gb|EDY73732.1| GA23868 [Drosophila pseudoobscura pseudoobscura]	sp|E2RYF6|PBMU1_HUMAN	94	5e-18	Protein PBMUCL1 OS=Homo sapiens GN=PBMUCL1 PE=1 SV=1	--	--	--	--	--	K10955	1e-13	79.7	tgu:100220116	intestinal mucin-2	-	-	-
CL242.Contig2	2461	18	0.1804	gi|85726472|ref|NP_648504.2|	96.7	5e-18	mucin 68D [Drosophila melanogaster] >gi|18447198|gb|AAL68190.1| GH09355p [Drosophila melanogaster] >gi|84796112|gb|AAF50015.3| mucin 68D [Drosophila melanogaster]	sp|Q8VQ99|SRAP_STAAU	79	2e-13	Serine-rich adhesin for platelets OS=Staphylococcus aureus GN=sraP PE=3 SV=1	--	--	--	--	--	K03131	7e-09	63.5	tad:TRIADDRAFT_56085	transcription initiation factor TFIID subunit 6	-	-	-
CL2420.Contig1	193	1	0.1278	gi|156539736|ref|XP_001599086.1|	59.3	5e-08	PREDICTED: similar to ENSANGP00000027469, partial [Nasonia vitripennis]	--	--	--	--	--	--	--	--	--	--	--	--	--	--	-	-	-
CL2422.Contig1	277	15	1.3358	--	--	--	--	--	--	--	--	--	--	--	--	--	--	--	--	--	--	-	-	-
CL2423.Contig1	309	14	1.1176	--	--	--	--	--	--	--	--	--	--	--	--	--	--	--	--	--	--	-	-	-
CL2424.Contig1	295	12	1.0034	--	--	--	--	--	--	--	--	--	--	--	--	--	--	--	--	--	--	-	-	-
CL2425.Contig1	262	7	0.6591	--	--	--	--	--	--	--	--	--	--	--	--	--	--	--	--	--	--	-	-	-
CL2426.Contig1	598	42	1.7325	--	--	--	--	--	--	--	--	--	--	--	--	--	--	--	--	--	--	-	-	-
CL2427.Contig1	275	10	0.897	--	--	--	--	--	--	--	--	--	--	--	--	--	--	--	--	--	--	-	-	-
CL2428.Contig1	757	156	5.0834	--	--	--	--	--	--	--	--	--	--	--	--	--	--	--	--	--	--	-	-	-
CL2429.Contig1	267	7	0.6467	gi|291224645|ref|XP_002732313.1|	87.4	2e-16	PREDICTED: proteasome 26S non-ATPase subunit 12-like [Saccoglossus kowalevskii]	sp|Q9D8W5|PSD12_MOUSE	83.2	5e-16	26S proteasome non-ATPase regulatory subunit 12 OS=Mus musculus GN=Psmd12 PE=2 SV=4	YDL147w	57.4	6e-09	COG5071	26S proteasome regulatory complex component	K03035	6e-17	85.9	isc:IscW_ISCW002593	26S proteasome regulatory subunit N5	GO:0043161//proteasomal ubiquitin-dependent protein catabolic process;GO:0051439	GO:0005488//binding	GO:0022624//proteasome accessory complex
CL243.Contig1	377	75	4.9073	--	--	--	--	--	--	--	--	--	--	--	--	--	--	--	--	--	--	-	-	-
CL243.Contig2	279	17	1.503	--	--	--	--	--	--	--	--	--	--	--	--	--	--	--	--	--	--	-	-	-
CL2430.Contig1	154	21	3.3637	--	--	--	--	--	--	--	--	--	--	--	--	--	--	--	--	--	--	-	-	-
CL2431.Contig1	253	4	0.39	--	--	--	--	--	--	--	--	--	--	--	--	--	--	--	--	--	--	-	-	-
CL2432.Contig1	603	260	10.636	--	--	--	--	--	--	--	--	--	--	--	--	--	--	--	--	--	--	-	-	-
CL2433.Contig1	378	43	2.8061	--	--	--	--	--	--	--	--	--	--	--	--	--	--	--	--	--	--	-	-	-
CL2434.Contig1	311	12	0.9518	gi|328720491|ref|XP_003247047.1|	55.5	7e-07	PREDICTED: hypothetical protein LOC100573052 [Acyrthosiphon pisum]	--	--	--	--	--	--	--	--	--	--	--	--	--	--	-	-	-
CL2435.Contig1	282	131	11.459	--	--	--	--	--	--	--	--	--	--	--	--	--	--	--	--	--	--	-	-	-
CL2436.Contig1	227	10	1.0867	--	--	--	--	--	--	--	--	--	--	--	--	--	--	--	--	--	--	-	-	-
CL2437.Contig1	208	35	4.1508	--	--	--	--	--	--	--	--	--	--	--	--	--	--	--	--	--	--	-	-	-
CL2438.Contig1	429	26	1.495	gi|119595400|gb|EAW74994.1|	85.1	8e-16	hCG2017219 [Homo sapiens]	sp|Q53H47|SETMR_HUMAN	49.7	6e-06	Histone-lysine N-methyltransferase SETMAR OS=Homo sapiens GN=SETMAR PE=1 SV=1	--	--	--	--	--	K11433	2e-06	51.6	bta:534913	histone-lysine N-methyltransferase SETMAR [EC:2.1.1.43]	-	-	-
CL2439.Contig1	619	107	4.264	--	--	--	--	--	--	--	--	--	--	--	--	--	--	--	--	--	--	-	-	-
CL244.Contig1	1459	274	4.6325	gi|221125884|ref|XP_002167955.1|	77	7e-29	PREDICTED: similar to reverse transcriptase-like protein [Hydra magnipapillata]	sp|Q9NBX4|RTXE_DROME	71.2	2e-18	Probable RNA-directed DNA polymerase from transposon X-element OS=Drosophila melanogaster GN=ORF2 PE=3 SV=1	--	--	--	--	--	K08017	5e-16	74.7	hmg:100197999	advillin	-	-	-
CL2440.Contig1	984	813	20.3807	--	--	--	--	--	--	--	--	--	--	--	--	--	--	--	--	--	--	-	-	-
CL2441.Contig1	295	62	5.1843	--	--	--	--	--	--	--	--	--	--	--	--	--	--	--	--	--	--	-	-	-
CL2442.Contig1	219	1	0.1126	--	--	--	--	--	--	--	--	--	--	--	--	--	--	--	--	--	--	-	-	-
CL2443.Contig1	402	26	1.5954	--	--	--	--	--	--	--	--	--	--	--	--	--	--	--	--	--	--	-	-	-
CL2444.Contig1	254	3	0.2913	--	--	--	--	--	--	--	--	--	--	--	--	--	--	--	--	--	--	-	-	-
CL2446.Contig1	217	2	0.2273	--	--	--	--	--	--	--	--	--	--	--	--	--	--	--	--	--	--	-	-	-
CL2447.Contig1	593	148	6.1564	gi|307208429|gb|EFN85808.1|	331	1e-89	Mediator of RNA polymerase II transcription subunit 23 [Harpegnathos saltator]	sp|Q16HH9|MED23_AEDAE	265	2e-70	Mediator of RNA polymerase II transcription subunit 23 OS=Aedes aegypti GN=MED23 PE=3 SV=1	--	--	--	--	--	K15166	1e-89	328	ame:412332	mediator of RNA polymerase II transcription subunit 23	GO:0010467//gene expression	-	-
CL2448.Contig1	157	15	2.3568	--	--	--	--	--	--	--	--	--	--	--	--	--	--	--	--	--	--	-	-	-
CL2449.Contig1	490	85	4.279	gi|148705423|gb|EDL37370.1|	54.3	2e-06	suppressor of Ty 7 (S. cerevisiae)-like, isoform CRA_a [Mus musculus]	sp|Q9CZV5|ST65G_MOUSE	51.6	2e-06	STAGA complex 65 subunit gamma OS=Mus musculus GN=Supt7l PE=2 SV=1	--	--	--	--	--	K11316	1e-06	52.8	bta:539152	STAGA complex 65 subunit gamma	-	-	-
CL245.Contig1	1546	316	5.042	gi|1255425|gb|AAC25848.1|	57	2e-06	Hypothetical protein C33G8.2 [Caenorhabditis elegans]	sp|Q54TL0|KIF7_DICDI	48.1	4e-06	Kinesin-related protein 7 OS=Dictyostelium discoideum GN=kif7 PE=2 SV=1	SPAC140.02	50.4	8e-06	COG0724	RNA-binding proteins (RRM domain)	K13172	9e-06	52.4	cbr:CBG03972	serine/arginine repetitive matrix protein 2	GO:0009987//cellular process	-	-
CL2450.Contig1	1054	235	5.4998	gi|307178339|gb|EFN67093.1|	235	3e-60	DNA replication complex GINS protein SLD5 [Camponotus floridanus]	sp|Q499W2|SLD5_RAT	202	3e-51	DNA replication complex GINS protein SLD5 OS=Rattus norvegicus GN=Gins4 PE=2 SV=1	SPBP4H10.21c	82	2e-15	COG5086	Uncharacterized conserved protein	K10735	1e-52	207	dre:572562	GINS complex subunit 4	-	GO:0005488//binding	GO:0043231//intracellular membrane-bounded organelle
CL2451.Contig1	567	89	3.872	--	--	--	--	--	--	--	--	--	--	--	--	--	--	--	--	--	--	-	-	-
CL2452.Contig1	257	20	1.9196	--	--	--	--	--	--	--	--	--	--	--	--	--	--	--	--	--	--	-	-	-
CL2453.Contig1	322	111	8.5034	--	--	--	--	--	--	--	--	--	--	--	--	--	--	--	--	--	--	-	-	-
CL2454.Contig1	214	15	1.729	--	--	--	--	--	--	--	--	--	--	--	--	--	--	--	--	--	--	-	-	-
CL2455.Contig1	194	13	1.653	gi|59799435|gb|AAX07258.1|	68.6	8e-11	reverse transcriptase [Hadogenes bicolor]	--	--	--	--	--	--	--	--	--	--	--	--	--	--	-	-	-
CL2456.Contig1	561	88	3.8694	--	--	--	--	--	--	--	--	--	--	--	--	--	--	--	--	--	--	-	-	-
CL2457.Contig1	532	96	4.4513	gi|189242191|ref|XP_001810599.1|	106	6e-27	PREDICTED: similar to pol polyprotein [Tribolium castaneum]	sp|P10394|POL4_DROME	107	4e-23	Retrovirus-related Pol polyprotein from transposon 412 OS=Drosophila melanogaster GN=POL PE=4 SV=1	YGR109w-b_2	62.8	3e-10	COG2801	Transposase and inactivated derivatives	K04228	6e-09	60.5	dre:100151502	arginine vasopressin receptor 2	-	-	-
CL2458.Contig1	345	28	2.002	--	--	--	--	--	--	--	--	--	--	--	--	--	--	--	--	--	--	-	-	-
CL2459.Contig1	207	3	0.3575	--	--	--	--	--	--	--	--	--	--	--	--	--	--	--	--	--	--	-	-	-
CL246.Contig1	17319	0	0	gi|6690788|gb|AAF24343.1|AF200425_1	6059	0	Short stop/Kakapo long isoform [Drosophila melanogaster]	sp|Q03001|DYST_HUMAN	2062	0	Dystonin OS=Homo sapiens GN=DST PE=1 SV=4	SPAC15A10.08	191	4e-47	COG5069	Ca2+-binding actin-bundling protein fimbrin/plastin (EF-Hand superfamily)	K10382	0	2270	mmu:13518	dystonin	-	-	-
CL246.Contig2	17184	0	0	gi|6690788|gb|AAF24343.1|AF200425_1	6059	0	Short stop/Kakapo long isoform [Drosophila melanogaster]	sp|Q03001|DYST_HUMAN	2062	0	Dystonin OS=Homo sapiens GN=DST PE=1 SV=4	SPAC15A10.08	191	4e-47	COG5069	Ca2+-binding actin-bundling protein fimbrin/plastin (EF-Hand superfamily)	K10382	0	2270	mmu:13518	dystonin	-	-	-
CL246.Contig3	17256	0	0	gi|6690788|gb|AAF24343.1|AF200425_1	6065	0	Short stop/Kakapo long isoform [Drosophila melanogaster]	sp|Q03001|DYST_HUMAN	2062	0	Dystonin OS=Homo sapiens GN=DST PE=1 SV=4	SPAC15A10.08	191	4e-47	COG5069	Ca2+-binding actin-bundling protein fimbrin/plastin (EF-Hand superfamily)	K10382	0	2270	mmu:13518	dystonin	-	-	-
CL246.Contig4	17355	0	0	gi|6690788|gb|AAF24343.1|AF200425_1	6113	0	Short stop/Kakapo long isoform [Drosophila melanogaster]	sp|Q03001|DYST_HUMAN	2098	0	Dystonin OS=Homo sapiens GN=DST PE=1 SV=4	SPAC15A10.08	191	4e-47	COG5069	Ca2+-binding actin-bundling protein fimbrin/plastin (EF-Hand superfamily)	K10382	0	2308	mmu:13518	dystonin	-	-	-
CL246.Contig5	17220	0	0	gi|6690788|gb|AAF24343.1|AF200425_1	6114	0	Short stop/Kakapo long isoform [Drosophila melanogaster]	sp|Q03001|DYST_HUMAN	2098	0	Dystonin OS=Homo sapiens GN=DST PE=1 SV=4	SPAC15A10.08	191	4e-47	COG5069	Ca2+-binding actin-bundling protein fimbrin/plastin (EF-Hand superfamily)	K10382	0	2308	mmu:13518	dystonin	-	-	-
CL246.Contig6	17292	0	0	gi|6690788|gb|AAF24343.1|AF200425_1	6120	0	Short stop/Kakapo long isoform [Drosophila melanogaster]	sp|Q03001|DYST_HUMAN	2098	0	Dystonin OS=Homo sapiens GN=DST PE=1 SV=4	SPAC15A10.08	191	4e-47	COG5069	Ca2+-binding actin-bundling protein fimbrin/plastin (EF-Hand superfamily)	K10382	0	2308	mmu:13518	dystonin	-	-	-
CL2460.Contig1	379	57	3.7099	--	--	--	--	--	--	--	--	--	--	--	--	--	--	--	--	--	--	-	-	-
CL2461.Contig1	917	77	2.0713	--	--	--	--	--	--	--	--	--	--	--	--	--	--	--	--	--	--	-	-	-
CL2462.Contig1	1220	463	9.3615	gi|340712553|ref|XP_003394821.1|	126	2e-27	PREDICTED: endoribonuclease Dicer-like [Bombus terrestris]	sp|Q9VCU9|DCR1_DROME	104	1e-21	Endoribonuclease Dcr-1 OS=Drosophila melanogaster GN=Dcr-1 PE=1 SV=1	--	--	--	--	--	K11592	1e-25	117	phu:Phum_PHUM435060	endoribonuclease Dicer [EC:3.1.26.-]	-	GO:0003676//nucleic acid binding;GO:0016787//hydrolase activity	-
CL2463.Contig1	232	52	5.5289	--	--	--	--	--	--	--	--	--	--	--	--	--	--	--	--	--	--	-	-	-
CL2464.Contig1	397	87	5.4057	--	--	--	--	--	--	--	--	--	--	--	--	--	--	--	--	--	--	-	-	-
CL2465.Contig1	683	242	8.7401	--	--	--	--	--	--	--	--	--	--	--	--	--	--	--	--	--	--	-	-	-
CL2466.Contig1	599	123	5.0653	--	--	--	--	--	--	--	--	--	--	--	--	--	--	--	--	--	--	-	-	-
CL2467.Contig1	364	29	1.9653	--	--	--	--	--	--	--	--	--	--	--	--	--	--	--	--	--	--	-	-	-
CL2468.Contig1	441	72	4.0273	--	--	--	--	--	--	--	--	--	--	--	--	--	--	--	--	--	--	-	-	-
CL2469.Contig1	196	71	8.9356	--	--	--	--	--	--	--	--	--	--	--	--	--	--	--	--	--	--	-	-	-
CL247.Contig1	3482	1244	8.8128	gi|324499608|gb|ADY39835.1|	75.1	2e-11	Replicase polyprotein [Ascaris suum]	sp|P06441|POLG_HAVLA	89	2e-16	Genome polyprotein OS=Human hepatitis A virus genotype IA (isolate LA) PE=1 SV=1	--	--	--	--	--	--	--	--	--	--	-	-	-
CL247.Contig2	3063	393	3.165	gi|324502022|gb|ADY40893.1|	74.7	3e-11	Replicase polyprotein [Ascaris suum]	sp|A3FMB2|POLG_HAVH2	90.9	5e-17	Genome polyprotein OS=Human hepatitis A virus genotype IA (isolate H2) PE=3 SV=1	--	--	--	--	--	--	--	--	--	--	-	-	-
CL2470.Contig1	395	46	2.8727	--	--	--	--	--	--	--	--	--	--	--	--	--	--	--	--	--	--	-	-	-
CL2471.Contig1	230	0	0	--	--	--	--	--	--	--	--	--	--	--	--	--	--	--	--	--	--	-	-	-
CL2472.Contig1	288	5	0.4283	--	--	--	--	--	--	--	--	--	--	--	--	--	--	--	--	--	--	-	-	-
CL2473.Contig1	270	12	1.0963	--	--	--	--	--	--	--	--	--	--	--	--	--	--	--	--	--	--	-	-	-
CL2474.Contig1	291	12	1.0172	--	--	--	--	--	--	--	--	--	--	--	--	--	--	--	--	--	--	-	-	-
CL2475.Contig1	203	6	0.7291	--	--	--	--	--	--	--	--	--	--	--	--	--	--	--	--	--	--	-	-	-
CL2477.Contig1	325	27	2.0493	--	--	--	--	--	--	--	--	--	--	--	--	--	--	--	--	--	--	-	-	-
CL2478.Contig1	313	13	1.0245	--	--	--	--	--	--	--	--	--	--	--	--	--	--	--	--	--	--	-	-	-
CL2479.Contig1	290	8	0.6805	--	--	--	--	--	--	--	--	--	--	--	--	--	--	--	--	--	--	-	-	-
CL248.Contig1	4302	2387	13.6869	gi|332022374|gb|EGI62686.1|	1049	0	Ankyrin repeat and KH domain-containing protein 1 [Acromyrmex echinatior]	sp|Q9VCA8|ANKHM_DROME	463	6e-129	Ankyrin repeat and KH domain-containing protein mask OS=Drosophila melanogaster GN=mask PE=1 SV=2	all2748	57.8	2e-07	COG0666	FOG: Ankyrin repeat	K13860	1e-26	123	ssc:100513586	solute carrier family 4 (sodium bicarbonate cotransporter), member 9	-	-	-
CL248.Contig2	3243	1926	14.6498	gi|332022374|gb|EGI62686.1|	392	1e-107	Ankyrin repeat and KH domain-containing protein 1 [Acromyrmex echinatior]	sp|P08640|MUC1_YEAST	86.3	1e-15	Flocculation protein FLO11 OS=Saccharomyces cerevisiae (strain ATCC 204508 / S288c) GN=MUC1 PE=1 SV=2	STM0960	55.1	8e-07	COG1674	DNA segregation ATPase FtsK/SpoIIIE and related proteins	K14437	2e-16	89.4	dwi:Dwil_GK18181	chromodomain-helicase-DNA-binding protein 7 [EC:3.6.4.12]	-	-	-
CL2480.Contig1	716	51	1.757	gi|345489206|ref|XP_001602962.2|	224	8e-92	PREDICTED: ankyrin repeat and FYVE domain-containing protein 1-like [Nasonia vitripennis]	sp|Q9P2R3|ANFY1_HUMAN	189	1e-47	Ankyrin repeat and FYVE domain-containing protein 1 OS=Homo sapiens GN=ANKFY1 PE=1 SV=2	--	--	--	--	--	K12182	5e-17	88.2	spu:578315	hepatocyte growth factor-regulated tyrosine kinase substrate	GO:0006464//protein modification process	GO:0046914//transition metal ion binding;GO:0004091//carboxylesterase activity;GO:0004672//protein kinase activity;GO:0016307//phosphatidylinositol phosphate kinase activity;GO:0032559//adenyl ribonucleotide binding	-
CL2481.Contig1	312	19	1.5022	--	--	--	--	--	--	--	--	--	--	--	--	--	--	--	--	--	--	-	-	-
CL2482.Contig1	605	9	0.367	--	--	--	--	--	--	--	--	--	--	--	--	--	--	--	--	--	--	-	-	-
CL2483.Contig1	597	10	0.4132	--	--	--	--	--	--	--	--	--	--	--	--	--	--	--	--	--	--	-	-	-
CL2484.Contig1	212	23	2.6762	--	--	--	--	--	--	--	--	--	--	--	--	--	--	--	--	--	--	-	-	-
CL2485.Contig1	499	87	4.3007	--	--	--	--	--	--	--	--	--	--	--	--	--	--	--	--	--	--	-	-	-
CL2486.Contig1	965	104	2.6585	gi|321475615|gb|EFX86577.1|	55.8	3e-06	hypothetical protein DAPPUDRAFT_97675 [Daphnia pulex]	--	--	--	--	--	--	--	--	--	--	--	--	--	--	-	-	-
CL2487.Contig1	307	57	4.5799	--	--	--	--	--	--	--	--	--	--	--	--	--	--	--	--	--	--	-	-	-
CL2488.Contig1	297	34	2.8239	--	--	--	--	--	--	--	--	--	--	--	--	--	--	--	--	--	--	-	-	-
CL2489.Contig1	314	24	1.8854	--	--	--	--	--	--	--	--	--	--	--	--	--	--	--	--	--	--	-	-	-
CL249.Contig1	1208	88	1.797	--	--	--	--	--	--	--	--	--	--	--	--	--	--	--	--	--	--	-	-	-
CL249.Contig2	1272	152	2.9477	--	--	--	--	--	--	--	--	--	--	--	--	--	--	--	--	--	--	-	-	-
CL2490.Contig1	478	32	1.6514	--	--	--	--	--	--	--	--	--	--	--	--	--	--	--	--	--	--	-	-	-
CL2491.Contig1	398	85	5.2682	--	--	--	--	--	--	--	--	--	--	--	--	--	--	--	--	--	--	-	-	-
CL2492.Contig1	163	14	2.1187	--	--	--	--	--	--	--	--	--	--	--	--	--	--	--	--	--	--	-	-	-
CL2494.Contig1	287	34	2.9223	--	--	--	--	--	--	--	--	--	--	--	--	--	--	--	--	--	--	-	-	-
CL2495.Contig1	220	46	5.1577	--	--	--	--	--	--	--	--	--	--	--	--	--	--	--	--	--	--	-	-	-
CL2496.Contig1	267	48	4.4346	gi|600833|gb|AAC46945.1|	102	4e-21	mariner transposase [Chrysoperla plorabunda]	--	--	--	--	--	--	--	--	--	--	--	--	--	--	-	-	-
CL2497.Contig1	335	20	1.4727	--	--	--	--	--	--	--	--	--	--	--	--	--	--	--	--	--	--	-	-	-
CL2498.Contig1	284	29	2.5189	--	--	--	--	--	--	--	--	--	--	--	--	--	--	--	--	--	--	-	-	-
CL2499.Contig1	217	6	0.682	--	--	--	--	--	--	--	--	--	--	--	--	--	--	--	--	--	--	-	-	-
CL25.Contig1	6455	34	0.1299	gi|156544931|ref|XP_001603881.1|	740	0	PREDICTED: lissencephaly-1 homolog [Nasonia vitripennis]	sp|B4JWA1|LIS1_DROGR	717	0	Lissencephaly-1 homolog OS=Drosophila grimshawi GN=Lis-1 PE=3 SV=1	all0438_2	193	4e-48	COG2319	FOG: WD40 repeat	K01062	0	740	nvi:100113798	1-alkyl-2-acetylglycerophosphocholine esterase [EC:3.1.1.47]	GO:0007097//nuclear migration;GO:0000075//cell cycle checkpoint;GO:0051297//centrosome organization;GO:0048812//neuron projection morphogenesis;GO:0007051//spindle organization;GO:0010970;GO:0051276//chromosome organization;GO:0015031//protein transport;GO:0010769;GO:0006403//RNA localization;GO:0003002;GO:0007420//brain development;GO:0001709//cell fate determination;GO:0019222//regulation of me…	GO:0005515//protein binding;GO:0016887//ATPase activity	GO:0043005//neuron projection;GO:0044297;GO:0000775//chromosome, centromeric region;GO:0005875//microtubule associated complex;GO:0005876//spindle microtubule;GO:0044444//cytoplasmic part;GO:0000922//spindle pole
CL250.Contig1	2554	0	0	gi|328786043|ref|XP_394026.2|	317	1e-84	PREDICTED: pre-mRNA-splicing factor Syf2-like [Apis mellifera]	sp|Q28G05|SYF2_XENTR	279	6e-74	Pre-mRNA-splicing factor syf2 OS=Xenopus tropicalis GN=syf2 PE=2 SV=1	--	--	--	--	--	K12868	2e-85	317	ame:410547	pre-mRNA-splicing factor SYF2	-	-	-
CL250.Contig2	2976	0	0	gi|328786043|ref|XP_394026.2|	345	1e-92	PREDICTED: pre-mRNA-splicing factor Syf2-like [Apis mellifera]	sp|Q6DV01|SYF2_GECJA	297	4e-79	Pre-mRNA-splicing factor syf2 OS=Gecko japonicus GN=syf2 PE=2 SV=1	--	--	--	--	--	K12868	1e-93	345	ame:410547	pre-mRNA-splicing factor SYF2	-	-	-
CL2500.Contig1	225	11	1.206	gi|241260827|ref|XP_002405015.1|	52	8e-06	conserved hypothetical protein [Ixodes scapularis] >gi|215496743|gb|EEC06383.1| conserved hypothetical protein [Ixodes scapularis]	--	--	--	--	--	--	--	--	--	--	--	--	--	--	-	-	-
CL2501.Contig1	269	23	2.1091	--	--	--	--	--	--	--	--	--	--	--	--	--	--	--	--	--	--	-	-	-
CL2502.Contig1	190	24	3.1159	--	--	--	--	--	--	--	--	--	--	--	--	--	--	--	--	--	--	-	-	-
CL2503.Contig1	422	42	2.455	--	--	--	--	--	--	--	--	--	--	--	--	--	--	--	--	--	--	-	-	-
CL2504.Contig1	285	19	1.6445	--	--	--	--	--	--	--	--	--	--	--	--	--	--	--	--	--	--	-	-	-
CL2505.Contig1	969	359	9.1389	--	--	--	--	--	--	--	--	--	--	--	--	--	--	--	--	--	--	-	-	-
CL2506.Contig1	206	9	1.0777	--	--	--	--	--	--	--	--	--	--	--	--	--	--	--	--	--	--	-	-	-
CL2508.Contig1	375	22	1.4472	--	--	--	--	--	--	--	--	--	--	--	--	--	--	--	--	--	--	-	-	-
CL2509.Contig1	416	43	2.5498	gi|298204349|gb|ADI61823.1|	62	7e-15	endonuclease-reverse transcriptase [Bombyx mori]	--	--	--	--	--	--	--	--	--	K14032	1e-08	58.2	nvi:100114206	nuclear receptor subfamily 2 group F member 3	-	-	-
CL251.Contig2	577	70	2.9926	--	--	--	--	--	--	--	--	--	--	--	--	--	--	--	--	--	--	-	-	-
CL2510.Contig1	190	3055	396.625	gi|332860424|ref|XP_003317434.1|	52.4	6e-06	PREDICTED: hypothetical protein LOC100609033 [Pan troglodytes]	--	--	--	--	--	--	--	--	--	--	--	--	--	--	-	-	-
CL2512.Contig1	353	1	0.0699	--	--	--	--	--	--	--	--	--	--	--	--	--	--	--	--	--	--	-	-	-
CL2513.Contig1	292	60	5.0686	--	--	--	--	--	--	--	--	--	--	--	--	--	--	--	--	--	--	-	-	-
CL2514.Contig1	341	132	9.5487	--	--	--	--	--	--	--	--	--	--	--	--	--	--	--	--	--	--	-	-	-
CL2515.Contig1	658	12	0.4499	gi|307168548|gb|EFN61606.1|	290	3e-77	Nucleolar complex protein 4-like protein B [Camponotus floridanus]	sp|Q6NRQ2|NOC41_XENLA	197	6e-50	Nucleolar complex protein 4 homolog A OS=Xenopus laevis GN=noc4l-a PE=2 SV=1	--	--	--	--	--	K14771	3e-76	284	ame:411404	U3 small nucleolar RNA-associated protein 19	-	-	-
CL2517.Contig1	296	87	7.2502	--	--	--	--	--	--	--	--	--	--	--	--	--	--	--	--	--	--	-	-	-
CL252.Contig1	596	131	5.4219	gi|221128543|ref|XP_002160419.1|	120	3e-26	PREDICTED: similar to reverse transcriptase-like protein [Hydra magnipapillata]	sp|Q95SX7|RTBS_DROME	78.2	4e-14	Probable RNA-directed DNA polymerase from transposon BS OS=Drosophila melanogaster GN=RTase PE=2 SV=1	--	--	--	--	--	K03511	1e-08	60.1	hmg:100197887	DNA polymerase kappa subunit [EC:2.7.7.7]	-	-	-
CL252.Contig2	2394	216	2.2256	gi|221129875|ref|XP_002158467.1|	164	2e-38	PREDICTED: similar to ORF2-encoded protein, partial [Hydra magnipapillata]	sp|P21329|RTJK_DROFU	96.3	9e-19	RNA-directed DNA polymerase from mobile element jockey OS=Drosophila funebris GN=pol PE=1 SV=1	--	--	--	--	--	K03511	1e-29	132	hmg:100197887	DNA polymerase kappa subunit [EC:2.7.7.7]	-	-	-
CL252.Contig3	4658	1214	6.429	gi|47605528|sp|Q964R0.1|CP6K1_BLAGE	516	1e-144	RecName: Full=Cytochrome P450 6k1; AltName: Full=CYPVIK1 >gi|14268818|gb|AAK57914.1|AF281328_1 cytochrome P450 CYP6K1 [Blattella germanica]	sp|Q964R0|CP6K1_BLAGE	516	6e-145	Cytochrome P450 6k1 OS=Blattella germanica GN=CYP6K1 PE=2 SV=1	alr1450	110	2e-23	COG2124	Cytochrome P450	K14999	4e-115	417	nvi:100114302	cytochrome P450, family 6, subfamily G, polypeptide 1 [EC:1.14.-.-]	-	-	-
CL2521.Contig1	154	1	0.1602	--	--	--	--	--	--	--	--	--	--	--	--	--	--	--	--	--	--	-	-	-
CL2522.Contig1	415	21	1.2482	--	--	--	--	--	--	--	--	--	--	--	--	--	--	--	--	--	--	-	-	-
CL2523.Contig1	814	168	5.0911	gi|307187010|gb|EFN72328.1|	59.3	2e-07	Histone-lysine N-methyltransferase SETMAR [Camponotus floridanus]	--	--	--	--	--	--	--	--	--	--	--	--	--	--	-	-	-
CL2524.Contig1	281	45	3.9503	--	--	--	--	--	--	--	--	--	--	--	--	--	--	--	--	--	--	-	-	-
CL2525.Contig1	264	6	0.5606	--	--	--	--	--	--	--	--	--	--	--	--	--	--	--	--	--	--	-	-	-
CL2527.Contig1	181	8	1.0903	--	--	--	--	--	--	--	--	--	--	--	--	--	--	--	--	--	--	-	-	-
CL2529.Contig1	201	6	0.7363	gi|270016838|gb|EFA13284.1|	60.8	2e-08	hypothetical protein TcasGA2_TC010304 [Tribolium castaneum]	--	--	--	--	--	--	--	--	--	--	--	--	--	--	-	-	-
CL253.Contig1	899	162	4.4451	gi|307177562|gb|EFN66655.1|	247	6e-64	Putative uncharacterized protein FLJ37770 [Camponotus floridanus]	sp|Q53H47|SETMR_HUMAN	82.8	3e-15	Histone-lysine N-methyltransferase SETMAR OS=Homo sapiens GN=SETMAR PE=1 SV=1	--	--	--	--	--	K11433	2e-15	83.2	mcc:703880	histone-lysine N-methyltransferase SETMAR [EC:2.1.1.43]	-	-	-
CL2530.Contig1	207	6	0.715	--	--	--	--	--	--	--	--	--	--	--	--	--	--	--	--	--	--	-	-	-
CL2532.Contig1	388	88	5.5947	--	--	--	--	--	--	--	--	--	--	--	--	--	--	--	--	--	--	-	-	-
CL2533.Contig1	448	46	2.5328	--	--	--	--	--	--	--	--	--	--	--	--	--	--	--	--	--	--	-	-	-
CL2534.Contig1	365	30	2.0275	--	--	--	--	--	--	--	--	--	--	--	--	--	--	--	--	--	--	-	-	-
CL2535.Contig1	378	180	11.7464	--	--	--	--	--	--	--	--	--	--	--	--	--	--	--	--	--	--	-	-	-
CL2536.Contig1	381	30	1.9423	gi|328785278|ref|XP_001120325.2|	135	4e-31	PREDICTED: PI-PLC X domain-containing protein 3-like [Apis mellifera]	sp|Q0VAA5|PLCX2_HUMAN	108	8e-24	PI-PLC X domain-containing protein 2 OS=Homo sapiens GN=PLCXD2 PE=1 SV=1	--	--	--	--	--	--	--	--	--	--	-	GO:0003824//catalytic activity	-
CL2538.Contig1	233	12	1.2704	--	--	--	--	--	--	--	--	--	--	--	--	--	--	--	--	--	--	-	-	-
CL2539.Contig1	532	65	3.0139	gi|116007180|ref|NP_001036285.1|	82	1e-14	RunxA [Drosophila melanogaster] >gi|113193619|gb|ABI30990.1| RunxA [Drosophila melanogaster]	sp|A2TED3|SOX1_XENTR	50.8	5e-06	Transcription factor Sox-1 OS=Xenopus tropicalis GN=sox1 PE=2 SV=1	--	--	--	--	--	K09182	4e-09	60.8	dpe:Dper_GL23278	GATA-binding protein 1/2/3	-	GO:0005488//binding	-
CL254.Contig1	5800	0	0	gi|345496482|ref|XP_001601926.2|	2587	0	PREDICTED: disco-interacting protein 2-like [Nasonia vitripennis]	sp|Q9W0S9|DIP2_DROME	2151	0	Disco-interacting protein 2 OS=Drosophila melanogaster GN=DIP2 PE=1 SV=2	SPAC56F8.02	280	2e-74	COG0318	Acyl-CoA synthetases (AMP-forming)/AMP-acid ligases II	--	--	--	--	--	-	-	-
CL254.Contig2	6040	16	0.0653	gi|345496482|ref|XP_001601926.2|	2590	0	PREDICTED: disco-interacting protein 2-like [Nasonia vitripennis]	sp|Q9W0S9|DIP2_DROME	2152	0	Disco-interacting protein 2 OS=Drosophila melanogaster GN=DIP2 PE=1 SV=2	SPAC56F8.02	280	2e-74	COG0318	Acyl-CoA synthetases (AMP-forming)/AMP-acid ligases II	K14400	5e-06	55.5	dmo:Dmoj_GI18953	pre-mRNA cleavage complex 2 protein Pcf11	-	-	-
CL254.Contig3	5764	14	0.0599	gi|345496482|ref|XP_001601926.2|	2566	0	PREDICTED: disco-interacting protein 2-like [Nasonia vitripennis]	sp|Q9W0S9|DIP2_DROME	2161	0	Disco-interacting protein 2 OS=Drosophila melanogaster GN=DIP2 PE=1 SV=2	SPAC56F8.02	280	2e-74	COG0318	Acyl-CoA synthetases (AMP-forming)/AMP-acid ligases II	--	--	--	--	--	-	-	-
CL254.Contig4	5774	82	0.3503	gi|328699512|ref|XP_001952804.2|	2611	0	PREDICTED: disco-interacting protein 2-like isoform 1 [Acyrthosiphon pisum]	sp|Q9W0S9|DIP2_DROME	2160	0	Disco-interacting protein 2 OS=Drosophila melanogaster GN=DIP2 PE=1 SV=2	SPAC56F8.02	280	2e-74	COG0318	Acyl-CoA synthetases (AMP-forming)/AMP-acid ligases II	--	--	--	--	--	-	-	-
CL254.Contig5	5810	6	0.0255	gi|328699512|ref|XP_001952804.2|	2600	0	PREDICTED: disco-interacting protein 2-like isoform 1 [Acyrthosiphon pisum]	sp|Q9W0S9|DIP2_DROME	2149	0	Disco-interacting protein 2 OS=Drosophila melanogaster GN=DIP2 PE=1 SV=2	SPAC56F8.02	280	2e-74	COG0318	Acyl-CoA synthetases (AMP-forming)/AMP-acid ligases II	--	--	--	--	--	-	-	-
CL254.Contig6	6004	4	0.0164	gi|328699510|ref|XP_003240957.1|	2592	0	PREDICTED: disco-interacting protein 2-like isoform 2 [Acyrthosiphon pisum]	sp|Q9W0S9|DIP2_DROME	2162	0	Disco-interacting protein 2 OS=Drosophila melanogaster GN=DIP2 PE=1 SV=2	SPAC56F8.02	280	2e-74	COG0318	Acyl-CoA synthetases (AMP-forming)/AMP-acid ligases II	--	--	--	--	--	-	-	-
CL2540.Contig1	283	35	3.0507	--	--	--	--	--	--	--	--	--	--	--	--	--	--	--	--	--	--	-	-	-
CL2541.Contig1	319	58	4.485	--	--	--	--	--	--	--	--	--	--	--	--	--	--	--	--	--	--	-	-	-
CL2542.Contig1	279	5	0.4421	--	--	--	--	--	--	--	--	--	--	--	--	--	--	--	--	--	--	-	-	-
CL2543.Contig1	743	229	7.6027	gi|126303903|ref|XP_001375626.1|	96.3	1e-18	PREDICTED: protein kinase C epsilon type [Monodelphis domestica]	sp|P10830|KPCE_RABIT	94.4	7e-19	Protein kinase C epsilon type OS=Oryctolagus cuniculus GN=PRKCE PE=2 SV=1	SPAC17G8.14c_2	70.1	4e-12	COG0515	Serine/threonine protein kinase	K06068	2e-19	96.3	mdo:100032210	novel protein kinase C [EC:2.7.11.13]	GO:0001932//regulation of protein amino acid phosphorylation;GO:0007610//behavior	GO:0019900//kinase binding;GO:0004697//protein kinase C activity;GO:0019904//protein domain specific binding	GO:0043231//intracellular membrane-bounded organelle;GO:0016020//membrane
CL2544.Contig1	457	176	9.4999	gi|270016838|gb|EFA13284.1|	108	9e-23	hypothetical protein TcasGA2_TC010304 [Tribolium castaneum]	--	--	--	--	--	--	--	--	--	--	--	--	--	--	-	-	-
CL2545.Contig1	287	14	1.2033	--	--	--	--	--	--	--	--	--	--	--	--	--	--	--	--	--	--	-	-	-
CL2546.Contig1	264	23	2.1491	--	--	--	--	--	--	--	--	--	--	--	--	--	--	--	--	--	--	-	-	-
CL2547.Contig1	287	23	1.9768	--	--	--	--	--	--	--	--	--	--	--	--	--	--	--	--	--	--	-	-	-
CL2548.Contig1	245	37	3.7253	--	--	--	--	--	--	--	--	--	--	--	--	--	--	--	--	--	--	-	-	-
CL2549.Contig1	169	4	0.5838	--	--	--	--	--	--	--	--	--	--	--	--	--	--	--	--	--	--	-	-	-
CL255.Contig1	439	0	0	--	--	--	--	--	--	--	--	--	--	--	--	--	--	--	--	--	--	-	-	-
CL255.Contig2	377	0	0	--	--	--	--	--	--	--	--	--	--	--	--	--	--	--	--	--	--	-	-	-
CL2551.Contig1	310	34	2.7055	--	--	--	--	--	--	--	--	--	--	--	--	--	--	--	--	--	--	-	-	-
CL2552.Contig1	494	100	4.9934	gi|328724970|ref|XP_003248303.1|	137	2e-31	PREDICTED: craniofacial development protein 2-like [Acyrthosiphon pisum]	sp|O02751|CFDP2_BOVIN	75.1	2e-13	Craniofacial development protein 2 OS=Bos taurus GN=CFDP2 PE=1 SV=2	--	--	--	--	--	--	--	--	--	--	-	-	-
CL2554.Contig1	253	18	1.755	--	--	--	--	--	--	--	--	--	--	--	--	--	--	--	--	--	--	-	-	-
CL2555.Contig1	287	33	2.8363	--	--	--	--	--	--	--	--	--	--	--	--	--	--	--	--	--	--	-	-	-
CL2556.Contig1	501	233	11.4721	--	--	--	--	--	--	--	--	--	--	--	--	--	--	--	--	--	--	-	-	-
CL2557.Contig1	333	30	2.2223	--	--	--	--	--	--	--	--	--	--	--	--	--	--	--	--	--	--	-	-	-
CL2558.Contig1	280	12	1.0572	--	--	--	--	--	--	--	--	--	--	--	--	--	--	--	--	--	--	-	-	-
CL2559.Contig1	583	50	2.1156	--	--	--	--	--	--	--	--	--	--	--	--	--	--	--	--	--	--	-	-	-
CL256.Contig1	506	385	18.7687	--	--	--	--	--	--	--	--	--	--	--	--	--	--	--	--	--	--	-	-	-
CL2560.Contig1	297	44	3.6544	gi|345487544|ref|XP_001601754.2|	91.3	1e-17	PREDICTED: LOW QUALITY PROTEIN: baculoviral IAP repeat-containing protein 6 [Nasonia vitripennis]	sp|Q9NR09|BIRC6_HUMAN	55.8	8e-08	Baculoviral IAP repeat-containing protein 6 OS=Homo sapiens GN=BIRC6 PE=1 SV=2	--	--	--	--	--	K10586	4e-16	83.2	nvi:100117554	baculoviral IAP repeat-containing protein 6 (apollon) [EC:6.3.2.19]	GO:0044260;GO:0060255;GO:0019538//protein metabolic process;GO:0007281//germ cell development;GO:0043066//negative regulation of apoptosis	GO:0016881//acid-amino acid ligase activity	-
CL2561.Contig1	284	13	1.1291	--	--	--	--	--	--	--	--	--	--	--	--	--	--	--	--	--	--	-	-	-
CL2562.Contig1	575	109	4.6761	gi|221128543|ref|XP_002160419.1|	65.5	1e-09	PREDICTED: similar to reverse transcriptase-like protein [Hydra magnipapillata]	--	--	--	--	--	--	--	--	--	K03511	6e-10	63.9	hmg:100197887	DNA polymerase kappa subunit [EC:2.7.7.7]	-	-	-
CL2563.Contig1	300	21	1.7267	--	--	--	--	--	--	--	--	--	--	--	--	--	--	--	--	--	--	-	-	-
CL2566.Contig1	580	371	15.7786	--	--	--	--	--	--	--	--	--	--	--	--	--	--	--	--	--	--	-	-	-
CL2567.Contig1	279	14	1.2378	--	--	--	--	--	--	--	--	--	--	--	--	--	--	--	--	--	--	-	-	-
CL2568.Contig1	307	73	5.8655	--	--	--	--	--	--	--	--	--	--	--	--	--	--	--	--	--	--	-	-	-
CL2569.Contig1	457	19	1.0256	--	--	--	--	--	--	--	--	--	--	--	--	--	--	--	--	--	--	-	-	-
CL257.Contig1	3594	0	0	--	--	--	--	--	--	--	--	--	--	--	--	--	--	--	--	--	--	-	-	-
CL257.Contig2	2515	20	0.1962	--	--	--	--	--	--	--	--	--	--	--	--	--	--	--	--	--	--	-	-	-
CL2570.Contig1	379	14389	936.514	--	--	--	--	--	--	--	--	--	--	--	--	--	--	--	--	--	--	-	-	-
CL2571.Contig1	301	7	0.5737	--	--	--	--	--	--	--	--	--	--	--	--	--	--	--	--	--	--	-	-	-
CL2572.Contig1	515	112	5.3646	--	--	--	--	--	--	--	--	--	--	--	--	--	--	--	--	--	--	-	-	-
CL2573.Contig1	303	13	1.0583	--	--	--	--	--	--	--	--	--	--	--	--	--	--	--	--	--	--	-	-	-
CL2574.Contig1	501	14	0.6893	gi|186477888|gb|ACC85688.1|	194	1e-48	actin [Sarcoptes scabiei type hominis]	sp|P10986|ACT4_CAEEL	193	4e-49	Actin-4 OS=Caenorhabditis elegans GN=act-4 PE=2 SV=2	SPBC32H8.12c	183	1e-46	COG5277	Actin and related proteins	K05692	4e-49	193	cbr:CBG14574	actin beta/gamma 1	GO:0016477//cell migration;GO:0033205//cytokinesis during cell cycle;GO:0002164//larval development;GO:0007010//cytoskeleton organization;GO:0006897//endocytosis;GO:0048806//genitalia development;GO:0009790//embryonic development	GO:0005198//structural molecule activity;GO:0032559//adenyl ribonucleotide binding	GO:0015629//actin cytoskeleton
CL2575.Contig1	512	78	3.7579	--	--	--	--	--	--	--	--	--	--	--	--	--	--	--	--	--	--	-	-	-
CL2576.Contig1	230	36	3.861	--	--	--	--	--	--	--	--	--	--	--	--	--	--	--	--	--	--	-	-	-
CL2577.Contig1	230	8	0.858	--	--	--	--	--	--	--	--	--	--	--	--	--	--	--	--	--	--	-	-	-
CL2578.Contig1	374	112	7.387	--	--	--	--	--	--	--	--	--	--	--	--	--	--	--	--	--	--	-	-	-
CL2579.Contig1	274	6	0.5402	--	--	--	--	--	--	--	--	--	--	--	--	--	--	--	--	--	--	-	-	-
CL258.Contig1	194	48	6.1033	--	--	--	--	--	--	--	--	--	--	--	--	--	--	--	--	--	--	-	-	-
CL2580.Contig1	314	77	6.049	--	--	--	--	--	--	--	--	--	--	--	--	--	--	--	--	--	--	-	-	-
CL2581.Contig1	270	21	1.9186	--	--	--	--	--	--	--	--	--	--	--	--	--	--	--	--	--	--	-	-	-
CL2582.Contig1	259	152	14.4766	--	--	--	--	--	--	--	--	--	--	--	--	--	--	--	--	--	--	-	-	-
CL2583.Contig1	264	19	1.7753	--	--	--	--	--	--	--	--	--	--	--	--	--	--	--	--	--	--	-	-	-
CL2584.Contig1	276	14	1.2512	--	--	--	--	--	--	--	--	--	--	--	--	--	--	--	--	--	--	-	-	-
CL2585.Contig1	256	2	0.1927	--	--	--	--	--	--	--	--	--	--	--	--	--	--	--	--	--	--	-	-	-
CL2586.Contig1	436	66	3.7341	--	--	--	--	--	--	--	--	--	--	--	--	--	--	--	--	--	--	-	-	-
CL2587.Contig1	264	92	8.5962	--	--	--	--	--	--	--	--	--	--	--	--	--	--	--	--	--	--	-	-	-
CL2588.Contig1	251	68	6.6828	--	--	--	--	--	--	--	--	--	--	--	--	--	--	--	--	--	--	-	-	-
CL2589.Contig1	520	0	0	--	--	--	--	--	--	--	--	--	--	--	--	--	--	--	--	--	--	-	-	-
CL259.Contig1	3120	2	0.0158	gi|340716913|ref|XP_003396935.1|	486	1e-135	PREDICTED: LOW QUALITY PROTEIN: SPARC-related modular calcium-binding protein 1-like [Bombus terrestris]	sp|Q8BLY1|SMOC1_MOUSE	145	2e-33	SPARC-related modular calcium-binding protein 1 OS=Mus musculus GN=Smoc1 PE=2 SV=2	--	--	--	--	--	K06826	2e-12	75.5	dre:373088	nidogen (entactin)	-	-	-
CL259.Contig2	3198	0	0	gi|340716913|ref|XP_003396935.1|	501	1e-140	PREDICTED: LOW QUALITY PROTEIN: SPARC-related modular calcium-binding protein 1-like [Bombus terrestris]	sp|Q8BLY1|SMOC1_MOUSE	156	1e-36	SPARC-related modular calcium-binding protein 1 OS=Mus musculus GN=Smoc1 PE=2 SV=2	--	--	--	--	--	K06826	1e-08	63.2	ecb:100058173	nidogen (entactin)	-	-	-
CL2590.Contig1	246	74	7.4203	--	--	--	--	--	--	--	--	--	--	--	--	--	--	--	--	--	--	-	-	-
CL2591.Contig1	274	13	1.1704	--	--	--	--	--	--	--	--	--	--	--	--	--	--	--	--	--	--	-	-	-
CL2592.Contig1	619	37	1.4745	gi|300795829|ref|NP_001179710.1|	68.2	2e-10	ankyrin repeat and SOCS box protein 13 [Bos taurus] >gi|296481369|gb|DAA23484.1| ankyrin repeat and SOCS box-containing 13-like [Bos taurus]	sp|Q8VBX0|ASB13_MOUSE	62.8	2e-09	Ankyrin repeat and SOCS box protein 13 OS=Mus musculus GN=Asb13 PE=2 SV=1	--	--	--	--	--	K10335	4e-11	68.2	bta:533598	ankyrin repeat and SOCS box protein 13	-	-	-
CL2593.Contig1	391	17	1.0725	--	--	--	--	--	--	--	--	--	--	--	--	--	--	--	--	--	--	-	-	-
CL2594.Contig1	1032	145	3.4659	--	--	--	--	--	--	--	--	--	--	--	--	--	--	--	--	--	--	-	-	-
CL2595.Contig1	234	23	2.4246	--	--	--	--	--	--	--	--	--	--	--	--	--	--	--	--	--	--	-	-	-
CL2596.Contig1	565	142	6.1996	gi|119624987|gb|EAX04582.1|	53.1	6e-07	hCG1999844 [Homo sapiens]	sp|Q8MP30|Y7791_DICDI	50.1	2e-06	Uncharacterized histidine-rich protein DDB_G0274557 OS=Dictyostelium discoideum GN=DDB_G0274557 PE=4 SV=1	--	--	--	--	--	--	--	--	--	--	-	-	-
[truncated: 114,906 more rows]
