# Supplementary material for: Characterization of Head Transcriptome and Analysis of Gene Expression Involved in Caste Differentiation and Aggression in Odontotermes formosanus (Shiraki)
Source: PLoS One. 2012 Nov 29;7(11):e50383. doi: 10.1371/journal.pone.0050383 (PMC3510212; doi:10.1371/journal.pone.0050383)
Supplement: Table S3 — Predicted EST-SSRs in the head transcriptome of Odontotermes formosanus . (XLSX) [file pone.0050383.s005.xlsx]

## Sheet: Sheet1
Row	Sequence ID	Period Size	Period	Repeat	Start	End	Length	Copy Num.	Score	Template length
1	Unigene13 size 283 gap 0 0%	4	TTAT	TTATTTATTTACTTATTTATTGATTTATTT	231	260	28	7	14	283
2	Unigene35 size 426 gap 0 0%	2	AC	ACACACACACACACACACA	408	426	18	9	17	426
3	Unigene36 size 387 gap 0 0%	6	GCTGCA	GCTGCAGCTGCAGCAGCTGCTGCAGCTGC	112	140	24	4	11	387
4	Unigene54 size 245 gap 0 0%	4	ACAT	ACATACATACATACATACA	197	215	16	4	15	245
5	Unigene60 size 418 gap 0 0%	3	CAT	CATCATCATCATCATCGTCATCA	1	23	21	7	14	418
6	Unigene70 size 341 gap 0 0%	4	TTGA	TTGATTGATTGATTGATT	69	86	16	4	14	341
7	Unigene128 size 540 gap 0 0%	3	GAA	GAAGAAGAAGAAGAAGAAGAAGA	518	540	21	7	20	540
8	Unigene132 size 545 gap 0 0%	2	AC	TGTGTGTGTGTGTGTG	103	118	16	8	14	545
9	Unigene138 size 489 gap 0 0%	3	AAG	AAGAAGAAGAGGAAGAA	184	200	15	5	8	489
10	Unigene149 size 341 gap 0 0%	3	TTC	TTCTTCTTCTTCTTCT	95	110	15	5	13	341
11	Unigene150 size 223 gap 0 0%	2	AC	TGTGTGTGTGTGTGTGTGTGT	1	21	20	10	19	223
12	Unigene173 size 252 gap 0 0%	2	AC	CACACACATACACACA	9	24	16	8	8	252
13	Unigene195 size 318 gap 0 0%	4	GTTA	GTTAGTTAGTTAGTTAGTTAGTT	1	23	20	5	19	318
14	Unigene203 size 186 gap 0 0%	5	ATGAC	ATGACATGACATGACATAACATGAC	155	179	25	5	14	186
15	Unigene206 size 361 gap 0 0%	2	AC	TATATATATATATATA	205	220	16	8	14	361
16	Unigene250 size 374 gap 0 0%	2	AC	TATATATATATAT	103	115	12	6	11	374
17	Unigene277 size 225 gap 0 0%	3	GAT	GATGATGATGATGATGATGATGA	203	225	21	7	20	225
18	Unigene287 size 322 gap 0 0%	3	TCT	TCTTCTTCTACTTCTT	213	228	15	5	7	322
19	Unigene309 size 386 gap 0 0%	4	AACA	AACAAACAAACAAACAAA	316	333	16	4	14	386
20	Unigene314 size 405 gap 0 0%	3	ATT	ATTATTATTATTATTA	96	111	15	5	13	405
21	Unigene320 size 640 gap 0 0%	5	AACCT	AACCTAACCTAACCTAACCTAACC	617	640	20	4	19	640
22	Unigene323 size 461 gap 0 0%	2	AC	ACACACACACACACACAC	1	18	18	9	16	461
23	Unigene328 size 208 gap 0 0%	4	TACA	TACATACATACATACATA	185	202	16	4	14	208
24	Unigene357 size 296 gap 0 0%	3	GTA	GTAGTAGTAGTAGTAGTAGTA	1	21	21	7	18	296
25	Unigene370 size 158 gap 0 0%	2	AC	TGTGTGTGTGTGTGTGTGT	1	19	18	9	17	158
26	Unigene375 size 344 gap 0 0%	2	AC	CACACACACACA	219	230	12	6	10	344
27	Unigene375 size 344 gap 0 0%	2	AC	CACACACACACACACACACA	325	344	20	10	18	344
28	Unigene380 size 287 gap 0 0%	2	AC	CACACACACACACTCACACA	98	117	20	10	12	287
29	Unigene387 size 752 gap 0 0%	4	CTTT	CTTTCTTTCTTTCTTTCTTTCTT	1	23	20	5	19	752
30	Unigene392 size 269 gap 0 0%	2	AC	GTGTGTGTGTGTGTGTGTG	1	19	18	9	17	269
31	Unigene396 size 293 gap 0 0%	4	AGTG	AGTGAGTGAGTGAGTGAG	1	18	16	4	14	293
32	Unigene396 size 293 gap 0 0%	4	GCAA	GCAAGCAAGCAAGCAAGCAAGCAA	30	53	24	6	20	293
33	Unigene543 size 401 gap 0 0%	4	ATAC	ATACATACATACATACAT	1	18	16	4	14	401
34	Unigene552 size 196 gap 0 0%	2	AC	TATATATATATA	5	16	12	6	10	196
35	Unigene553 size 418 gap 0 0%	2	AC	GTGTGTGCTGTGTGTG	41	56	16	8	8	418
36	Unigene554 size 387 gap 0 0%	2	AC	GTGTGTGCTGTGTGTG	41	56	16	8	8	387
37	Unigene558 size 367 gap 0 0%	2	AC	ACACACACAAACACACACA	80	98	18	9	11	367
38	Unigene571 size 480 gap 0 0%	2	AC	AGAGAGAGGAGAGAG	32	46	14	7	8	480
39	Unigene572 size 197 gap 0 0%	2	AC	TGTGTGTGTGTGT	185	197	12	6	11	197
40	Unigene588 size 192 gap 0 0%	3	TGA	TGATGATGATGATGATGATG	1	20	18	6	17	192
41	Unigene594 size 474 gap 0 0%	3	TTC	TTCTTCTTCTTCATTCTTCTTCTTCTTC	1	28	27	9	19	474
42	Unigene594 size 474 gap 0 0%	3	ATC	ATCATCATCACCATCAACATCATC	41	64	24	8	9	474
43	Unigene603 size 252 gap 0 0%	4	CAGT	CAGTCAGTCAGTCAGTCAGTCA	1	22	20	5	18	252
44	Unigene606 size 347 gap 0 0%	4	ACAT	ACATACATACATACATAC	330	347	16	4	14	347
45	Unigene608 size 425 gap 0 0%	2	AC	TGTGTGTGTGTGTGT	387	401	14	7	13	425
46	Unigene608 size 425 gap 0 0%	2	AC	ACACACACATACACACACACACA	402	424	22	11	15	425
47	Unigene613 size 186 gap 0 0%	6	CTTTAC	CTTTACCTTTACCTTTACCTTTAC	163	186	24	4	18	186
48	Unigene660 size 259 gap 0 0%	3	ATT	ATTATTATTATTTATTATT	134	152	18	6	10	259
49	Unigene720 size 545 gap 0 0%	2	AC	TATATATATATA	491	502	12	6	10	545
50	Unigene728 size 390 gap 0 0%	2	AC	CTCTCTCTCTCT	73	84	12	6	10	390
51	Unigene733 size 467 gap 0 0%	4	TTAT	TTATTTATTTATTTATTTA	253	271	16	4	15	467
52	Unigene754 size 1050 gap 0 0%	3	GGT	GGTGGTGGTGGCGGTGGTGGTGG	480	502	21	7	14	1050
53	Unigene757 size 296 gap 0 0%	4	ATTG	ATTGATTGACTGATTGATTGA	106	126	20	5	11	296
54	Unigene775 size 275 gap 0 0%	3	CTG	CTGCTGCTGCTGCTGCT	199	215	15	5	14	275
55	Unigene792 size 216 gap 0 0%	2	AC	CACACACACACACA	196	209	14	7	12	216
56	Unigene806 size 194 gap 0 0%	4	TAGT	TAGTTAGTTAGTTAGTTAGTT	171	191	20	5	17	194
57	Unigene810 size 198 gap 0 0%	3	AAT	AATAATAAATAATAA	140	154	15	5	6	198
58	Unigene819 size 383 gap 0 0%	3	TAC	TACTACTACTACAGCTACTACTACTACTA	258	286	27	9	15	383
59	Unigene821 size 305 gap 0 0%	4	GTAA	GTAAGTAAGTAATTAAGTAAGTA	1	23	20	5	13	305
60	Unigene840 size 409 gap 0 0%	3	TAA	TAATAATAATAATAATAA	384	401	18	6	15	409
61	Unigene846 size 476 gap 0 0%	4	TCAG	TCAGTCAGTCAGTCAGTCAGTCA	393	415	20	5	19	476
62	Unigene867 size 1040 gap 0 0%	6	AGAAAT	AGAAATAGAAATAAAATTGAAATAG	59	83	24	4	8	1040
63	Unigene919 size 207 gap 0 0%	5	TTAGT	TTAGTTTAGTTTAGTTTAGTTTA	1	23	20	4	18	207
64	Unigene923 size 226 gap 0 0%	4	AGTA	AGTAAGTAAGTAAGTAA	7	23	16	4	13	226
65	Unigene924 size 224 gap 0 0%	4	AGTA	AGTAAGTAAGTAAGTAA	7	23	16	4	13	224
66	Unigene928 size 152 gap 0 0%	2	AC	GTGTGTGAGTGTGCGTGTGTGTGT	48	71	24	12	10	152
67	Unigene959 size 717 gap 0 0%	3	TCT	TCTTCTTCTGCTTCTT	295	310	15	5	7	717
68	Unigene962 size 233 gap 0 0%	2	AC	CACACACACACACACACAC	215	233	18	9	17	233
69	Unigene972 size 268 gap 0 0%	3	CAC	CACCACCACCACCACCACCACCA	246	268	21	7	20	268
70	Unigene1027 size 313 gap 0 0%	4	TGTA	TGTATGTATGTATGTA	298	313	16	4	12	313
71	Unigene1035 size 443 gap 0 0%	3	AGT	AGTAGTAGTAGTAGTAG	1	17	15	5	14	443
72	Unigene1040 size 309 gap 0 0%	4	AGTA	AGTAAGTAAGTAAGTAAGTAAG	1	22	20	5	18	309
73	Unigene1044 size 189 gap 0 0%	5	AGCAT	AGCATAGCATAGCATAGCATAGCAT	16	40	25	5	20	189
74	Unigene1054 size 398 gap 0 0%	2	AC	TGTGTGTGTGTGTGT	83	97	14	7	13	398
75	Unigene1067 size 576 gap 0 0%	5	TTCTA	TTCTATTCTATTCTATTCTATTCT	1	24	20	4	19	576
76	Unigene1072 size 209 gap 0 0%	4	TATG	TATGTATGTATGTATGTATGT	1	21	20	5	17	209
77	Unigene1078 size 325 gap 0 0%	3	GCA	GCAGCAGCAGCAGCAGCA	308	325	18	6	15	325
78	Unigene1089 size 155 gap 0 0%	2	AC	TGTGTGTGTGTGTGT	42	56	14	7	13	155
79	Unigene1090 size 471 gap 0 0%	3	ATG	ATGATGATGATGATGATGA	233	251	18	6	16	471
80	Unigene1091 size 499 gap 0 0%	3	ATG	ATGATGATGATGATGATGA	233	251	18	6	16	499
81	Unigene1099 size 217 gap 0 0%	3	TCA	TCATCATCATCATCGTCATCA	58	78	21	7	12	217
82	Unigene1100 size 195 gap 0 0%	3	TCA	TCATCATCATCATCGTCATCA	36	56	21	7	12	195
83	Unigene1105 size 397 gap 0 0%	4	AAAG	AAAGAAAGAAAGAAAGAA	380	397	16	4	14	397
84	Unigene1117 size 203 gap 0 0%	4	TATG	TATGTATGTATATATGTATGTATG	180	203	24	6	14	203
85	Unigene1126 size 218 gap 0 0%	3	TGC	TGCTGCTGATGCTGCTGCTGC	114	134	21	7	12	218
86	Unigene1131 size 366 gap 0 0%	4	TTTC	TTTCTTTCTTTCTTTC	236	251	16	4	12	366
87	Unigene1176 size 491 gap 0 0%	2	AC	GTGTGTGTGTGT	125	136	12	6	10	491
88	Unigene1185 size 262 gap 0 0%	2	AC	CACACACATACACACAC	163	179	16	8	9	262
89	Unigene1201 size 689 gap 0 0%	2	AC	TGTGTGTGATGTGTG	533	547	14	7	7	689
90	Unigene1211 size 446 gap 0 0%	3	TGC	TGCTGCTGTTGCTGCTGCTGCTGC	423	446	24	8	15	446
91	Unigene1218 size 325 gap 0 0%	3	ATG	ATGATGATGATGATGAT	307	323	15	5	14	325
92	Unigene1220 size 648 gap 0 0%	3	GCT	GCTGCTGCTGCTGCTGCTG	1	19	18	6	16	648
93	Unigene1220 size 648 gap 0 0%	3	CTG	CTGCTGCTGCTGCTGCTGCT	629	648	18	6	17	648
94	Unigene1249 size 295 gap 0 0%	2	AC	TGTGTGTGTGTTTGTGTGTG	238	257	20	10	12	295
95	Unigene1288 size 194 gap 0 0%	5	AGGTT	AGGTTAGGTTAGGTTAGGTTAGGT	171	194	20	4	19	194
96	Unigene1316 size 293 gap 0 0%	3	GTT	GTTGTTGTTGTTGTT	11	25	15	5	12	293
97	Unigene1325 size 316 gap 0 0%	4	TGTC	TGTCTGTCTGTCTGTC	110	125	16	4	12	316
98	Unigene1394 size 968 gap 0 0%	4	TGAT	TGATTGATTGATTGATTGATT	53	73	20	5	17	968
99	Unigene1407 size 554 gap 0 0%	2	AC	ACACACACCCACACACACA	464	482	18	9	11	554
100	Unigene1408 size 588 gap 0 0%	2	AC	ACACACACCCACACACACA	498	516	18	9	11	588
101	Unigene1414 size 260 gap 0 0%	2	AC	GTGTGTGTGTGT	196	207	12	6	10	260
102	Unigene1447 size 343 gap 0 0%	2	AC	GAGAGAGAGAGAGAGAGAGAGA	1	22	22	11	20	343
103	Unigene1459 size 160 gap 0 0%	2	AC	CACACACACACACACACA	1	18	18	9	16	160
104	Unigene1482 size 217 gap 0 0%	2	AC	TGTGTGTGTGTGTGTGTG	200	217	18	9	16	217
105	Unigene1487 size 445 gap 0 0%	3	GTA	GTAGTAGTAGTAGTAGTAG	1	19	18	6	16	445
106	Unigene1493 size 237 gap 0 0%	4	TGAC	TGACTGACTTACTGACTG	59	76	16	4	8	237
107	Unigene1493 size 237 gap 0 0%	4	TGAC	TGACTGACTGACTGACTGACTG	215	236	20	5	18	237
108	Unigene1513 size 860 gap 0 0%	3	AGC	AGCAGCAGCAGCAGCA	726	741	15	5	13	860
109	Unigene1523 size 228 gap 0 0%	3	ATG	ATGATGATGATGATGA	1	16	15	5	13	228
110	Unigene1524 size 640 gap 0 0%	3	ATG	ATGATGATGATGATGA	1	16	15	5	13	640
111	Unigene1535 size 451 gap 0 0%	4	AAAT	AAATAAATAAATAAAT	416	431	16	4	12	451
112	Unigene1539 size 536 gap 0 0%	3	CAC	CACCACCACCACCACCAC	514	531	18	6	15	536
113	Unigene1543 size 244 gap 0 0%	2	AC	GCGCGCGCGCGCG	8	20	12	6	11	244
114	Unigene1558 size 177 gap 0 0%	3	TCC	TCCTCCTCTTCCTCCTC	109	125	15	5	8	177
115	Unigene1560 size 170 gap 0 0%	3	TGG	TGGTGGTGGTGGTGGTCGTGGTGGTGGTGGTGATCGTGGTGGTGGTGGTTATGGTGGTGGTG	54	115	60	20	29	170
116	Unigene1570 size 298 gap 0 0%	3	AGT	AGTAGTAGTAGTAGTA	273	288	15	5	13	298
117	Unigene1605 size 354 gap 0 0%	2	AC	GTGTGTGTGTGT	259	270	12	6	10	354
118	Unigene1637 size 199 gap 0 0%	4	ATTC	ATTCATTCATTCATTCATTCAT	178	199	20	5	18	199
119	Unigene1643 size 212 gap 0 0%	2	AC	TATATATATATATA	192	205	14	7	12	212
120	Unigene1644 size 319 gap 0 0%	2	AC	TATATATATATATA	299	312	14	7	12	319
121	Unigene1696 size 306 gap 0 0%	2	AC	ACACACACACACTCACACACAC	65	86	22	11	14	306
122	Unigene1729 size 265 gap 0 0%	5	AAAGA	AAAGAAAAGAAAAGAAAAGA	198	217	20	4	15	265
123	Unigene1738 size 617 gap 0 0%	2	AC	TGTGTGTGTGTGTGT	603	617	14	7	13	617
124	Unigene1739 size 351 gap 0 0%	3	CAT	CATCATCATCATCATCATC	223	241	18	6	16	351
125	Unigene1747 size 389 gap 0 0%	4	AAAT	AAATAAATAAATAAAT	56	71	16	4	12	389
126	Unigene1773 size 854 gap 0 0%	3	CCA	CCACCACCCACCACCA	218	233	15	5	7	854
127	Unigene1776 size 173 gap 0 0%	2	AC	CACACACACACACACA	5	20	16	8	14	173
128	Unigene1776 size 173 gap 0 0%	2	AC	CACACACACACACA	54	67	14	7	12	173
129	Unigene1786 size 543 gap 0 0%	3	CAT	CATCATCATCATCAT	285	299	15	5	12	543
130	Unigene1791 size 535 gap 0 0%	3	AAC	AACAACAACAACAACA	1	16	15	5	13	535
131	Unigene1823 size 331 gap 0 0%	2	AC	TGTGTGTGTGTGT	65	77	12	6	11	331
132	Unigene1823 size 331 gap 0 0%	3	AAT	AATAATAATAATAATA	119	134	15	5	13	331
133	Unigene1842 size 287 gap 0 0%	2	AC	TGTGTGTGTGTGTGT	200	214	14	7	13	287
134	Unigene1936 size 380 gap 0 0%	4	GAAA	GAAAGAAAGAAAGAAAG	364	380	16	4	13	380
135	Unigene1938 size 313 gap 0 0%	4	AATA	AATAAATAAATAAATA	13	28	16	4	12	313
136	Unigene1987 size 395 gap 0 0%	2	AC	AGAGAGAGAGGGAGAGAGAGAGAG	318	341	24	12	16	395
137	Unigene2024 size 269 gap 0 0%	3	ACC	ACCACCACCACCACCA	202	217	15	5	13	269
138	Unigene2035 size 260 gap 0 0%	2	AC	ATATATATATATATA	122	136	14	7	13	260
139	Unigene2038 size 220 gap 0 0%	3	ACC	ACCACCACCACTACCACCA	8	26	18	6	10	220
140	Unigene2038 size 220 gap 0 0%	3	CTA	CTACTACTATTACTACTACTACTA	137	160	24	8	15	220
141	Unigene2038 size 220 gap 0 0%	3	CTA	CTACTACTACTACTACT	179	195	15	5	14	220
142	Unigene2067 size 516 gap 0 0%	2	AC	TATATATATATA	505	516	12	6	10	516
143	Unigene2093 size 228 gap 0 0%	2	AC	CACACACACACACACACACAC	208	228	20	10	19	228
144	Unigene2100 size 362 gap 0 0%	2	AC	GTGTGTGTGTGTGTGTGTGTG	342	362	20	10	19	362
145	Unigene2101 size 234 gap 0 0%	2	AC	GTGTGTGTGTGTGTGT	1	16	16	8	14	234
146	Unigene2138 size 352 gap 0 0%	4	CACT	CACTCACTCACTCACT	268	283	16	4	12	352
147	Unigene2172 size 191 gap 0 0%	2	AC	CACACACAAACACACACACACACA	168	191	24	12	16	191
148	Unigene2202 size 544 gap 0 0%	2	AC	TATATATATATATATGTATATAT	1	23	22	11	15	544
149	Unigene2210 size 305 gap 0 0%	3	TCA	TCATCATCATTATCATCATCATC	1	23	21	7	14	305
150	Unigene2219 size 325 gap 0 0%	3	TGA	TGATGATGATGATGATG	60	76	15	5	14	325
151	Unigene2226 size 207 gap 0 0%	5	TCAAT	TCAATTCAATTCAATTCAATTCAA	121	144	20	4	19	207
152	Unigene2227 size 159 gap 0 0%	3	TGC	TGCTGCTGTTGCTGCTGCT	141	159	18	6	10	159
153	Unigene2230 size 460 gap 0 0%	2	AC	CACACACACACACACACAC	442	460	18	9	17	460
154	Unigene2232 size 267 gap 0 0%	2	AC	GTGTGTGTGTGTGTGTGTG	1	19	18	9	17	267
155	Unigene2252 size 256 gap 0 0%	3	CAT	CATCATCATCATCATCATCATC	235	256	21	7	19	256
156	Unigene2259 size 285 gap 0 0%	2	AC	TGTGTGTATGTGTG	191	204	14	7	6	285
157	Unigene2281 size 209 gap 0 0%	5	TAGAT	TAGATTAGATTAGATTAGATTAGA	110	133	20	4	19	209
158	Unigene2302 size 227 gap 0 0%	3	TTA	TTATTATTATTATTATTA	1	18	18	6	15	227
159	Unigene2306 size 304 gap 0 0%	2	AC	GTGTGTGTGTGTGGTGTGTGGTGTGTGTGTGTGTGTGGTGTGTG	1	44	44	22	27	304
160	Unigene2307 size 168 gap 0 0%	2	AC	CTCTCTCTATCTCTCT	80	95	16	8	8	168
161	Unigene2315 size 274 gap 0 0%	2	AC	TGTGTGTGTGTGTGTGTGTGT	1	21	20	10	19	274
162	Unigene2322 size 389 gap 0 0%	2	AC	ACACACACACACA	124	136	12	6	11	389
163	Unigene2365 size 373 gap 0 0%	2	AC	CACACACACACACA	319	332	14	7	12	373
164	Unigene2406 size 291 gap 0 0%	2	AC	TGTGTGTGTGTG	12	23	12	6	10	291
165	Unigene2442 size 326 gap 0 0%	4	TGAC	TGACTGACTGACTGACTGACTGATTGACTGACTGACTGA	1	39	36	9	29	326
166	Unigene2444 size 561 gap 0 0%	4	GTTG	GTTGGTTGGTTGGTTGG	340	356	16	4	13	561
167	Unigene2473 size 451 gap 0 0%	3	ACC	ACCACCACCACCACTACCACCAC	429	451	21	7	14	451
168	Unigene2516 size 195 gap 0 0%	2	AC	CACACACACACACACACA	1	18	18	9	16	195
169	Unigene2539 size 198 gap 0 0%	3	TCT	TCTTCTTCTTCTTCTTCTTCT	1	21	21	7	18	198
170	Unigene2549 size 235 gap 0 0%	2	AC	CTCTCTCCTCTCT	165	177	12	6	6	235
171	Unigene2595 size 258 gap 0 0%	4	AGTA	AGTAAGTAAGTAAGTAAG	6	23	16	4	14	258
172	Unigene2627 size 177 gap 0 0%	4	TTGT	TTGTTTGTTTGTTTGTTTGT	135	154	20	5	16	177
173	Unigene2644 size 244 gap 0 0%	3	GTA	GTAGTAGTGGTAGTAGT	1	17	15	5	8	244
174	Unigene2649 size 234 gap 0 0%	3	TTA	TTATTATTATTATTATTATTA	1	21	21	7	18	234
175	Unigene2679 size 364 gap 0 0%	3	TCA	TCATCATCATCATCA	350	364	15	5	12	364
176	Unigene2699 size 184 gap 0 0%	3	TCC	TCCTCCTCCTCCTCCTCCTCCT	1	22	21	7	19	184
177	Unigene2745 size 1151 gap 0 0%	2	AC	ACACACACAAACACACA	7	23	16	8	9	1151
178	Unigene2755 size 1998 gap 0 0%	4	TGAA	TGAATGAATGAATGAATGAATGA	1938	1960	20	5	19	1998
179	Unigene2778 size 669 gap 0 0%	3	AGG	AGGAGGAGGAGGAGGAG	1	17	15	5	14	669
180	Unigene2778 size 669 gap 0 0%	6	GAAGAG	GAAGAGGAAGAGGGAGAAGAAGAAGAAGAGGAAGAGGAAGA	29	69	36	6	17	669
181	Unigene2791 size 338 gap 0 0%	4	ATCT	ATCTATCTATCTATCTAT	51	68	16	4	14	338
182	Unigene2793 size 391 gap 0 0%	4	ATCT	ATCTATCTATCTATCTAT	51	68	16	4	14	391
183	Unigene2796 size 626 gap 0 0%	2	AC	TGTGTGTGTTGTGTGTGTGT	158	177	20	10	13	626
184	Unigene2822 size 699 gap 0 0%	3	CTG	CTGCTGCTGCTGCTG	1	15	15	5	12	699
185	Unigene2827 size 1332 gap 0 0%	2	AC	ATATATATATATATATAT	1	18	18	9	16	1332
186	Unigene2828 size 1241 gap 0 0%	3	AAG	AAGAAGAAGAAGAAGAAGAA	1218	1237	18	6	17	1241
187	Unigene2829 size 546 gap 0 0%	2	AC	GTGTGTGTGTGTGTGTGT	445	462	18	9	16	546
188	Unigene2842 size 844 gap 0 0%	3	TTC	TTCTTCTTATTCTTCTT	185	201	15	5	8	844
189	Unigene2843 size 379 gap 0 0%	3	ACC	ACCACCACCACCACCACCACCA	358	379	21	7	19	379
190	Unigene2848 size 997 gap 0 0%	2	AC	ATATATATATATATA	981	995	14	7	13	997
191	Unigene2860 size 335 gap 0 0%	2	AC	GTGTGTGTGTGTG	113	125	12	6	11	335
192	Unigene2863 size 389 gap 0 0%	2	AC	ATATATATATAT	176	187	12	6	10	389
193	Unigene2865 size 1431 gap 0 0%	2	AC	ACACACACACACACA	132	146	14	7	13	1431
194	Unigene2899 size 1333 gap 0 0%	4	AAAT	AAATAAATAAATAAATAAA	933	951	16	4	15	1333
195	Unigene2917 size 802 gap 0 0%	3	TGT	TGTTGTTGTTGTTGTTGTTGT	333	353	21	7	18	802
196	Unigene2918 size 559 gap 0 0%	3	TGT	TGTTGTTGTTGTTGTTGTTGT	90	110	21	7	18	559
197	Unigene2925 size 204 gap 0 0%	2	AC	ACACACACACACA	10	22	12	6	11	204
198	Unigene2930 size 296 gap 0 0%	2	AC	TCTCTCTCTCTCTCT	7	21	14	7	13	296
199	Unigene2935 size 1035 gap 0 0%	2	AC	CACACACACACACACACA	1	18	18	9	16	1035
200	Unigene2940 size 560 gap 0 0%	2	AC	GTGTGTGTGTGTGTGTGT	1	18	18	9	16	560
201	Unigene2941 size 1981 gap 0 0%	3	AAT	AATAATAATAACAATAATAATAATA	1010	1034	24	8	16	1981
202	Unigene2941 size 1981 gap 0 0%	3	GAA	GAAGAAGAAGAAGAA	1186	1200	15	5	12	1981
203	Unigene2962 size 1456 gap 0 0%	3	AAT	AATAATAATAATAATA	13	28	15	5	13	1456
204	Unigene2976 size 280 gap 0 0%	2	AC	TGTGTGTGTGTGTGTGTGTG	1	20	20	10	18	280
205	Unigene2983 size 507 gap 0 0%	3	AGT	AGTAGTAGTATTAGTAGTAGTAGTAGTA	418	445	27	9	19	507
206	Unigene2983 size 507 gap 0 0%	3	GTA	GTAGTAGTAGTAGTAGT	478	494	15	5	14	507
207	Unigene2984 size 260 gap 0 0%	3	GTA	GTAGTAGTATTAGTAGTAGTAGTA	217	240	24	8	15	260
208	Unigene2993 size 602 gap 0 0%	4	CATT	CATTCATTCATTCATTCATTCAT	580	602	20	5	19	602
209	Unigene3013 size 524 gap 0 0%	3	GGT	GGTGGTGGTGGTGGTGATGGTGGT	501	524	24	8	15	524
210	Unigene3027 size 1656 gap 0 0%	3	CAT	CATCATCAGCATCATCA	751	767	15	5	8	1656
211	Unigene3028 size 862 gap 0 0%	3	TGA	TGATGATGATGATGAAGATGATGA	1	24	24	8	15	862
212	Unigene3029 size 236 gap 0 0%	2	AC	CACACACACACACACACAC	218	236	18	9	17	236
213	Unigene3032 size 2348 gap 0 0%	2	AC	TATATATATATATA	1009	1022	14	7	12	2348
214	Unigene3046 size 471 gap 0 0%	3	TGC	TGCTGCTGTTGCTGCTGCTG	1	20	18	6	11	471
215	Unigene3055 size 2144 gap 0 0%	3	TGG	TGGTGGTGGTGATGGTGG	1944	1961	18	6	9	2144
216	Unigene3060 size 1175 gap 0 0%	3	AAT	AATAATAATAATAAT	223	237	15	5	12	1175
217	Unigene3078 size 1184 gap 0 0%	3	CCA	CCACCACCACCACACCACC	520	538	18	6	11	1184
218	Unigene3078 size 1184 gap 0 0%	3	CCA	CCACCACCACCACCACCACC	1165	1184	18	6	17	1184
219	Unigene3103 size 598 gap 0 0%	2	AC	ACACACACACACACACA	5	21	16	8	15	598
220	Unigene3106 size 862 gap 0 0%	2	AC	TGTGTGTGTGTGTGTATGTGTG	58	79	22	11	14	862
221	Unigene3113 size 968 gap 0 0%	3	CAA	CAACAACAACAACAAC	262	277	15	5	13	968
222	Unigene3116 size 1587 gap 0 0%	3	AGC	AGCAGCAGCAGCAACAGCAGCAG	1	23	21	7	14	1587
223	Unigene3125 size 800 gap 0 0%	3	AAG	AAGAAGAAGAACAACAAGAAGAACAAGAAG	14	43	30	10	9	800
224	Unigene3162 size 1223 gap 0 0%	2	AC	GTGTGTGTGTGTGTGTGTGT	1	20	20	10	18	1223
225	Unigene3166 size 255 gap 0 0%	3	TTC	TTCTTCTTCTTCTTCTTCCTCCTCTTCTTCTTCTTCTTCT	216	255	39	13	25	255
226	Unigene3178 size 878 gap 0 0%	4	CAGT	CAGTCAGTCAGTCAGT	67	82	16	4	12	878
227	Unigene3178 size 878 gap 0 0%	2	AC	ATATATATATAT	280	291	12	6	10	878
228	Unigene3192 size 383 gap 0 0%	2	AC	ACACACACACACACACACAC	1	20	20	10	18	383
229	Unigene3221 size 991 gap 0 0%	2	AC	ATATATATATATA	672	684	12	6	11	991
230	Unigene3221 size 991 gap 0 0%	2	AC	CACACACGCACACA	745	758	14	7	6	991
231	Unigene3240 size 933 gap 0 0%	2	AC	CACACACACACACA	271	284	14	7	12	933
232	Unigene3243 size 450 gap 0 0%	4	CATG	CATGCATGCATGCATGCATGCATGCATGCATGCATGCATGCATGCATGCATGC	43	95	52	13	49	450
233	Unigene3255 size 1068 gap 0 0%	3	GTG	GTGGTGGTGGTGGTG	80	94	15	5	12	1068
234	Unigene3260 size 165 gap 0 0%	2	AC	ACACACACACACAC	142	155	14	7	12	165
235	Unigene3261 size 626 gap 0 0%	3	CAT	CATCATCATCATCATCATC	1	19	18	6	16	626
236	Unigene3262 size 450 gap 0 0%	2	AC	TGTGTGTGTGTGT	46	58	12	6	11	450
237	Unigene3263 size 1012 gap 0 0%	2	AC	TGTGTGTGTGTGT	46	58	12	6	11	1012
238	Unigene3274 size 812 gap 0 0%	2	AC	ACACACACACACACACACAC	793	812	20	10	18	812
239	Unigene3288 size 750 gap 0 0%	3	CAA	CAACAACATCAACAA	568	582	15	5	6	750
240	Unigene3289 size 598 gap 0 0%	3	CAC	CACCACCACCACCACCACCACC	577	598	21	7	19	598
241	Unigene3295 size 582 gap 0 0%	2	AC	ATATATATATATATAT	561	576	16	8	14	582
242	Unigene3301 size 823 gap 0 0%	3	TGT	TGTTGTTGTGTGTTGT	776	791	15	5	7	823
243	Unigene3302 size 409 gap 0 0%	2	AC	GTGTGTGTGTGTGTGTGTG	1	19	18	9	17	409
244	Unigene3313 size 342 gap 0 0%	2	AC	TGTGTGTGTGTGTGTGTGT	1	19	18	9	17	342
245	Unigene3319 size 2789 gap 0 0%	2	AC	CACACACACACAC	57	69	12	6	11	2789
246	Unigene3331 size 648 gap 0 0%	3	ATA	ATAATAATAATAATAATAATA	1	21	21	7	18	648
247	Unigene3332 size 2011 gap 0 0%	3	ACT	ACTACTACTACTACT	841	855	15	5	12	2011
248	Unigene3342 size 370 gap 0 0%	4	CACT	CACTCACTCACTCACTCACTC	350	370	20	5	17	370
249	Unigene3351 size 471 gap 0 0%	2	AC	ATATATATATATAT	416	429	14	7	12	471
250	Unigene3354 size 361 gap 0 0%	2	AC	AGAGAGAGAGAGAGAGAGAGA	65	85	20	10	19	361
251	Unigene3354 size 361 gap 0 0%	2	AC	TCTCTCTCTCTCTCT	91	105	14	7	13	361
252	Unigene3359 size 1114 gap 0 0%	2	AC	TATATATATATATATAT	1	17	16	8	15	1114
253	Unigene3360 size 2269 gap 0 0%	2	AC	TATATATATATATATAT	1	17	16	8	15	2269
254	Unigene3361 size 1774 gap 0 0%	2	AC	TATATATATATATATAT	1	17	16	8	15	1774
255	Unigene3389 size 286 gap 0 0%	4	ACTC	ACTCACTCACACACTCACTCACT	264	286	20	5	13	286
256	Unigene3402 size 1569 gap 0 0%	2	AC	ATATATATATAT	532	543	12	6	10	1569
257	Unigene3402 size 1569 gap 0 0%	4	CATA	CATACATACATACATACA	997	1014	16	4	14	1569
258	Unigene3402 size 1569 gap 0 0%	3	ATA	ATAATAATAACAATAATA	1284	1301	18	6	9	1569
259	Unigene3416 size 425 gap 0 0%	3	CAC	CACCACCAACACCACCACCA	390	409	18	6	11	425
260	Unigene3418 size 1465 gap 0 0%	3	CAG	CAGCAGCAGAGCAGCAG	1351	1367	15	5	9	1465
261	Unigene3419 size 687 gap 0 0%	2	AC	ATATATATATATAT	24	37	14	7	12	687
262	Unigene3420 size 1634 gap 0 0%	3	AAG	AAGAAGAAGAAAAAGAAG	969	986	18	6	9	1634
263	Unigene3424 size 906 gap 0 0%	3	TTG	TTGTTGTTATTGTTGTT	356	372	15	5	8	906
264	Unigene3426 size 248 gap 0 0%	2	AC	ACACACACACAAACACACACACA	1	23	22	11	15	248
265	Unigene3439 size 3143 gap 0 0%	2	AC	TCTCTCTTTCTCTCTC	2282	2297	16	8	8	3143
266	Unigene3441 size 2227 gap 0 0%	2	AC	TCTCTCTTTCTCTCTC	1366	1381	16	8	8	2227
267	Unigene3462 size 1713 gap 0 0%	4	TGTA	TGTATGTATGTATGTATGTAT	1693	1713	20	5	17	1713
268	Unigene3466 size 1036 gap 0 0%	2	AC	CACACACACACACACACAC	1018	1036	18	9	17	1036
269	Unigene3474 size 335 gap 0 0%	4	CACT	CACTCACTCACTCACTCACT	210	229	20	5	16	335
270	Unigene3484 size 1117 gap 0 0%	3	CCT	CCTCCTCCCCCTCCACCTCCTCCTCCTCC	840	868	27	9	14	1117
271	Unigene3484 size 1117 gap 0 0%	3	CCG	CCGCCGCCTCCGCCGCC	873	889	15	5	8	1117
272	Unigene3499 size 747 gap 0 0%	2	AC	TGTGTGTTGTGTG	520	532	12	6	6	747
273	Unigene3503 size 571 gap 0 0%	2	AC	GTGTGTGTGTGTGTGTGTGTG	26	46	20	10	19	571
274	Unigene3512 size 761 gap 0 0%	3	AGC	AGCAGCAGCAAGCAGCAGCAGCAGCAGCAGCAGC	728	761	33	11	25	761
275	Unigene3514 size 324 gap 0 0%	3	TAT	TATTATTATTATTATTATTAT	1	21	21	7	18	324
276	Unigene3520 size 361 gap 0 0%	4	CTTA	CTTACTTACTTACTTACT	338	355	16	4	14	361
277	Unigene3523 size 1982 gap 0 0%	3	GGA	GGAGGAGGAGGAGGAGGAGGA	1	21	21	7	18	1982
278	Unigene3535 size 1323 gap 0 0%	2	AC	ACACACACACAC	1201	1212	12	6	10	1323
279	Unigene3543 size 1965 gap 0 0%	2	AC	TATATATATATAT	242	254	12	6	11	1965
280	Unigene3543 size 1965 gap 0 0%	2	AC	TGTGTGTGTGTGTGTGTG	1196	1213	18	9	16	1965
281	Unigene3543 size 1965 gap 0 0%	2	AC	TATATATATATATATA	1769	1784	16	8	14	1965
282	Unigene3567 size 1024 gap 0 0%	2	AC	CACACACACACACACACACA	1005	1024	20	10	18	1024
283	Unigene3575 size 265 gap 0 0%	2	AC	TATATATATATATATATAT	3	21	18	9	17	265
284	Unigene3592 size 543 gap 0 0%	3	AAC	AACAACAACAACAACAACAAC	1	21	21	7	18	543
285	Unigene3636 size 722 gap 0 0%	3	ACC	ACCACCACCATCACCACCACCACC	1	24	24	8	15	722
286	Unigene3636 size 722 gap 0 0%	2	AC	CACACACCACACTACACACA	120	139	20	10	7	722
287	Unigene3647 size 975 gap 0 0%	4	AATA	AATAAATAAATAAATA	291	306	16	4	12	975
288	Unigene3647 size 975 gap 0 0%	3	ATG	ATGATGATGATGATGATAATGATG	662	685	24	8	15	975
289	Unigene3652 size 787 gap 0 0%	3	TAT	TATTATTATTATTTATTAATTATTATT	83	109	27	9	12	787
290	Unigene3653 size 201 gap 0 0%	3	TAT	TATTATTATTATTTATTAATTATTATT	83	109	27	9	12	201
291	Unigene3665 size 621 gap 0 0%	2	AC	TATATATATATATATATA	404	421	18	9	16	621
292	Unigene3667 size 3038 gap 0 0%	3	TGT	TGTTGTTGTTTTTGTTG	675	691	15	5	8	3038
293	Unigene3667 size 3038 gap 0 0%	3	CTG	CTGCTGCTGCTGCTG	692	706	15	5	12	3038
294	Unigene3667 size 3038 gap 0 0%	3	TGC	TGCTGCTGCTGCTGCTG	711	727	15	5	14	3038
295	Unigene3667 size 3038 gap 0 0%	3	TCA	TCATCATCGTCATCATC	1857	1873	15	5	8	3038
296	Unigene3667 size 3038 gap 0 0%	3	TGG	TGGTGGTGGAGGTGGT	2462	2477	15	5	7	3038
297	Unigene3668 size 915 gap 0 0%	3	TGT	TGTTGTTGTTTTTGTTG	675	691	15	5	8	915
298	Unigene3668 size 915 gap 0 0%	3	CTG	CTGCTGCTGCTGCTG	692	706	15	5	12	915
299	Unigene3669 size 815 gap 0 0%	3	CTG	CTGCTGCTGCTGCTGCTGC	1	19	18	6	16	815
300	Unigene3669 size 815 gap 0 0%	6	TTTCCT	TTTCCTTTTCCTTTTCCTTTTCCTT	631	655	24	4	19	815
301	Unigene3675 size 525 gap 0 0%	3	GAA	GAAGAAGAAGAAGAAGAAGAA	505	525	21	7	18	525
302	Unigene3687 size 1063 gap 0 0%	4	TTCT	TTCTTTCTTTCTTTCTTTCTTT	183	204	20	5	18	1063
303	Unigene3687 size 1063 gap 0 0%	2	AC	CACACACACACACACAC	856	872	16	8	15	1063
304	Unigene3693 size 1141 gap 0 0%	2	AC	ATATATATATATA	998	1010	12	6	11	1141
305	Unigene3699 size 727 gap 0 0%	3	AGC	AGCAGCAGCAGCAGC	713	727	15	5	12	727
306	Unigene3704 size 1108 gap 0 0%	3	CAA	CAACAACAATAACAACAA	427	444	18	6	9	1108
307	Unigene3707 size 181 gap 0 0%	3	TAT	TATTATTATTATTATTATTA	35	54	18	6	17	181
308	Unigene3714 size 1024 gap 0 0%	2	AC	ACACACACACACA	52	64	12	6	11	1024
309	Unigene3784 size 997 gap 0 0%	2	AC	TATATATATATA	712	723	12	6	10	997
310	Unigene3812 size 1298 gap 0 0%	3	CCT	CCTCCTCCTCCACCTCCTCCCCCTCCTCCTCC	634	665	30	10	17	1298
311	Unigene3841 size 757 gap 0 0%	4	TATG	TATGTATGTATGATATATGTTTGTATGTATGTAT	430	463	32	8	13	757
312	Unigene3845 size 893 gap 0 0%	2	AC	TCTCTCTCTCTCTCTC	651	666	16	8	14	893
313	Unigene3863 size 425 gap 0 0%	2	AC	CTCTCTCTCTCTCTCTCTCTCTCT	402	425	24	12	22	425
314	Unigene3865 size 695 gap 0 0%	2	AC	GTGTGTGTGTGTGTGTG	69	85	16	8	15	695
315	Unigene3865 size 695 gap 0 0%	3	TTA	TTATTATTTATTATT	635	649	15	5	6	695
316	Unigene3865 size 695 gap 0 0%	2	AC	CACACACACACACACA	680	695	16	8	14	695
317	Unigene3886 size 527 gap 0 0%	2	AC	ATATATATATAT	500	511	12	6	10	527
318	Unigene3890 size 1294 gap 0 0%	3	TGA	TGATGATGATGATGA	760	774	15	5	12	1294
319	Unigene3892 size 1213 gap 0 0%	3	TGA	TGATGATGATGATGA	760	774	15	5	12	1213
320	Unigene3895 size 665 gap 0 0%	2	AC	GTGTGTGTGTGTGTGTGTGTG	1	21	20	10	19	665
321	Unigene3913 size 1211 gap 0 0%	3	TGT	TGTTGTTGTTGTTGTTG	1188	1204	15	5	14	1211
322	Unigene3914 size 348 gap 0 0%	4	GTAA	GTAAGTAAGTAAGTAAGTAAGT	1	22	20	5	18	348
323	Unigene3922 size 484 gap 0 0%	3	GCA	GCAGCAGCAGCAGCAGCAG	1	19	18	6	16	484
324	Unigene3924 size 1436 gap 0 0%	4	GACG	GACGGACGGACGGACG	908	923	16	4	12	1436
325	Unigene3938 size 446 gap 0 0%	3	TCA	TCATCATCATCATCATCATCA	1	21	21	7	18	446
326	Unigene3950 size 507 gap 0 0%	2	AC	CACACACAGACACACACAC	41	59	18	9	11	507
327	Unigene3958 size 1135 gap 0 0%	2	AC	TGTGTGTGTGTGTGTGT	4	20	16	8	15	1135
328	Unigene3959 size 583 gap 0 0%	2	AC	TGTGTGTGTGTGTGTGT	4	20	16	8	15	583
329	Unigene3975 size 216 gap 0 0%	3	CAC	CACCACCACCATCACCACCACC	195	216	21	7	13	216
330	Unigene3979 size 186 gap 0 0%	4	AGTA	AGTAAGTAAGTAAGTAAGTA	4	23	20	5	16	186
331	Unigene3996 size 647 gap 0 0%	2	AC	CTCTCTCTCTCTCTCTCTCTCT	1	22	22	11	20	647
332	Unigene3996 size 647 gap 0 0%	2	AC	TGTGTGTGTGTTTGTGTGT	97	115	18	9	11	647
333	Unigene4000 size 633 gap 0 0%	2	AC	TGTGTGTGTATGTGTGTGTG	134	153	20	10	12	633
334	Unigene4006 size 468 gap 0 0%	5	TTTAG	TTTAGTTTAGTTTAGTTTAGTTTA	1	24	20	4	19	468
335	Unigene4019 size 376 gap 0 0%	2	AC	ATATATATGTATATATAT	218	235	18	9	10	376
336	Unigene4038 size 501 gap 0 0%	4	CATC	CATCCATCCATCCCATCCATCCA	230	252	20	5	13	501
337	Unigene4039 size 1725 gap 0 0%	4	CATC	CATCCATCCATCCCATCCATCCA	1454	1476	20	5	13	1725
338	Unigene4040 size 487 gap 0 0%	4	CATC	CATCCATCCATCCCATCCATCCA	216	238	20	5	13	487
339	Unigene4046 size 505 gap 0 0%	3	TCT	TCTTCTTCTTCTTCTTCTTCTTC	1	23	21	7	20	505
340	Unigene4062 size 1204 gap 0 0%	3	CAG	CAGCAGCAGCATCAGCAGCAGCAG	1181	1204	24	8	15	1204
341	Unigene4064 size 1242 gap 0 0%	3	CCT	CCTCCTCCTTCTCCTC	578	593	15	5	7	1242
342	Unigene4065 size 959 gap 0 0%	3	CCT	CCTCCTCCTTCTCCTC	578	593	15	5	7	959
343	Unigene4069 size 1603 gap 0 0%	3	CAT	CATCATCAACATCATC	825	840	15	5	7	1603
344	Unigene4109 size 1089 gap 0 0%	3	CTG	CTGCTGCTGCTGCTGCTGC	1066	1084	18	6	16	1089
345	Unigene4110 size 3074 gap 0 0%	3	GTG	GTGGTGGTGGTGGTGG	2027	2042	15	5	13	3074
346	Unigene4111 size 335 gap 0 0%	3	TGC	TGCTGCTGCTGCTGCTGCTGCTG	313	335	21	7	20	335
347	Unigene4112 size 416 gap 0 0%	2	AC	GTGTGTGTGTGTGTGTGTGT	1	20	20	10	18	416
348	Unigene4112 size 416 gap 0 0%	3	TGC	TGCTGCTGCTGCTGCTGCTGCTG	394	416	21	7	20	416
349	Unigene4117 size 530 gap 0 0%	3	ACA	ACAACAACAACTAACAACA	218	236	18	6	10	530
350	Unigene4118 size 1195 gap 0 0%	3	GAT	GATGATGATGATGATG	1180	1195	15	5	13	1195
351	Unigene4124 size 623 gap 0 0%	2	AC	TGTGTGTGTGTGTGTGTGT	301	319	18	9	17	623
352	Unigene4128 size 669 gap 0 0%	3	TAT	TATTATTATTATTATTATTATT	648	669	21	7	19	669
353	Unigene4143 size 350 gap 0 0%	3	CTT	CTTCTTCTGTCTTCTT	208	223	15	5	7	350
354	Unigene4186 size 287 gap 0 0%	3	GGT	GGTGGTGGTGGTGGTGGTGGTG	1	22	21	7	19	287
355	Unigene4189 size 2147 gap 0 0%	3	AGC	AGCAGCAGCAGCAGCAGCA	2106	2124	18	6	16	2147
356	Unigene4189 size 2147 gap 0 0%	3	TAG	TAGTAGTAGTAGTAGTAGTAGT	2126	2147	21	7	19	2147
357	Unigene4204 size 768 gap 0 0%	3	TGC	TGCTGCTGCTGCTGCTGCTGC	134	154	21	7	18	768
358	Unigene4229 size 2330 gap 0 0%	6	AAAAAC	AAAAACAAAAAAAAAAAAAAAAAC	1	24	24	4	6	2330
359	Unigene4230 size 2275 gap 0 0%	3	GCT	GCTGCTGCTGCTGCTACTGCTGCTACTGCTACTGCTGCTGCTGCT	216	260	45	15	24	2275
360	Unigene4238 size 171 gap 0 0%	4	CATA	CATACATACATACATACATACA	1	22	20	5	18	171
361	Unigene4251 size 562 gap 0 0%	2	AC	TGTGTGTCTGTGTGTGCGTGTGT	399	421	22	11	9	562
362	Unigene4258 size 525 gap 0 0%	4	GCTG	GCTGGCTGGCTGGCTGGC	502	519	16	4	14	525
363	Unigene4265 size 1215 gap 0 0%	3	TCC	TCCTCCTCCTCCTCCTC	86	102	15	5	14	1215
364	Unigene4268 size 1478 gap 0 0%	2	AC	GTGTGTGTGTGTGTGTG	1325	1341	16	8	15	1478
365	Unigene4269 size 302 gap 0 0%	3	TCC	TCCTCCTCCTCCTCCTCCTCCT	279	300	21	7	19	302
366	Unigene4270 size 710 gap 0 0%	2	AC	CACACACACACACACACA	1	18	18	9	16	710
367	Unigene4270 size 710 gap 0 0%	2	AC	ATATATATATAT	105	116	12	6	10	710
368	Unigene4279 size 544 gap 0 0%	6	TATTTT	TATTTTTATTTTTATTTTTATTTTT	53	77	24	4	19	544
369	Unigene4280 size 876 gap 0 0%	2	AC	CTCTCTCTCTCTCTCTCTC	216	234	18	9	17	876
370	Unigene4280 size 876 gap 0 0%	2	AC	CTCTCTCTCTCTCTCTCTCTCT	855	876	22	11	20	876
371	Unigene4284 size 272 gap 0 0%	2	AC	CACACACACACACACACACACA	1	22	22	11	20	272
372	Unigene4296 size 1210 gap 0 0%	3	TGC	TGCTGCTGTTGCTGC	475	489	15	5	6	1210
373	Unigene4296 size 1210 gap 0 0%	3	TGC	TGCTGCTGCTGCTGCT	1195	1210	15	5	13	1210
374	Unigene4298 size 1197 gap 0 0%	3	CAT	CATCATCATCATCATCATCA	1177	1196	18	6	17	1197
375	Unigene4303 size 1380 gap 0 0%	2	AC	CACACACATCACACACA	1066	1082	16	8	9	1380
376	Unigene4306 size 1231 gap 0 0%	6	AAGGTG	AAGGTGAAGGTGAAGGTGAAGGTG	1	24	24	4	18	1231
377	Unigene4306 size 1231 gap 0 0%	3	AGC	AGCAGCAGCAGCAGCAGCAG	1027	1046	18	6	17	1231
378	Unigene4306 size 1231 gap 0 0%	3	CAG	CAGCAGCAGCAGCAGCAGCAGCA	1209	1231	21	7	20	1231
379	Unigene4318 size 1041 gap 0 0%	3	ATT	ATTATTATTATTATTATTATT	1021	1041	21	7	18	1041
380	Unigene4343 size 1613 gap 0 0%	3	ATG	ATGATGATGATGATG	1	15	15	5	12	1613
381	Unigene4348 size 944 gap 0 0%	4	AATG	AATGAATGAATGAATGAATGAAT	922	944	20	5	19	944
382	Unigene4363 size 1083 gap 0 0%	2	AC	GTGTGTGTGTGTGTGTGTGTG	1	21	20	10	19	1083
383	Unigene4395 size 450 gap 0 0%	2	AC	AGAGAGAGAGAG	436	447	12	6	10	450
384	Unigene4400 size 1272 gap 0 0%	3	ATC	ATCATCATCATCATCATCATCA	1	22	21	7	19	1272
385	Unigene4425 size 1314 gap 0 0%	2	AC	TGTGTGTGTGTGT	1125	1137	12	6	11	1314
386	Unigene4431 size 341 gap 0 0%	2	AC	GTGTGTGTGTGTGTGTGTG	5	23	18	9	17	341
387	Unigene4432 size 1496 gap 0 0%	4	GATT	GATTGATTGATTGATTGATTGATT	60	83	24	6	20	1496
388	Unigene4432 size 1496 gap 0 0%	4	AATT	AATTAATTAATTAATTAATTAAT	972	994	20	5	19	1496
389	Unigene4462 size 1551 gap 0 0%	6	AGGGAC	AGGGACAGGGACAGGGACAGTGACAGGGA	252	280	24	4	17	1551
390	Unigene4487 size 352 gap 0 0%	3	TGT	TGTTGTTGCTGTTGTTG	30	46	15	5	8	352
391	Unigene4496 size 658 gap 0 0%	3	TGT	TGTTGTTGTTATTGCTGTTGTTG	220	242	21	7	8	658
392	Unigene4502 size 404 gap 0 0%	3	CAA	CAACAACAACAACAACAACAAC	383	404	21	7	19	404
393	Unigene4503 size 197 gap 0 0%	3	CAA	CAACAACAACAACAACAACAAC	176	197	21	7	19	197
394	Unigene4508 size 318 gap 0 0%	3	AAT	AATAATAATAATTATAATAA	297	316	18	6	11	318
395	Unigene4512 size 983 gap 0 0%	4	GAAT	GAATGAATGAATGAATGAATG	156	176	20	5	17	983
396	Unigene4519 size 1319 gap 0 0%	3	CCA	CCACCACCACCACCACCACCA	266	286	21	7	18	1319
397	Unigene4520 size 829 gap 0 0%	2	AC	ACACACACACACA	709	721	12	6	11	829
398	Unigene4531 size 1145 gap 0 0%	5	GTAAC	GTAACGTAACGTAACGTAACTTAACGT	790	816	25	5	16	1145
399	Unigene4563 size 632 gap 0 0%	3	TTA	TTATTATTATAATTATTAT	22	40	18	6	10	632
400	Unigene4564 size 230 gap 0 0%	3	CCA	CCACCACCTCCACCACCACCACC	2	24	21	7	14	230
401	Unigene4564 size 230 gap 0 0%	3	CCA	CCACCACCCCCACCACC	71	87	15	5	8	230
402	Unigene4569 size 959 gap 0 0%	3	GAA	GAAGAAGAAGAAGAAGA	700	716	15	5	14	959
403	Unigene4573 size 372 gap 0 0%	2	AC	TGTGTGTGTATGTGTGTGTGT	1	21	20	10	13	372
404	Unigene4595 size 731 gap 0 0%	3	AGA	AGAAGAAGAAAAGAAG	395	410	15	5	8	731
405	Unigene4610 size 741 gap 0 0%	3	TGT	TGTTGTTGTTGTTGT	27	41	15	5	12	741
406	Unigene4614 size 659 gap 0 0%	3	GCA	GCAGCAGCAGCAGCAGCAG	1	19	18	6	16	659
407	Unigene4619 size 668 gap 0 0%	2	AC	TATATATATATATAT	1	15	14	7	13	668
408	Unigene4640 size 315 gap 0 0%	3	ATG	ATGATGATGATGATGATGATGAT	293	315	21	7	20	315
409	Unigene4667 size 661 gap 0 0%	3	TGA	TGATGATGATGATGATGATGA	1	21	21	7	18	661
410	Unigene4680 size 1035 gap 0 0%	4	TTAC	TTACTTACTTACTTACTTAC	1016	1035	20	5	16	1035
411	Unigene4692 size 215 gap 0 0%	2	AC	TATATATGTATATA	157	170	14	7	6	215
412	Unigene4698 size 882 gap 0 0%	2	AC	ACACACACACACACA	542	556	14	7	13	882
413	Unigene4703 size 398 gap 0 0%	2	AC	ACACACACACACACAC	383	398	16	8	14	398
414	Unigene4706 size 1813 gap 0 0%	3	TAA	TAATAATAATAATAATAATAA	1048	1068	21	7	18	1813
415	Unigene4706 size 1813 gap 0 0%	3	AAC	AACAACAACAACAACA	1073	1088	15	5	13	1813
416	Unigene4708 size 722 gap 0 0%	3	GAT	GATGATGATGATGATGATGA	1	20	18	6	17	722
417	Unigene4720 size 253 gap 0 0%	3	TTG	TTGTTGTTTTTGTTGTTG	41	58	18	6	9	253
418	Unigene4737 size 374 gap 0 0%	3	ATG	ATGATGATGATGATGAT	358	374	15	5	14	374
419	Unigene4741 size 358 gap 0 0%	3	ATA	ATAATAATAATAATA	72	86	15	5	12	358
420	Unigene4750 size 1250 gap 0 0%	3	GCG	GCGGCGGCAGCGGCGG	986	1001	15	5	7	1250
421	Unigene4758 size 1646 gap 0 0%	4	CAAC	CAACCAACCAAACAACCAA	416	434	16	4	9	1646
422	Unigene4768 size 2366 gap 0 0%	2	AC	TCTCTCTCTCTC	2355	2366	12	6	10	2366
423	Unigene4775 size 1185 gap 0 0%	2	AC	GTGTGTGTGTGTGTGTGTGTG	1	21	20	10	19	1185
424	Unigene4780 size 1091 gap 0 0%	2	AC	TATATATATGTATATATA	104	121	18	9	10	1091
425	Unigene4784 size 664 gap 0 0%	2	AC	ATATATATATATATAT	9	24	16	8	14	664
426	Unigene4790 size 483 gap 0 0%	3	ATC	ATCATCATCATCATCATCAT	1	20	18	6	17	483
427	Unigene4809 size 904 gap 0 0%	4	GACA	GACAGACAGACAGACAGACAGACA	881	904	24	6	20	904
428	Unigene4812 size 228 gap 0 0%	2	AC	CACACACACACACACACACA	1	20	20	10	18	228
429	Unigene4818 size 503 gap 0 0%	2	AC	CACACACACACA	80	91	12	6	10	503
430	Unigene4840 size 2492 gap 0 0%	3	AAC	AACAACAACAACAACAACAACAA	1	23	21	7	20	2492
431	Unigene4850 size 270 gap 0 0%	3	TGA	TGATGATGATGATGACGATGATGAT	246	270	24	8	16	270
432	Unigene4865 size 4036 gap 0 0%	6	AGGTCT	AGGTCTAGGTCTAGGCCTAGGTCTAAGTCTAGGTCTAGGTCT	1222	1263	42	7	24	4036
433	Unigene4866 size 220 gap 0 0%	4	ACAT	ACATACATACGTACAGACATACAT	169	192	24	6	8	220
434	Unigene4887 size 816 gap 0 0%	3	TAA	TAATAATAATAATAATAATAAT	276	297	21	7	19	816
435	Unigene4916 size 282 gap 0 0%	2	AC	GTGTGTGTGTGTGTGTGTG	1	19	18	9	17	282
436	Unigene4948 size 345 gap 0 0%	2	AC	CACACACACACACACACAC	327	345	18	9	17	345
437	Unigene4988 size 642 gap 0 0%	2	AC	ATATATATATATATA	105	119	14	7	13	642
438	Unigene4991 size 473 gap 0 0%	3	CCA	CCACCACCACCACCACCACCA	3	23	21	7	18	473
439	Unigene4996 size 418 gap 0 0%	3	TTC	TTCTTCTTCTTCTTCTCTTCTT	1	22	21	7	14	418
440	Unigene4997 size 421 gap 0 0%	3	TTC	TTCTTCTTCTTCTTCTCTTCTT	1	22	21	7	14	421
441	Unigene5037 size 177 gap 0 0%	2	AC	ACACACAAACACACACACA	4	22	18	9	11	177
442	Unigene5041 size 356 gap 0 0%	2	AC	CACACACACACACA	308	321	14	7	12	356
443	Unigene5043 size 292 gap 0 0%	2	AC	AGAGAGAGAGAGA	241	253	12	6	11	292
444	Unigene5058 size 625 gap 0 0%	4	ATGA	ATGAATGAATGAATGCATGAATGAA	474	498	24	6	15	625
445	Unigene5072 size 220 gap 0 0%	2	AC	TATATATATATATA	1	14	14	7	12	220
446	Unigene5077 size 164 gap 0 0%	2	AC	CACACACACACACACACAC	146	164	18	9	17	164
447	Unigene5112 size 474 gap 0 0%	3	ATC	ATCATCATCATCATCATC	273	290	18	6	15	474
448	Unigene5113 size 353 gap 0 0%	3	CAT	CATCATCATCATCTTCATCAT	1	21	21	7	12	353
449	Unigene5113 size 353 gap 0 0%	3	ATC	ATCATCATCATCATCATC	152	169	18	6	15	353
450	Unigene5130 size 155 gap 0 0%	3	CTC	CTCCTCCTCCTCCTCCTCCTCCTC	132	155	24	8	21	155
451	Unigene5131 size 365 gap 0 0%	3	CTC	CTCCTCCTCCTCCTCCTCCTCCTC	342	365	24	8	21	365
452	Unigene5166 size 1158 gap 0 0%	2	AC	TATATATATATATATAT	1141	1157	16	8	15	1158
453	Unigene5168 size 308 gap 0 0%	2	AC	ACACACACACACACACAC	227	244	18	9	16	308
454	Unigene5204 size 613 gap 0 0%	3	CAG	CAGCAGCATCAGCAG	284	298	15	5	6	613
455	Unigene5216 size 505 gap 0 0%	3	TTC	TTCTTCTTTTCTTCTTC	120	136	15	5	9	505
456	Unigene5217 size 403 gap 0 0%	3	TTC	TTCTTCTTTTCTTCTTC	120	136	15	5	9	403
457	Unigene5221 size 261 gap 0 0%	3	TGA	TGATGATGATGATGA	1	15	15	5	12	261
458	Unigene5226 size 414 gap 0 0%	3	ATA	ATAATAATAATAATAATAATA	1	21	21	7	18	414
459	Unigene5244 size 704 gap 0 0%	4	AATT	AATTAATTATTAATTAA	606	622	16	4	8	704
460	Unigene5250 size 393 gap 0 0%	3	GAT	GATGATGATGATGATGATG	265	283	18	6	16	393
461	Unigene5252 size 221 gap 0 0%	4	ATAC	ATACATACATACATACA	44	60	16	4	13	221
462	Unigene5262 size 483 gap 0 0%	2	AC	ACACACACACACACACACACA	1	21	20	10	19	483
463	Unigene5277 size 275 gap 0 0%	4	AGTA	AGTAAGTAAGTAAGTAAGT	2	20	16	4	15	275
464	Unigene5308 size 255 gap 0 0%	3	TGT	TGTTGTTGTTGTTGTTGT	63	80	18	6	15	255
465	Unigene5318 size 201 gap 0 0%	2	AC	CACACACACACACACACACACA	2	23	22	11	20	201
466	Unigene5333 size 178 gap 0 0%	4	TGTT	TGTTTGTTTGCTTTGTTT	22	39	16	4	8	178
467	Unigene5333 size 178 gap 0 0%	4	GTAT	GTATGTATGTATGTATGTATGT	157	178	20	5	18	178
468	Unigene5347 size 198 gap 0 0%	5	TATTC	TATTCTATTCTATTCTATTCTATTCTATT	170	198	25	5	24	198
469	Unigene5358 size 695 gap 0 0%	3	TCT	TCTTCTTCTTCATCATCTTCTTCT	326	349	24	8	9	695
470	Unigene5369 size 158 gap 0 0%	3	ATT	ATTATTATTATTATTATT	136	153	18	6	15	158
471	Unigene5370 size 177 gap 0 0%	2	AC	TGTGTGTGTGTGTGTGTG	160	177	18	9	16	177
472	Unigene5393 size 392 gap 0 0%	3	AAT	AATAATAATAATAATA	103	118	15	5	13	392
473	Unigene5403 size 297 gap 0 0%	3	GTG	GTGGTGGTGGTGGTG	276	290	15	5	12	297
474	Unigene5425 size 184 gap 0 0%	2	AC	ACACACACACACACAC	169	184	16	8	14	184
475	Unigene5427 size 482 gap 0 0%	3	ACC	ACCACCACCACAACCACC	465	482	18	6	9	482
476	Unigene5439 size 557 gap 0 0%	3	TAC	TACTACTACTACTACTAC	540	557	18	6	15	557
477	Unigene5455 size 366 gap 0 0%	4	CAAA	CAAACAAACAACACAAAC	274	291	16	4	8	366
478	Unigene5458 size 245 gap 0 0%	3	TAC	TACTACTACTACTACTACT	227	245	18	6	16	245
479	Unigene5459 size 876 gap 0 0%	3	CAT	CATCATCATCATCATCA	235	251	15	5	14	876
480	Unigene5464 size 795 gap 0 0%	2	AC	CACACACACACACACA	348	363	16	8	14	795
481	Unigene5478 size 465 gap 0 0%	2	AC	CACACACACACA	454	465	12	6	10	465
482	Unigene5504 size 626 gap 0 0%	3	CAT	CATCATCATCATCATC	248	263	15	5	13	626
483	Unigene5508 size 301 gap 0 0%	2	AC	ACACACACACACA	241	253	12	6	11	301
484	Unigene5534 size 814 gap 0 0%	3	CAG	CAGCAGCAGCAGCAGC	776	791	15	5	13	814
485	Unigene5556 size 255 gap 0 0%	2	AC	ACACACACACAC	101	112	12	6	10	255
486	Unigene5567 size 153 gap 0 0%	4	TACA	TACATACATACATACATACATA	132	153	20	5	18	153
487	Unigene5618 size 211 gap 0 0%	2	AC	ATATATATATAT	46	57	12	6	10	211
488	Unigene5643 size 668 gap 0 0%	3	AAC	AACAACAACAACAAC	550	564	15	5	12	668
489	Unigene5671 size 544 gap 0 0%	3	TTC	TTCTTCTTCTTCTTCTTCTTCTT	522	544	21	7	20	544
490	Unigene5679 size 365 gap 0 0%	2	AC	TATATATATATATAT	70	84	14	7	13	365
491	Unigene5706 size 308 gap 0 0%	2	AC	TCTCTCTCTCTTTCTCTCTC	71	90	20	10	12	308
492	Unigene5707 size 633 gap 0 0%	2	AC	ACACACACACACA	11	23	12	6	11	633
493	Unigene5741 size 441 gap 0 0%	4	ATAA	ATAAATAAATAATAAATA	161	178	16	4	9	441
494	Unigene5742 size 333 gap 0 0%	4	ACAG	ACAGACAGATAGACAGACAGACAG	310	333	24	6	14	333
495	Unigene5769 size 344 gap 0 0%	2	AC	TATATATATATAT	69	81	12	6	11	344
496	Unigene5771 size 251 gap 0 0%	3	CAC	CACCACCACCACCACCACCACC	230	251	21	7	19	251
497	Unigene5781 size 1205 gap 0 0%	2	AC	ATATATAATATATATATATATA	1177	1198	22	11	15	1205
498	Unigene5805 size 283 gap 0 0%	2	AC	CACACACACACACAC	1	15	14	7	13	283
499	Unigene5813 size 618 gap 0 0%	2	AC	TGTGTGTGTGTGTGTGT	1	17	16	8	15	618
500	Unigene5830 size 495 gap 0 0%	2	AC	TATATATATGTATATAT	384	400	16	8	9	495
501	Unigene5837 size 230 gap 0 0%	3	CAA	CAACAACAACAACAAC	60	75	15	5	13	230
502	Unigene5840 size 240 gap 0 0%	5	ATAGA	ATAGAATAGAACAGAATAGAAT	109	130	20	4	11	240
503	Unigene5841 size 195 gap 0 0%	2	AC	CACACACACACACACACA	1	18	18	9	16	195
504	Unigene5844 size 388 gap 0 0%	4	AGAC	AGACAGACAGACAGACA	242	258	16	4	13	388
505	Unigene5871 size 928 gap 0 0%	2	AC	GAGAGAGAGAAAGGGAGAGAGAGAGA	842	867	26	13	12	928
506	Unigene5873 size 621 gap 0 0%	2	AC	ACACACAACACACA	64	77	14	7	7	621
507	Unigene5875 size 433 gap 0 0%	3	TGC	TGCTGCTGCTGCTGCTG	417	433	15	5	14	433
508	Unigene5896 size 376 gap 0 0%	3	ACC	ACCACCACCAACCACCACCACC	204	225	21	7	13	376
509	Unigene5905 size 1576 gap 0 0%	4	TGCG	TGCGTGCGTGCGTGCGT	356	372	16	4	13	1576
510	Unigene5910 size 200 gap 0 0%	3	GAA	GAAGAAGAAGAAGAA	35	49	15	5	12	200
511	Unigene5937 size 1472 gap 0 0%	4	AAAC	AAACAAACAAACAAACAAA	467	485	16	4	15	1472
512	Unigene5951 size 716 gap 0 0%	2	AC	ATATATATATATATAT	271	286	16	8	14	716
513	Unigene5965 size 399 gap 0 0%	3	ATC	ATCATCATCATCATCATCATCA	1	22	21	7	19	399
514	Unigene5965 size 399 gap 0 0%	3	GTG	GTGGTGGTGGTGGTGG	168	183	15	5	13	399
515	Unigene5992 size 273 gap 0 0%	3	TAA	TAATAATAATAATAAT	45	60	15	5	13	273
516	Unigene6039 size 454 gap 0 0%	2	AC	TATATATATATATAT	22	36	14	7	13	454
517	Unigene6048 size 234 gap 0 0%	2	AC	GTGTGTGTGTGTGTGTGT	1	18	18	9	16	234
518	Unigene6067 size 443 gap 0 0%	3	TAT	TATTATTATTATTATTATTATTA	1	23	21	7	20	443
519	Unigene6069 size 423 gap 0 0%	2	AC	TGTGTGTGTGTGTGTG	1	16	16	8	14	423
520	Unigene6073 size 354 gap 0 0%	2	AC	ACACACACACACACACACAC	335	354	20	10	18	354
521	Unigene6114 size 331 gap 0 0%	2	AC	GTGTGTGTGTGTGTGTGTGT	312	331	20	10	18	331
522	Unigene6130 size 412 gap 0 0%	2	AC	ATATATATATATACATATATA	306	326	20	10	13	412
523	Unigene6159 size 1141 gap 0 0%	3	TTA	TTATTATTATTATTATT	1092	1108	15	5	14	1141
524	Unigene6182 size 298 gap 0 0%	2	AC	GTGTGTGTGTGTGTGTGTGTGT	277	298	22	11	20	298
525	Unigene6188 size 175 gap 0 0%	3	GAA	GAAGAAGAAGAAGAAG	9	24	15	5	13	175
526	Unigene6207 size 327 gap 0 0%	4	TTCT	TTCTTTCTTTCTTTCTTTC	1	19	16	4	15	327
527	Unigene6208 size 340 gap 0 0%	4	TTTC	TTTCTTTCTTTCTCTTTCTTTCTTTCTTTCTTTTTCTTTCTTTCTTTC	112	159	48	12	22	340
528	Unigene6208 size 340 gap 0 0%	2	AC	ATATATATATATAT	321	334	14	7	12	340
529	Unigene6210 size 809 gap 0 0%	3	AAC	AACAACAACAACAAAAACAACAAC	786	809	24	8	15	809
530	Unigene6218 size 171 gap 0 0%	5	TAACC	TAACCTAACCTAAACCTAACCTAAGCCTAACCTAACCTAACCTAACC	1	47	45	9	30	171
531	Unigene6219 size 483 gap 0 0%	3	ATA	ATAATAATAATAATA	212	226	15	5	12	483
532	Unigene6220 size 934 gap 0 0%	3	ATA	ATAATAATAATAATA	212	226	15	5	12	934
533	Unigene6221 size 327 gap 0 0%	3	TGC	TGCTGCTGCGCTGCT	179	193	15	5	7	327
534	Unigene6225 size 755 gap 0 0%	2	AC	TGTGTGTGTGTGTGTGT	1	17	16	8	15	755
535	Unigene6247 size 420 gap 0 0%	3	TGT	TGTTGTTGTTGTTGTTG	397	413	15	5	14	420
536	Unigene6280 size 534 gap 0 0%	3	CAA	CAACAACAACAACAACA	7	23	15	5	14	534
537	Unigene6301 size 264 gap 0 0%	2	AC	ACACACAGACACACA	2	16	14	7	7	264
538	Unigene6301 size 264 gap 0 0%	4	CAGA	CAGACAGACAGACAGACAGACA	23	44	20	5	18	264
539	Unigene6310 size 685 gap 0 0%	4	AGCA	AGCAAGCAAGAAGCAA	622	637	16	4	7	685
540	Unigene6333 size 239 gap 0 0%	4	TAAA	TAAATAAATAAATAAATAA	165	183	16	4	15	239
541	Unigene6343 size 159 gap 0 0%	3	AGT	AGTAGTAGTAGTAGTAGTA	141	159	18	6	16	159
542	Unigene6345 size 293 gap 0 0%	3	CTG	CTGCTGCTGCTACTGCTGCTGCT	271	293	21	7	14	293
543	Unigene6352 size 187 gap 0 0%	2	AC	ACACACACACACACACA	171	187	16	8	15	187
544	Unigene6370 size 400 gap 0 0%	2	AC	ACACACACACAC	164	175	12	6	10	400
545	Unigene6386 size 1056 gap 0 0%	3	GCT	GCTGCTGCTGCTGCTGCTGC	1	20	18	6	17	1056
546	Unigene6400 size 701 gap 0 0%	4	ACAA	ACAAACAAACAAACAA	427	442	16	4	12	701
547	Unigene6401 size 330 gap 0 0%	2	AC	GTGTGTGTGTGTGTGTGTG	312	330	18	9	17	330
548	Unigene6404 size 222 gap 0 0%	2	AC	CTCTCTCTCTCTCT	1	14	14	7	12	222
549	Unigene6407 size 266 gap 0 0%	3	GGT	GGTGGTGGTGGTGGT	14	28	15	5	12	266
550	Unigene6423 size 215 gap 0 0%	3	TCA	TCATCATCATCATCATCA	127	144	18	6	15	215
551	Unigene6427 size 827 gap 0 0%	3	TTC	TTCTTCTTCCTCTTCT	457	472	15	5	7	827
552	Unigene6440 size 183 gap 0 0%	2	AC	ACACACACACACACACACA	1	19	18	9	17	183
553	Unigene6449 size 207 gap 0 0%	2	AC	GCGCGCGCGCGCG	42	54	12	6	11	207
554	Unigene6482 size 165 gap 0 0%	3	TCA	TCATCATCATCATCATCATCA	145	165	21	7	18	165
555	Unigene6498 size 358 gap 0 0%	3	TCA	TCATCATCATCGTCATCATC	90	109	18	6	11	358
556	Unigene6500 size 750 gap 0 0%	3	AAC	AACAACAACAACAACAACAAC	4	24	21	7	18	750
557	Unigene6511 size 401 gap 0 0%	2	AC	TGTGTGTGTGTGTGTGTG	54	71	18	9	16	401
558	Unigene6513 size 511 gap 0 0%	3	CAA	CAACAACAACAACAA	260	274	15	5	12	511
559	Unigene6540 size 276 gap 0 0%	2	AC	CTCTCTCTCTCTCTCTCTCTCT	255	276	22	11	20	276
560	Unigene6546 size 279 gap 0 0%	4	AAGA	AAGAAAGAAATAAAGAAAAAAGAAAGAAAGATAGAAAGA	1	39	36	9	18	279
561	Unigene6569 size 281 gap 0 0%	2	AC	GTGTGTGTGTGTGT	30	43	14	7	12	281
562	Unigene6571 size 152 gap 0 0%	5	TACCA	TACCATACCATACCATACCATAC	1	23	20	4	18	152
563	Unigene6592 size 199 gap 0 0%	2	AC	GTGTGTGTGTGTGTTTGTGTG	1	21	20	10	13	199
564	Unigene6654 size 233 gap 0 0%	4	TTAT	TTATTTATTCTATTTAT	111	127	16	4	7	233
565	Unigene6669 size 167 gap 0 0%	4	CTGT	CTGTCTGTCTGTCTGTCT	66	83	16	4	14	167
566	Unigene6714 size 261 gap 0 0%	3	ATA	ATAATAATATAATAATA	206	222	15	5	9	261
567	Unigene6715 size 156 gap 0 0%	4	TGCA	TGCATGCATGCATGCATG	36	53	16	4	14	156
568	Unigene6727 size 194 gap 0 0%	5	CTCTT	CTCTTCTCTTCTCTTCTCTTCTC	1	23	20	4	18	194
569	Unigene6728 size 156 gap 0 0%	2	AC	ACACACACACACAC	84	97	14	7	12	156
570	Unigene6730 size 269 gap 0 0%	4	CATT	CATTCATTCATTCATTCA	83	100	16	4	14	269
571	Unigene6730 size 269 gap 0 0%	5	AACCT	AACCTAACCTAACCTAACCTA	249	269	20	4	16	269
572	Unigene6759 size 201 gap 0 0%	2	AC	CACACACACACAC	110	122	12	6	11	201
573	Unigene6765 size 207 gap 0 0%	3	GAG	GAGGAGGAGGAGGAG	1	15	15	5	12	207
574	Unigene6778 size 154 gap 0 0%	4	ATCC	ATCCATCCAACCATCC	20	35	16	4	6	154
575	Unigene6821 size 242 gap 0 0%	2	AC	ACACACACACACACCCACAAACAAACACACACAGACACACACACACCCACACACACAC	185	242	58	29	26	242
576	Unigene6860 size 171 gap 0 0%	4	GTAT	GTATGTATGTATGTATGTATG	1	21	20	5	17	171
577	Unigene6924 size 276 gap 0 0%	2	AC	TGTGTGTGTGTGTGTGTGTG	1	20	20	10	18	276
578	Unigene6946 size 164 gap 0 0%	3	AGT	AGTAGTAGTAGTAGTAGTA	1	19	18	6	16	164
579	Unigene6978 size 257 gap 0 0%	2	AC	TCTCTCTCTCTCTCTCT	91	107	16	8	15	257
580	Unigene7005 size 181 gap 0 0%	5	ACCTC	ACCTCACCTCACCTAACCTAACCTCACCT	36	64	25	5	12	181
581	Unigene7005 size 181 gap 0 0%	5	TAACC	TAACCTAACCTCACCTAACCT	139	159	20	4	10	181
582	Unigene7033 size 163 gap 0 0%	2	AC	ACACACACACACACA	1	15	14	7	13	163
583	Unigene7043 size 192 gap 0 0%	5	CACTT	CACTTCACTTCACTTCACTTCAC	170	192	20	4	18	192
584	Unigene7134 size 201 gap 0 0%	2	AC	ATATATATATATATATATAT	1	20	20	10	18	201
585	Unigene7148 size 521 gap 0 0%	3	TTA	TTATTATTATTGTTATTA	480	497	18	6	9	521
586	Unigene7187 size 413 gap 0 0%	2	AC	ATATATATATAT	392	403	12	6	10	413
587	Unigene7195 size 305 gap 0 0%	4	ACAG	ACAGACAGACAGACAGACAGA	285	305	20	5	17	305
588	Unigene7196 size 435 gap 0 0%	4	ACAT	ACATACATACATACATACAT	233	252	20	5	16	435
589	Unigene7213 size 304 gap 0 0%	3	TCA	TCATCATCATCATCATCATATCATC	1	25	24	8	17	304
590	Unigene7229 size 222 gap 0 0%	4	TGTC	TGTCTGTCTGTCTGTCTGTCT	3	23	20	5	17	222
591	Unigene7240 size 499 gap 0 0%	2	AC	ATATATATATATATATA	483	499	16	8	15	499
592	Unigene7251 size 558 gap 0 0%	2	AC	GAGAGAGAGAGAGAAAGAGAGAG	9	31	22	11	15	558
593	Unigene7251 size 558 gap 0 0%	2	AC	GTGTGTGTGTGTGTGTGTGTG	47	67	20	10	19	558
594	Unigene7277 size 433 gap 0 0%	2	AC	TGTGTGTGTGTGTGTATGTGTG	410	431	22	11	14	433
595	Unigene7283 size 236 gap 0 0%	2	AC	AGAGAGAGAGAGAGAGAGAGA	1	21	20	10	19	236
596	Unigene7308 size 178 gap 0 0%	3	TCA	TCATCATCATCATCATCATCA	1	21	21	7	18	178
597	Unigene7326 size 501 gap 0 0%	3	ACT	ACTACTACTACTACT	364	378	15	5	12	501
598	Unigene7341 size 338 gap 0 0%	3	GAT	GATGATGATGATGATGATG	320	338	18	6	16	338
599	Unigene7372 size 215 gap 0 0%	3	GTA	GTAGTAGTAGCAGTAGCAGTAGTA	1	24	24	8	9	215
600	Unigene7408 size 416 gap 0 0%	2	AC	GTGTGTGTGTGT	146	157	12	6	10	416
601	Unigene7419 size 349 gap 0 0%	2	AC	CACACACACACA	13	24	12	6	10	349
602	Unigene7451 size 369 gap 0 0%	5	CATAT	CATATCATATCATATCATATCA	55	76	20	4	17	369
603	Unigene7488 size 175 gap 0 0%	4	TTAC	TTACTTACTTACTTACT	153	169	16	4	13	175
604	Unigene7500 size 184 gap 0 0%	2	AC	ACACACACACACACACACA	1	19	18	9	17	184
605	Unigene7508 size 194 gap 0 0%	4	TCTA	TCTATCTATCTACCTATCT	155	173	16	4	9	194
606	Unigene7520 size 1117 gap 0 0%	2	AC	TATATATATATAT	17	29	12	6	11	1117
607	Unigene7524 size 449 gap 0 0%	3	CAG	CAGCAGCAGCAACAGCAGCAGC	427	448	21	7	13	449
608	Unigene7539 size 227 gap 0 0%	2	AC	TGTGTGTGTGTGTGTGT	87	103	16	8	15	227
609	Unigene7566 size 376 gap 0 0%	3	TAT	TATTATTATTATTATTATTATT	1	22	21	7	19	376
610	Unigene7615 size 610 gap 0 0%	3	CAG	CAGCAGCAGCAGCAG	294	308	15	5	12	610
611	Unigene7644 size 926 gap 0 0%	3	TAT	TATTATTATTATTATT	220	235	15	5	13	926
612	Unigene7680 size 511 gap 0 0%	2	AC	CTCTCTCTCTCTCTCTC	320	336	16	8	15	511
613	Unigene7686 size 344 gap 0 0%	3	ATA	ATAATAATAATAATAAT	328	344	15	5	14	344
614	Unigene7693 size 1277 gap 0 0%	4	ACTC	ACTCACTCACTCACTCACTC	62	81	20	5	16	1277
615	Unigene7699 size 596 gap 0 0%	2	AC	ATATATATATATATATATATAT	1	22	22	11	20	596
616	Unigene7722 size 462 gap 0 0%	3	CAC	CACCACCACCACCACCACC	1	19	18	6	16	462
617	Unigene7726 size 225 gap 0 0%	2	AC	GTGTGTGTGTGTGTGTGT	1	18	18	9	16	225
618	Unigene7769 size 740 gap 0 0%	3	AAT	AATAATAATAATAAT	240	254	15	5	12	740
619	Unigene7785 size 556 gap 0 0%	3	CTC	CTCCTCCTCCTCCTCCTC	234	251	18	6	15	556
620	Unigene7803 size 806 gap 0 0%	2	AC	TATATATATATATATA	791	806	16	8	14	806
621	Unigene7817 size 354 gap 0 0%	5	AATAG	AATAGAATAGAATAGAATAGAAT	108	130	20	4	18	354
622	Unigene7840 size 440 gap 0 0%	2	AC	TGTGTGTGTGTGTG	1	14	14	7	12	440
623	Unigene7850 size 486 gap 0 0%	2	AC	AGAGAGAGAGAGA	417	429	12	6	11	486
624	Unigene7853 size 406 gap 0 0%	2	AC	ACACACACACACACACACA	388	406	18	9	17	406
625	Unigene7854 size 169 gap 0 0%	4	AGTA	AGTAAGTAAGTAAGTAAGTA	1	20	20	5	16	169
626	Unigene7863 size 293 gap 0 0%	2	AC	TGTGTGTGTGTGTGTG	93	108	16	8	14	293
627	Unigene7878 size 1416 gap 0 0%	4	GAAA	GAAAGAAAGTAAGAAAGA	678	695	16	4	8	1416
628	Unigene7882 size 485 gap 0 0%	2	AC	ACACACACGCACACA	1	15	14	7	7	485
629	Unigene7927 size 517 gap 0 0%	3	TCC	TCCTCCTCCTCCTCCT	142	157	15	5	13	517
630	Unigene7928 size 381 gap 0 0%	2	AC	TGTGTGTGTGTGTG	109	122	14	7	12	381
631	Unigene7929 size 484 gap 0 0%	2	AC	TATATATATGTATATA	1	16	16	8	8	484
632	Unigene7944 size 1035 gap 0 0%	2	AC	GCGCGCGCGCGCGC	1008	1021	14	7	12	1035
633	Unigene7944 size 1035 gap 0 0%	2	AC	TGTGTGTGTGTGT	1023	1035	12	6	11	1035
634	Unigene7947 size 393 gap 0 0%	4	TTCT	TTCTTTCTTTTTTCTTT	342	358	16	4	8	393
635	Unigene7956 size 391 gap 0 0%	4	TGAC	TGACTGACTGACTGAC	1	16	16	4	12	391
636	Unigene7956 size 391 gap 0 0%	4	AACT	AACTAACTAACTAACT	18	33	16	4	12	391
637	Unigene7977 size 396 gap 0 0%	2	AC	TGTGTGTGTGTGTGTGTGTG	377	396	20	10	18	396
638	Unigene7994 size 201 gap 0 0%	5	ACACA	ACACAACACAACACAACACAACAC	178	201	20	4	19	201
639	Unigene8005 size 482 gap 0 0%	2	AC	TGTGTGTGTGTGTG	1	14	14	7	12	482
640	Unigene8011 size 265 gap 0 0%	4	CTTC	CTTCCTTCCTTCCTTCCTTCC	245	265	20	5	17	265
641	Unigene8020 size 278 gap 0 0%	3	CAA	CAACAACAACAACAACAACAA	3	23	21	7	18	278
642	Unigene8023 size 367 gap 0 0%	2	AC	ACACACACACACACACACA	1	19	18	9	17	367
643	Unigene8055 size 247 gap 0 0%	3	TCA	TCATCATCATCATCAT	232	247	15	5	13	247
644	Unigene8061 size 366 gap 0 0%	3	AGC	AGCAGCAGCAGCAACAGCAGGAGCAACAGCAGCAGCAGCA	320	359	39	13	19	366
645	Unigene8089 size 466 gap 0 0%	2	AC	ACACACACACACACACA	443	459	16	8	15	466
646	Unigene8092 size 180 gap 0 0%	3	ATA	ATAATAATAATAATAATAATAA	1	22	21	7	19	180
647	Unigene8129 size 534 gap 0 0%	4	ACAT	ACATACATACATACATACA	516	534	16	4	15	534
648	Unigene8160 size 249 gap 0 0%	2	AC	TGTGTGTGTGTGTGTGTGT	1	19	18	9	17	249
649	Unigene8167 size 167 gap 0 0%	2	AC	CTCTCTCTCTCTCTGTCTCTCTCTCTC	96	122	26	13	19	167
650	Unigene8195 size 1535 gap 0 0%	2	AC	ACACACACACACACACA	1	17	16	8	15	1535
651	Unigene8198 size 650 gap 0 0%	3	GCA	GCAGCAGCAGCAGCAGCAGCAGC	628	650	21	7	20	650
652	Unigene8213 size 213 gap 0 0%	2	AC	CACACACACACACACACACAC	193	213	20	10	19	213
653	Unigene8227 size 1672 gap 0 0%	4	AGAC	AGACAGACAGACAGACAGACAG	1127	1148	20	5	18	1672
654	Unigene8231 size 532 gap 0 0%	2	AC	ATATATATACATATAT	101	116	16	8	8	532
655	Unigene8232 size 369 gap 0 0%	3	CAC	CACCACCACCACCACCACCAC	1	21	21	7	18	369
656	Unigene8232 size 369 gap 0 0%	3	ATA	ATAATAATAATAATAATAA	57	75	18	6	16	369
657	Unigene8233 size 462 gap 0 0%	3	ATA	ATAATAATAATAATAA	153	168	15	5	13	462
658	Unigene8242 size 613 gap 0 0%	2	AC	TGTGTGTGTGTGTGTGTGT	1	19	18	9	17	613
659	Unigene8243 size 677 gap 0 0%	3	GGA	GGAGGAGGAGGAGGAGGAGGAGGA	654	677	24	8	21	677
660	Unigene8245 size 386 gap 0 0%	3	GGA	GGAGGAGGAGGAGGAGGAGGAGGA	363	386	24	8	21	386
661	Unigene8262 size 174 gap 0 0%	2	AC	ATATATATATATA	7	19	12	6	11	174
662	Unigene8281 size 379 gap 0 0%	2	AC	CACACACACACA	1	12	12	6	10	379
663	Unigene8324 size 417 gap 0 0%	2	AC	ACACACACACACACACACACAC	1	22	22	11	20	417
664	Unigene8324 size 417 gap 0 0%	2	AC	TGTGTGTGTGTGT	61	73	12	6	11	417
665	Unigene8327 size 647 gap 0 0%	4	TGTC	TGTCTGTCTGTCCGTCTGTCTG	330	351	20	5	12	647
666	Unigene8327 size 647 gap 0 0%	2	AC	ACACACACACACACACACAC	628	647	20	10	18	647
667	Unigene8340 size 518 gap 0 0%	2	AC	ATATATATATGTATATAT	18	35	18	9	10	518
668	Unigene8394 size 400 gap 0 0%	4	TAAA	TAAATAAATAAATAAA	239	254	16	4	12	400
669	Unigene8401 size 403 gap 0 0%	4	TGTC	TGTCTGTCTGTCTGTCTGT	170	188	16	4	15	403
670	Unigene8406 size 498 gap 0 0%	2	AC	ATATATATATATATAT	387	402	16	8	14	498
671	Unigene8414 size 232 gap 0 0%	4	TTAC	TTACTTACTTACTTACTTACTTA	210	232	20	5	19	232
672	Unigene8416 size 171 gap 0 0%	4	AGTA	AGTAAGTAAGTAAGTAAG	52	69	16	4	14	171
673	Unigene8435 size 242 gap 0 0%	3	GAG	GAGGAGGAGGAGGAGGATGAGGAG	1	24	24	8	15	242
674	Unigene8436 size 571 gap 0 0%	2	AC	GTGTGTGTGTGTGTGTGTG	2	20	18	9	17	571
675	Unigene8453 size 341 gap 0 0%	2	AC	TGTGTGTGTGTG	314	325	12	6	10	341
676	Unigene8453 size 341 gap 0 0%	2	AC	TGTGTGTGTGTG	330	341	12	6	10	341
677	Unigene8457 size 245 gap 0 0%	3	CAG	CAGCAGCAGCAGCAGCAGC	227	245	18	6	16	245
678	Unigene8474 size 182 gap 0 0%	2	AC	CACACACACACACACACA	6	23	18	9	16	182
679	Unigene8474 size 182 gap 0 0%	2	AC	ATATATATATATA	64	76	12	6	11	182
680	Unigene8481 size 477 gap 0 0%	2	AC	CACACACACACACACACACA	205	224	20	10	18	477
681	Unigene8487 size 477 gap 0 0%	2	AC	TGTGTGTGTGTGT	100	112	12	6	11	477
682	Unigene8488 size 442 gap 0 0%	3	GCA	GCAGCAGCAGCAGCAGCAGCA	420	440	21	7	18	442
683	Unigene8494 size 369 gap 0 0%	4	TACT	TACTTACTTCCTTACT	343	358	16	4	6	369
684	Unigene8499 size 178 gap 0 0%	3	TTA	TTATTATTATTATTATTATT	1	20	18	6	17	178
685	Unigene8505 size 206 gap 0 0%	4	GTTT	GTTTGTTTGTTTGTTTGTTT	1	20	20	5	16	206
686	Unigene8520 size 312 gap 0 0%	2	AC	TATATATATATATATATATA	1	20	20	10	18	312
687	Unigene8522 size 222 gap 0 0%	4	TACC	TACCTACCTACCTACCTACCT	202	222	20	5	17	222
688	Unigene8533 size 308 gap 0 0%	3	AGA	AGAAGAAGAAGAAGAAGAAG	1	20	18	6	17	308
689	Unigene8543 size 752 gap 0 0%	2	AC	GAGAGAGAGAGAGAGAGA	5	22	18	9	16	752
690	Unigene8549 size 161 gap 0 0%	4	TTTA	TTTATTTATTTATTTATTTAT	12	32	20	5	17	161
691	Unigene8556 size 278 gap 0 0%	2	AC	TGTGTGTGTGTGTGTGTGTG	1	20	20	10	18	278
692	Unigene8576 size 575 gap 0 0%	3	ATG	ATGATGATGATGATGATGATG	1	21	21	7	18	575
693	Unigene8588 size 288 gap 0 0%	2	AC	TGTGTGTGTGTGTGTGTGT	1	19	18	9	17	288
694	Unigene8620 size 740 gap 0 0%	3	GAT	GATGATGATGATGATGAT	1	18	18	6	15	740
695	Unigene8632 size 926 gap 0 0%	3	GAT	GATGATGATGATGAT	669	683	15	5	12	926
696	Unigene8638 size 379 gap 0 0%	2	AC	TCTCTCTCTCTCTCTCTCTCT	1	21	20	10	19	379
697	Unigene8656 size 902 gap 0 0%	3	AAG	AAGAAGAAAAAGAAGAAG	183	200	18	6	9	902
698	Unigene8659 size 588 gap 0 0%	3	CAC	CACCACCACCTCCACCACC	458	476	18	6	10	588
699	Unigene8669 size 471 gap 0 0%	2	AC	CACACACACATACACACACAC	451	471	20	10	13	471
700	Unigene8670 size 231 gap 0 0%	2	AC	CACACACACATACACACACAC	211	231	20	10	13	231
701	Unigene8676 size 151 gap 0 0%	4	ACTT	ACTTACTTACTTACTTACT	129	147	16	4	15	151
702	Unigene8681 size 414 gap 0 0%	2	AC	TGTGTGTGTGTGTGTGTGTG	395	414	20	10	18	414
703	Unigene8697 size 875 gap 0 0%	4	TACA	TACATACATACATACATACAT	1	21	20	5	17	875
704	Unigene8700 size 669 gap 0 0%	2	AC	ACACACACACACA	247	259	12	6	11	669
705	Unigene8712 size 545 gap 0 0%	4	AAGT	AAGTAAGTAAGTAAGTAA	54	71	16	4	14	545
706	Unigene8738 size 222 gap 0 0%	2	AC	GCGCGCGCGCGC	204	215	12	6	10	222
707	Unigene8742 size 402 gap 0 0%	2	AC	ATATATATATATAT	1	14	14	7	12	402
708	Unigene8742 size 402 gap 0 0%	2	AC	TCTCTCTCTCTCTCTCTCTCT	382	402	20	10	19	402
709	Unigene8750 size 500 gap 0 0%	5	AATTT	AATTTAATTTAATTTAATTTAAT	59	81	20	4	18	500
710	Unigene8765 size 478 gap 0 0%	2	AC	TGTGTGTGTGTGTGTGTGTG	459	478	20	10	18	478
711	Unigene8767 size 464 gap 0 0%	2	AC	GTGTGTGTGTGTG	446	458	12	6	11	464
712	Unigene8771 size 180 gap 0 0%	2	AC	CACACACACACACACACACA	161	180	20	10	18	180
713	Unigene8790 size 446 gap 0 0%	3	TGA	TGATGATGATGATGATGATGA	1	21	21	7	18	446
714	Unigene8801 size 362 gap 0 0%	4	AAAC	AAACAAACACAACAAA	218	233	16	4	6	362
715	Unigene8808 size 1857 gap 0 0%	2	AC	TCTCTCTTCTCTC	365	377	12	6	6	1857
716	Unigene8855 size 301 gap 0 0%	3	GAA	GAAGAAGAAGAAGAAGAA	1	18	18	6	15	301
717	Unigene8861 size 303 gap 0 0%	2	AC	GTGTGTGTGTGTGTTTGTGTGT	1	22	22	11	14	303
718	Unigene8864 size 322 gap 0 0%	4	TTGT	TTGTTTGTTTGTTTGTTTGT	70	89	20	5	16	322
719	Unigene8869 size 509 gap 0 0%	2	AC	TGTGTGTGTGTGT	95	107	12	6	11	509
720	Unigene8871 size 509 gap 0 0%	2	AC	TATATATACTATATA	57	71	14	7	7	509
721	Unigene8872 size 217 gap 0 0%	2	AC	ATATATATATATAT	94	107	14	7	12	217
722	Unigene8895 size 186 gap 0 0%	4	ATAC	ATACATACATACATACA	167	183	16	4	13	186
723	Unigene8914 size 241 gap 0 0%	2	AC	TGTGTGTATGTGTG	135	148	14	7	6	241
724	Unigene8966 size 447 gap 0 0%	3	GGA	GGAGGAGGAGGAGGAGGAGGA	3	23	21	7	18	447
725	Unigene9042 size 166 gap 0 0%	2	AC	TCTCTCTCTCTCTCTCT	123	139	16	8	15	166
726	Unigene9077 size 455 gap 0 0%	2	AC	TGTGTGTGTGTGTGTG	1	16	16	8	14	455
727	Unigene9113 size 178 gap 0 0%	2	AC	CACACACAAACACACACACA	89	108	20	10	12	178
728	Unigene9139 size 181 gap 0 0%	3	TTG	TTGTTGTTGTTGTTGTTG	164	181	18	6	15	181
729	Unigene9162 size 252 gap 0 0%	3	TAA	TAATAATAGTAATAA	61	75	15	5	6	252
730	Unigene9189 size 343 gap 0 0%	3	CTT	CTTCTTCTTCTTCTTCTTC	213	231	18	6	16	343
731	Unigene9205 size 373 gap 0 0%	3	AAG	AAGAAGAAGAAGAAGAAG	356	373	18	6	15	373
732	Unigene9218 size 309 gap 0 0%	2	AC	CACACACACACACACACA	1	18	18	9	16	309
733	Unigene9237 size 388 gap 0 0%	2	AC	ACACACACACACACACACA	1	19	18	9	17	388
734	Unigene9248 size 179 gap 0 0%	3	CTT	CTTCTTCTTCTTCTTCTTCTCCTGCTTTTTCTTCTTCTTCTTCTTCT	1	47	45	15	26	179
735	Unigene9248 size 179 gap 0 0%	3	ACC	ACCACCACCATCACCACC	53	70	18	6	9	179
736	Unigene9281 size 217 gap 0 0%	2	AC	TATATATATATATAT	136	150	14	7	13	217
737	Unigene9321 size 244 gap 0 0%	2	AC	TGTGTGTGTGTGTGTG	229	244	16	8	14	244
738	Unigene9331 size 155 gap 0 0%	2	AC	ACACACACACACACAC	1	16	16	8	14	155
739	Unigene9334 size 154 gap 0 0%	2	AC	ATATATATATATA	131	143	12	6	11	154
740	Unigene9337 size 296 gap 0 0%	5	TAGGT	TAGGTTAGGTTATGTTAGGTTAG	1	23	20	4	12	296
741	Unigene9346 size 197 gap 0 0%	3	CAG	CAGCAGCAGCAACAGCAGCAGC	1	22	21	7	13	197
742	Unigene9383 size 413 gap 0 0%	2	AC	ATATATATATAT	246	257	12	6	10	413
743	Unigene9388 size 334 gap 0 0%	5	CTTCA	CTTCACTTCACTTCATTTCACTTC	311	334	20	4	13	334
744	Unigene9397 size 198 gap 0 0%	3	TCT	TCTTCTTCCTTCTTCT	165	180	15	5	7	198
745	Unigene9412 size 429 gap 0 0%	2	AC	TATATATATATAT	12	24	12	6	11	429
746	Unigene9418 size 220 gap 0 0%	5	CTTCA	CTTCACTTCACTTCACTTCACTT	94	116	20	4	18	220
747	Unigene9438 size 290 gap 0 0%	2	AC	TCTCTCTCTCTGTCTCTCTC	182	201	20	10	12	290
748	Unigene9517 size 347 gap 0 0%	2	AC	TGTGTGTGTGTG	336	347	12	6	10	347
749	Unigene9598 size 169 gap 0 0%	2	AC	CACACACTACACATCACACACACACACACAACGCATACACACACACACACACAC	1	54	54	27	23	169
750	Unigene9619 size 159 gap 0 0%	4	GGTT	GGTTGGTTGGTTGGTTGGTTGG	2	23	20	5	18	159
751	Unigene9635 size 276 gap 0 0%	4	TTGA	TTGATTGATTGATTGATTGA	174	193	20	5	16	276
752	Unigene9639 size 529 gap 0 0%	4	TCCC	TCCCTCCCTCCCTCCCTCCCTCCC	478	501	24	6	20	529
753	Unigene9641 size 187 gap 0 0%	4	CAAT	CAATCAATCAATCAATCAATCA	164	185	20	5	18	187
754	Unigene9700 size 220 gap 0 0%	3	ATG	ATGATGATGATGATGATGATG	200	220	21	7	18	220
755	Unigene9708 size 228 gap 0 0%	2	AC	GTGTGTGTGTGTGTGTGT	1	18	18	9	16	228
756	Unigene9728 size 283 gap 0 0%	2	AC	ACACACACACACAC	270	283	14	7	12	283
757	Unigene9729 size 254 gap 0 0%	2	AC	TGTGTGTGTGTGTGTGTGT	3	21	18	9	17	254
758	Unigene9730 size 182 gap 0 0%	2	AC	ATATATATATATATATACATATAT	1	24	24	12	16	182
759	Unigene9737 size 363 gap 0 0%	2	AC	ATATATATATAT	26	37	12	6	10	363
760	Unigene9761 size 296 gap 0 0%	3	TGA	TGATGATGATGATGCTGATGAT	10	31	21	7	13	296
761	Unigene9775 size 418 gap 0 0%	4	TGTA	TGTATGTATGTATGTATGTAT	397	417	20	5	17	418
762	Unigene9785 size 277 gap 0 0%	4	GACA	GACAGACAGACAGACAGACAG	145	165	20	5	17	277
763	Unigene9789 size 389 gap 0 0%	3	TTA	TTATTATTATTATTAT	368	383	15	5	13	389
764	Unigene9790 size 362 gap 0 0%	3	TTA	TTATTATTATTATTAT	341	356	15	5	13	362
765	Unigene9806 size 339 gap 0 0%	2	AC	ATATATATATACATATATA	26	44	18	9	11	339
766	Unigene9808 size 157 gap 0 0%	2	AC	CACACACACACACA	1	14	14	7	12	157
767	Unigene9839 size 176 gap 0 0%	2	AC	CACACACACCACACAC	61	76	16	8	9	176
768	Unigene9839 size 176 gap 0 0%	2	AC	CACACACCACACACACACA	131	149	18	9	12	176
769	Unigene9849 size 427 gap 0 0%	3	CAC	CACCACCACCACCACCACCAC	407	427	21	7	18	427
770	Unigene9851 size 155 gap 0 0%	2	AC	CTCTCTCTCTCTC	1	13	12	6	11	155
771	Unigene9871 size 242 gap 0 0%	3	CTG	CTGCTGCTGCTGCTGCTGC	211	229	18	6	16	242
772	Unigene9890 size 275 gap 0 0%	2	AC	ATATATATATAT	117	128	12	6	10	275
773	Unigene9899 size 576 gap 0 0%	3	GTG	GTGGTGGTAGTGGTTGTGGTGGTAGTGGTTGTGGTGGT	2	39	36	12	11	576
774	Unigene9901 size 275 gap 0 0%	2	AC	TGTGTGTGTGTGT	143	155	12	6	11	275
775	Unigene9919 size 176 gap 0 0%	3	TGC	TGCTGCTGCTACTGCTGCTGCTG	1	23	21	7	14	176
776	Unigene9943 size 411 gap 0 0%	4	ACAT	ACATACATACATACATACATA	1	21	20	5	17	411
777	Unigene9944 size 172 gap 0 0%	4	ACAT	ACATACATACATACATACATA	1	21	20	5	17	172
778	Unigene9955 size 292 gap 0 0%	2	AC	CACACACACACA	199	210	12	6	10	292
779	Unigene9966 size 473 gap 0 0%	4	CTAA	CTAACTAACTAACTAACTAA	429	448	20	5	16	473
780	Unigene9986 size 156 gap 0 0%	2	AC	TGTGTGTTGTGTG	4	16	12	6	6	156
781	Unigene10011 size 328 gap 0 0%	2	AC	AGAGAGAGAGAG	303	314	12	6	10	328
782	Unigene10022 size 393 gap 0 0%	3	AAT	AATAATAACTAATAAT	309	324	15	5	7	393
783	Unigene10027 size 205 gap 0 0%	4	AGTT	AGTTAGTTAGCTAGTTAGT	16	34	16	4	9	205
784	Unigene10027 size 205 gap 0 0%	4	TCAA	TCAATCAATCAATCAATCAATCAA	182	205	24	6	20	205
785	Unigene10032 size 335 gap 0 0%	3	CTA	CTACTACTACTACTACTACTA	1	21	21	7	18	335
786	Unigene10057 size 219 gap 0 0%	4	GGGA	GGGAGGGAGAGAGGGA	13	28	16	4	6	219
787	Unigene10072 size 669 gap 0 0%	3	CAT	CATCATCATCATAATCATCATC	638	659	21	7	13	669
788	Unigene10105 size 1119 gap 0 0%	3	GGC	GGCGGCGGCGGCGGCGGCGGCG	37	58	21	7	19	1119
789	Unigene10105 size 1119 gap 0 0%	3	CCA	CCACCACCACCACCACCAC	1101	1119	18	6	16	1119
790	Unigene10142 size 669 gap 0 0%	3	TGC	TGCTGCTGTTGCTGC	51	65	15	5	6	669
791	Unigene10143 size 467 gap 0 0%	2	AC	ATATATATAAATATATAT	450	467	18	9	10	467
792	Unigene10153 size 923 gap 0 0%	3	ATC	ATCATCATTATCATCATCCTCATCATCAT	242	270	27	9	14	923
793	Unigene10153 size 923 gap 0 0%	2	AC	ACACACACACACACACAC	906	923	18	9	16	923
794	Unigene10175 size 197 gap 0 0%	3	ATC	ATCATCATCATCATCATCATC	177	197	21	7	18	197
795	Unigene10178 size 302 gap 0 0%	2	AC	TGTGTGTGTGTGTGTGTGT	55	73	18	9	17	302
796	Unigene10183 size 257 gap 0 0%	4	TAAG	TAAGTAAGTAAGTAAGTAAGT	1	21	20	5	17	257
797	Unigene10188 size 271 gap 0 0%	4	TTAT	TTATTTATTTATTAATTTAT	22	41	20	5	10	271
798	Unigene10189 size 388 gap 0 0%	2	AC	ACACACACACACAC	203	216	14	7	12	388
799	Unigene10210 size 976 gap 0 0%	2	AC	CACACACACACACACACA	1	18	18	9	16	976
800	Unigene10241 size 678 gap 0 0%	4	TCTT	TCTTTCTTTCTTTCTTTCTTTC	657	678	20	5	18	678
801	Unigene10248 size 468 gap 0 0%	2	AC	TGTGTGTGTGTGTGTGTGTG	449	468	20	10	18	468
802	Unigene10266 size 381 gap 0 0%	3	TGA	TGATGATGATGATGATG	8	24	15	5	14	381
803	Unigene10269 size 571 gap 0 0%	3	ATC	ATCATCATCATCATCAT	351	367	15	5	14	571
804	Unigene10273 size 756 gap 0 0%	3	ATA	ATAATAATCATAATA	209	223	15	5	6	756
805	Unigene10273 size 756 gap 0 0%	4	TTAT	TTATTTATTTATTTATT	687	703	16	4	13	756
806	Unigene10295 size 1034 gap 0 0%	2	AC	ACACACACACACA	255	267	12	6	11	1034
807	Unigene10312 size 717 gap 0 0%	3	CAC	CACCACCACCGCCACCACC	223	241	18	6	10	717
808	Unigene10316 size 516 gap 0 0%	2	AC	CACACACAAACACACACA	204	221	18	9	10	516
809	Unigene10336 size 426 gap 0 0%	4	TAAG	TAAGTAAGTAAGTAAGTAAGTAA	1	23	20	5	19	426
810	Unigene10340 size 440 gap 0 0%	2	AC	CACACACACACACA	385	398	14	7	12	440
811	Unigene10377 size 447 gap 0 0%	4	TGTC	TGTCTGTCTGTCTGTCT	71	87	16	4	13	447
812	Unigene10397 size 711 gap 0 0%	2	AC	CACACACCACACA	489	501	12	6	6	711
813	Unigene10404 size 608 gap 0 0%	2	AC	TATATATATATATA	51	64	14	7	12	608
814	Unigene10438 size 667 gap 0 0%	2	AC	TGTGTGTATGTGTGTGT	360	376	16	8	9	667
815	Unigene10445 size 151 gap 0 0%	2	AC	CACACACACACA	140	151	12	6	10	151
816	Unigene10467 size 1227 gap 0 0%	3	TCA	TCATCATCATCATCATCA	597	614	18	6	15	1227
817	Unigene10467 size 1227 gap 0 0%	3	TCA	TCATCATCATCATCA	942	956	15	5	12	1227
818	Unigene10472 size 336 gap 0 0%	3	GTT	GTTGTTGTTGTTGTTGTTGT	1	20	18	6	17	336
819	Unigene10497 size 391 gap 0 0%	3	ATG	ATGATGATTATGATG	68	82	15	5	6	391
820	Unigene10505 size 270 gap 0 0%	4	GACA	GACAGACAGACAGACAGA	253	270	16	4	14	270
821	Unigene10510 size 447 gap 0 0%	3	GTG	GTGGTGGTGGTGGTGGTGGT	1	20	18	6	17	447
822	Unigene10516 size 266 gap 0 0%	5	TAACC	TAACCTAACCTAACCTAACCAACCCTAACCTAACCTAACCCAACCCATCCTAGCCTAACCTAACCTAACCT	121	191	70	14	31	266
823	Unigene10518 size 201 gap 0 0%	2	AC	TATATATACATATATA	159	174	16	8	8	201
824	Unigene10532 size 424 gap 0 0%	2	AC	ATATATATATATATA	135	149	14	7	13	424
825	Unigene10537 size 1063 gap 0 0%	2	AC	TCTCTCTTCTCTC	822	834	12	6	6	1063
826	Unigene10541 size 1898 gap 0 0%	3	TGC	TGCTGCTGCTGCTGCT	705	720	15	5	13	1898
827	Unigene10545 size 287 gap 0 0%	2	AC	TATATATATATAT	108	120	12	6	11	287
828	Unigene10547 size 455 gap 0 0%	3	ATG	ATGATGATGATGATGATGATG	1	21	21	7	18	455
829	Unigene10563 size 246 gap 0 0%	3	ACC	ACCACCACCACCACAACCACCACC	1	24	24	8	15	246
830	Unigene10565 size 187 gap 0 0%	2	AC	GTGTGTGTGTGTGTGTCTGTGTGT	164	187	24	12	16	187
831	Unigene10590 size 444 gap 0 0%	2	AC	CACACACACACACACACA	1	18	18	9	16	444
832	Unigene10624 size 552 gap 0 0%	3	TGA	TGATGATGATGATGATG	348	364	15	5	14	552
833	Unigene10625 size 180 gap 0 0%	3	TTC	TTCTTCTTCTTCTTCTTCTTC	1	21	21	7	18	180
834	Unigene10639 size 549 gap 0 0%	2	AC	ACACACACACACACACA	4	20	16	8	15	549
835	Unigene10643 size 373 gap 0 0%	2	AC	TCTCTCTCTCTCTCTCATTCTCTCTCTC	326	353	28	14	15	373
836	Unigene10644 size 884 gap 0 0%	2	AC	TGTGTGTGTGTGT	387	399	12	6	11	884
837	Unigene10650 size 409 gap 0 0%	3	ATG	ATGATGATGATGATG	383	397	15	5	12	409
838	Unigene10670 size 1157 gap 0 0%	2	AC	AGAGAGAGAGAGAGAGAGAGAG	1136	1157	22	11	20	1157
839	Unigene10687 size 329 gap 0 0%	2	AC	TGTGTGTGTGTGTGTGTGT	1	19	18	9	17	329
840	Unigene10689 size 490 gap 0 0%	3	TGT	TGTTGTTGTTGTTGTTGTTGT	470	490	21	7	18	490
841	Unigene10691 size 176 gap 0 0%	2	AC	TATATATATATATATGATATAT	12	33	22	11	14	176
842	Unigene10721 size 616 gap 0 0%	2	AC	TCTCTCTCCCTCTCTCT	398	414	16	8	9	616
843	Unigene10722 size 770 gap 0 0%	4	AGAA	AGAAAGAAAGAAAGAAAGAAA	1	21	20	5	17	770
844	Unigene10771 size 314 gap 0 0%	4	CACT	CACTCACTCACTCACTCACTCAC	1	23	20	5	19	314
845	Unigene10776 size 496 gap 0 0%	3	TGT	TGTTGTTGTTGTTGTTGTTGT	476	496	21	7	18	496
846	Unigene10790 size 335 gap 0 0%	5	CCCAC	CCCACCCCACCCCACCCCAC	143	162	20	4	15	335
847	Unigene10793 size 400 gap 0 0%	3	AGT	AGTAGTAGTAGTAAGTAGTAGTAGTACTAGTAGTAGTGGTAGTGGTAGTAG	55	105	51	17	24	400
848	Unigene10801 size 307 gap 0 0%	2	AC	CACACACACACACACACACA	1	20	20	10	18	307
849	Unigene10807 size 545 gap 0 0%	5	TTTTG	TTTTGTTTTGTTTTGTTTTGTT	52	73	20	4	17	545
850	Unigene10829 size 828 gap 0 0%	4	GAAT	GAATGAATGAATGAATGAATGAAT	805	828	24	6	20	828
851	Unigene10855 size 321 gap 0 0%	2	AC	ATATATATATATATATATATA	1	21	20	10	19	321
852	Unigene10870 size 356 gap 0 0%	4	CTTT	CTTTCTTTCTTTCTTTCTTTCTTT	333	356	24	6	20	356
853	Unigene10874 size 310 gap 0 0%	2	AC	ACACACAAACACACACACACACA	246	268	22	11	15	310
854	Unigene10887 size 377 gap 0 0%	2	AC	AGAGAGAGAGAGAGAG	123	138	16	8	14	377
855	Unigene10906 size 790 gap 0 0%	3	GGT	GGTGGTGGTGGTGGT	1	15	15	5	12	790
856	Unigene10906 size 790 gap 0 0%	3	AGC	AGCAGCAGCAGCAGCA	22	37	15	5	13	790
857	Unigene10911 size 252 gap 0 0%	3	ATC	ATCATCATCATCATCATC	1	18	18	6	15	252
858	Unigene10914 size 161 gap 0 0%	4	AGTA	AGTAAGTAAGTAAGTA	36	51	16	4	12	161
859	Unigene10943 size 969 gap 0 0%	3	CCA	CCACCACCAACACCAC	256	271	15	5	7	969
860	Unigene10971 size 634 gap 0 0%	4	TGTA	TGTATGTATGTATGTATGTAT	1	21	20	5	17	634
861	Unigene11024 size 1228 gap 0 0%	2	AC	TGTGTGTTTGTGTGTGTGTGTGTG	1205	1228	24	12	16	1228
862	Unigene11029 size 664 gap 0 0%	2	AC	TCTCTCTATCTCTC	105	118	14	7	6	664
863	Unigene11033 size 351 gap 0 0%	4	TACT	TACTTACTTACTTACTTACT	328	347	20	5	16	351
864	Unigene11034 size 590 gap 0 0%	4	TACT	TACTTACTTACTTACTTACT	567	586	20	5	16	590
865	Unigene11045 size 1546 gap 0 0%	3	CAG	CAGCAGCACCAGCAGCA	1161	1177	15	5	8	1546
866	Unigene11048 size 689 gap 0 0%	4	ATTT	ATTTATTTACTTATTT	409	424	16	4	6	689
867	Unigene11050 size 172 gap 0 0%	5	TAACA	TAACATAACATAACATAACATA	151	172	20	4	17	172
868	Unigene11053 size 485 gap 0 0%	3	TTC	TTCTTCTTCTTCTTCTTCTT	1	20	18	6	17	485
869	Unigene11054 size 235 gap 0 0%	4	ATTT	ATTTATTTAATTATTT	120	135	16	4	6	235
870	Unigene11059 size 408 gap 0 0%	2	AC	TATATATATATA	115	126	12	6	10	408
871	Unigene11060 size 526 gap 0 0%	2	AC	ATATATATATATATA	1	15	14	7	13	526
872	Unigene11060 size 526 gap 0 0%	2	AC	CACACACACACACACA	20	35	16	8	14	526
873	Unigene11060 size 526 gap 0 0%	2	AC	TATATATATATAT	489	501	12	6	11	526
874	Unigene11111 size 766 gap 0 0%	4	CTAC	CTACCTACCTACATACTTACCTACCTA	239	265	24	6	11	766
875	Unigene11111 size 766 gap 0 0%	4	CTAA	CTAACTAACTAACTAACT	271	288	16	4	14	766
876	Unigene11122 size 296 gap 0 0%	3	ATC	ATCATCATCATCATCATCATC	1	21	21	7	18	296
877	Unigene11122 size 296 gap 0 0%	2	AC	AGAGAGAGAGAGAGAGAGAGAG	275	296	22	11	20	296
878	Unigene11136 size 336 gap 0 0%	3	ATG	ATGATGATGATGATGA	226	241	15	5	13	336
879	Unigene11137 size 170 gap 0 0%	2	AC	CACACACACACACACACACA	1	20	20	10	18	170
880	Unigene11139 size 708 gap 0 0%	4	GTAA	GTAAGTAAGTAAGTTAGTAAGTAA	1	24	24	6	14	708
881	Unigene11175 size 578 gap 0 0%	4	TGCG	TGCGTGCGTACGTGCGTG	160	177	16	4	8	578
882	Unigene11188 size 575 gap 0 0%	2	AC	ACACACACAGACACAC	540	555	16	8	8	575
883	Unigene11189 size 269 gap 0 0%	2	AC	ACACACACACACACACACA	251	269	18	9	17	269
884	Unigene11194 size 369 gap 0 0%	2	AC	GTGTGTGTGTGT	140	151	12	6	10	369
885	Unigene11196 size 471 gap 0 0%	2	AC	CTCTCTCTCTCTGTCTCTCT	127	146	20	10	12	471
886	Unigene11196 size 471 gap 0 0%	3	AGA	AGAAGAAGAAGAAGAAGAAGAAG	449	471	21	7	20	471
887	Unigene11197 size 994 gap 0 0%	3	AGA	AGAAGAAGAAGAAGAAGAAGAAG	972	994	21	7	20	994
888	Unigene11263 size 579 gap 0 0%	3	TGA	TGATGATGATAATGATGATGAT	1	22	21	7	13	579
889	Unigene11264 size 274 gap 0 0%	2	AC	ACACACACACACACACA	3	19	16	8	15	274
890	Unigene11270 size 468 gap 0 0%	2	AC	GAGAGAGAGAGA	398	409	12	6	10	468
891	Unigene11281 size 537 gap 0 0%	3	GAT	GATGATGATGATGATGATGA	518	537	18	6	17	537
892	Unigene11283 size 1006 gap 0 0%	3	CAT	CATCATCATCATCATTATCATCA	1	23	21	7	14	1006
893	Unigene11283 size 1006 gap 0 0%	4	AGGC	AGGCAGGCAGTCAGGCA	487	503	16	4	7	1006
894	Unigene11309 size 1063 gap 0 0%	3	ATG	ATGATGATGAAGATGATG	1035	1052	18	6	9	1063
895	Unigene11330 size 777 gap 0 0%	3	ACA	ACAACAACCACAACA	149	163	15	5	6	777
896	Unigene11330 size 777 gap 0 0%	2	AC	ACACACACACACACACACAC	758	777	20	10	18	777
897	Unigene11353 size 333 gap 0 0%	2	AC	CACACACACACACA	10	23	14	7	12	333
898	Unigene11355 size 250 gap 0 0%	2	AC	AGAGAGAGAGAGAG	2	15	14	7	12	250
899	Unigene11367 size 434 gap 0 0%	4	TTAC	TTACTTACTTATTTACTTAC	388	407	20	5	10	434
900	Unigene11421 size 952 gap 0 0%	3	TCT	TCTTCTTCTTTCTTCTT	630	646	15	5	8	952
901	Unigene11422 size 485 gap 0 0%	3	AAT	AATAATAACAATAAT	12	26	15	5	6	485
902	Unigene11422 size 485 gap 0 0%	3	TCT	TCTTCTTCTTTCTTCTT	163	179	15	5	8	485
903	Unigene11423 size 321 gap 0 0%	4	CTTT	CTTTCTTTCTTTCTTTCTTTCTTGCTTGCTTTCTTT	1	36	36	9	20	321
904	Unigene11431 size 319 gap 0 0%	3	AGC	AGCAGCAGCAGCAGCATCAGCAG	137	159	21	7	14	319
905	Unigene11444 size 458 gap 0 0%	4	TTAC	TTACTTACTTATTTACTTACTTAAATACTTACTTACTTACTTACTTA	412	458	44	11	25	458
906	Unigene11446 size 307 gap 0 0%	2	AC	ACACACACACACACACACAC	1	20	20	10	18	307
907	Unigene11447 size 209 gap 0 0%	3	GCT	GCTGCTGCTGTTGCTGCTG	1	19	18	6	10	209
908	Unigene11457 size 671 gap 0 0%	4	GAAT	GAATGAATGTATGAAT	159	174	16	4	6	671
909	Unigene11490 size 268 gap 0 0%	2	AC	GTGTGTGTGTGTGTGTG	1	17	16	8	15	268
910	Unigene11491 size 831 gap 0 0%	4	TGTC	TGTCTGTCTGTCTGTC	593	608	16	4	12	831
911	Unigene11492 size 525 gap 0 0%	4	TGTC	TGTCTGTCTGTCTGTCT	290	306	16	4	13	525
912	Unigene11504 size 756 gap 0 0%	2	AC	TCTCTCTGTCTCTCTCTCT	316	334	18	9	11	756
913	Unigene11526 size 720 gap 0 0%	2	AC	GTGTGTGTGTGTGTGT	9	24	16	8	14	720
914	Unigene11526 size 720 gap 0 0%	2	AC	TGTGTGTGTGCGTGTGTGTGTGT	32	54	22	11	15	720
915	Unigene11526 size 720 gap 0 0%	2	AC	ACACACACACAC	556	567	12	6	10	720
916	Unigene11580 size 1128 gap 0 0%	3	ATG	ATGATGATGATGATG	1105	1119	15	5	12	1128
917	Unigene11590 size 440 gap 0 0%	4	GTAT	GTATGTATGTATGTATGTAT	1	20	20	5	16	440
918	Unigene11616 size 488 gap 0 0%	2	AC	ACACACACACACAC	427	440	14	7	12	488
919	Unigene11626 size 651 gap 0 0%	2	AC	ATATATATATATATATATATA	4	24	20	10	19	651
920	Unigene11630 size 566 gap 0 0%	2	AC	ACACACACACACACACACA	399	417	18	9	17	566
921	Unigene11641 size 399 gap 0 0%	3	TGT	TGTTGTTGTTGTTGTTGT	130	147	18	6	15	399
922	Unigene11667 size 261 gap 0 0%	3	ATG	ATGATGATGATGATGGTGATGA	1	22	21	7	13	261
923	Unigene11669 size 271 gap 0 0%	2	AC	TGTGTGTGTGTGTGTGTGTGT	1	21	20	10	19	271
924	Unigene11672 size 575 gap 0 0%	3	CAT	CATCATCATCATCATCATCA	1	20	18	6	17	575
925	Unigene11682 size 375 gap 0 0%	4	ATTC	ATTCATTCATTCATTCATTCA	327	347	20	5	17	375
926	Unigene11695 size 445 gap 0 0%	3	GGA	GGAGGAGGAGGAGGA	147	161	15	5	12	445
927	Unigene11712 size 503 gap 0 0%	2	AC	TCTCTCTCTCTC	91	102	12	6	10	503
928	Unigene11715 size 634 gap 0 0%	4	AGTA	AGTAAGTAAGTAAGTAA	4	20	16	4	13	634
929	Unigene11740 size 333 gap 0 0%	4	ACAG	ACAGACAGACAAACAGAC	217	234	16	4	8	333
930	Unigene11742 size 375 gap 0 0%	4	ACAG	ACAGACAGACAAACAGAC	259	276	16	4	8	375
931	Unigene11748 size 397 gap 0 0%	4	AAAC	AAACAAACAAACAAACAAACAA	376	397	20	5	18	397
932	Unigene11769 size 444 gap 0 0%	2	AC	TGTGTGTGTGTGTGTGT	114	130	16	8	15	444
933	Unigene11774 size 317 gap 0 0%	2	AC	TGTGTGTGTGTGGGTGTGTGTGTGGGGGATGTTTGTGTGTGTGTGTGTGGGTGTGTG	261	317	56	28	19	317
934	Unigene11775 size 252 gap 0 0%	2	AC	CACACACACACACACACA	1	18	18	9	16	252
935	Unigene11797 size 461 gap 0 0%	2	AC	ACACACATACACACACACACACA	258	280	22	11	15	461
936	Unigene11799 size 240 gap 0 0%	3	CAT	CATCATCATCATCATCATCAT	1	21	21	7	18	240
937	Unigene11803 size 538 gap 0 0%	2	AC	GTGTGTGTGTGT	322	333	12	6	10	538
938	Unigene11804 size 292 gap 0 0%	2	AC	TGTGTGTGTGTGTGTGTGT	274	292	18	9	17	292
939	Unigene11829 size 861 gap 0 0%	4	TACA	TACATACATACATACATACATAC	839	861	20	5	19	861
940	Unigene11845 size 427 gap 0 0%	2	AC	CTCTCTCTCTCTCTCTCTCTCT	1	22	22	11	20	427
941	Unigene11848 size 4962 gap 0 0%	2	AC	GAGAGAGAGAGA	1560	1571	12	6	10	4962
942	Unigene11849 size 857 gap 0 0%	3	GTG	GTGGTGGTGGTGGTG	192	206	15	5	12	857
943	Unigene11849 size 857 gap 0 0%	3	ACG	ACGACGACGACGACGAC	207	223	15	5	14	857
944	Unigene11861 size 546 gap 0 0%	2	AC	ATATATATATAT	443	454	12	6	10	546
945	Unigene11863 size 1932 gap 0 0%	3	GCT	GCTGCTGCTGCTGCTGCTG	1909	1927	18	6	16	1932
946	Unigene11866 size 790 gap 0 0%	6	GAGGTG	GAGGTGGAGGTGGAGGTGGAGGTGGA	733	758	24	4	20	790
947	Unigene11867 size 849 gap 0 0%	6	GAGGTG	GAGGTGGAGGTGGAGGTGGAGGTGGA	792	817	24	4	20	849
948	Unigene11868 size 835 gap 0 0%	6	GAGGTG	GAGGTGGAGGTGGAGGTGGAGGTGGA	778	803	24	4	20	835
949	Unigene11881 size 1920 gap 0 0%	3	AAG	AAGAAGAACGAAGAA	510	524	15	5	6	1920
950	Unigene11886 size 885 gap 0 0%	3	TCC	TCCTCCTCCTCCTCCTCTTCTTCCTCCTCCTC	401	432	30	10	17	885
951	Unigene11898 size 618 gap 0 0%	4	TTAC	TTACTTACTTACTTACT	581	597	16	4	13	618
952	Unigene11909 size 1372 gap 0 0%	3	TCT	TCTTCTTCTTTTCTTCT	625	641	15	5	9	1372
953	Unigene11925 size 1024 gap 0 0%	3	CCA	CCACCACCTACCACC	359	373	15	5	6	1024
954	Unigene11925 size 1024 gap 0 0%	2	AC	ACACACAAACACAC	876	889	14	7	6	1024
955	Unigene11934 size 1725 gap 0 0%	3	GCA	GCAGCAGCGGCAGCA	534	548	15	5	6	1725
956	Unigene11934 size 1725 gap 0 0%	3	CCA	CCACCACCACCACCACCACCTCCGCCGCCACCACCACCACCAC	585	627	42	14	22	1725
957	Unigene11934 size 1725 gap 0 0%	6	CCATCA	CCATCACCATCACCACCACCATCA	731	754	24	4	12	1725
958	Unigene11935 size 3465 gap 0 0%	3	CTA	CTACTACTACAACTACTACTAATACTACTACTACTACTACTACTAC	3420	3465	45	15	31	3465
959	Unigene11936 size 3411 gap 0 0%	3	CTA	CTACTACTACAACTACTACTAATACTACTACTACTACTACTACTAC	3366	3411	45	15	31	3411
960	Unigene11937 size 3636 gap 0 0%	3	CTA	CTACTACTACAACTACTACTAATACTACTACTACTACTACTACTAC	3591	3636	45	15	31	3636
961	Unigene11938 size 3759 gap 0 0%	3	CTA	CTACTACTACAACTACTACTAATACTACTACTACTACTACTACTAC	3714	3759	45	15	31	3759
962	Unigene11939 size 3474 gap 0 0%	3	CTA	CTACTACTACAACTACTACTAATACTACTACTACTACTACTACTAC	3429	3474	45	15	31	3474
963	Unigene11940 size 3690 gap 0 0%	3	CTA	CTACTACTACAACTACTACTAATACTACTACTACTACTACTACTAC	3645	3690	45	15	31	3690
964	Unigene11941 size 3705 gap 0 0%	3	CTA	CTACTACTACAACTACTACTAATACTACTACTACTACTACTACTAC	3660	3705	45	15	31	3705
965	Unigene11942 size 3573 gap 0 0%	3	CTA	CTACTACTACAACTACTACTAATACTACTACTACTACTACTACTAC	3528	3573	45	15	31	3573
966	Unigene11943 size 3768 gap 0 0%	3	CTA	CTACTACTACAACTACTACTAATACTACTACTACTACTACTACTAC	3723	3768	45	15	31	3768
967	Unigene11944 size 3606 gap 0 0%	3	CTA	CTACTACTACAACTACTACTAATACTACTACTACTACTACTACTAC	3561	3606	45	15	31	3606
968	Unigene11945 size 3597 gap 0 0%	3	CTA	CTACTACTACAACTACTACTAATACTACTACTACTACTACTACTAC	3552	3597	45	15	31	3597
969	Unigene11946 size 3822 gap 0 0%	3	CTA	CTACTACTACAACTACTACTAATACTACTACTACTACTACTACTAC	3777	3822	45	15	31	3822
970	Unigene11947 size 3660 gap 0 0%	3	CTA	CTACTACTACAACTACTACTAATACTACTACTACTACTACTACTAC	3615	3660	45	15	31	3660
971	Unigene11948 size 3528 gap 0 0%	3	CTA	CTACTACTACAACTACTACTAATACTACTACTACTACTACTACTAC	3483	3528	45	15	31	3528
972	Unigene11949 size 3543 gap 0 0%	3	CTA	CTACTACTACAACTACTACTAATACTACTACTACTACTACTACTAC	3498	3543	45	15	31	3543
973	Unigene11950 size 3627 gap 0 0%	3	CTA	CTACTACTACAACTACTACTAATACTACTACTACTACTACTACTAC	3582	3627	45	15	31	3627
974	Unigene11953 size 2451 gap 0 0%	3	CAG	CAGCAGCAACAGCAACAGCAGC	1	22	21	7	7	2451
975	Unigene11953 size 2451 gap 0 0%	3	GCA	GCAGCAGCAGCAGCAG	627	642	15	5	13	2451
976	Unigene11953 size 2451 gap 0 0%	2	AC	ATATATATATATATAT	2317	2332	16	8	14	2451
977	Unigene11954 size 169 gap 0 0%	3	AGT	AGTAGTAGTAGTAGTAGTAGTAGT	146	169	24	8	21	169
978	Unigene11963 size 3151 gap 0 0%	2	AC	ACACACACACACA	359	371	12	6	11	3151
979	Unigene11964 size 3103 gap 0 0%	2	AC	ACACACACACACA	359	371	12	6	11	3103
980	Unigene11966 size 1372 gap 0 0%	2	AC	CACACACATACACACACA	237	254	18	9	10	1372
981	Unigene11967 size 2117 gap 0 0%	3	TGA	TGATGATGATGATGATGATGA	2094	2114	21	7	18	2117
982	Unigene11968 size 2233 gap 0 0%	3	TGA	TGATGATGATGATGATGATGA	2210	2230	21	7	18	2233
983	Unigene11970 size 864 gap 0 0%	2	AC	TGTGTGTGTGTGTGTGTGTGTG	2	23	22	11	20	864
984	Unigene11973 size 526 gap 0 0%	3	AAC	AACAACAACAAAAACAACA	348	366	18	6	10	526
985	Unigene11991 size 461 gap 0 0%	4	TTAC	TTACTTACTTACTTACTTACTTAC	438	461	24	6	20	461
986	Unigene11994 size 2243 gap 0 0%	4	ATTA	ATTAATTAATTAGTTAATT	1815	1833	16	4	9	2243
987	Unigene11995 size 2021 gap 0 0%	3	TGG	TGGTGGTGGGGTGGTG	1842	1857	15	5	8	2021
988	Unigene11996 size 2103 gap 0 0%	3	TGG	TGGTGGTGGGGTGGTG	1842	1857	15	5	8	2103
989	Unigene11999 size 1622 gap 0 0%	2	AC	TATATATGTATATAT	430	444	14	7	7	1622
990	Unigene11999 size 1622 gap 0 0%	3	GAA	GAAGAAGAGGAAGAA	1044	1058	15	5	6	1622
991	Unigene12006 size 185 gap 0 0%	3	AAC	AACAACAACAACAACAA	68	84	15	5	14	185
992	Unigene12013 size 2104 gap 0 0%	3	CAC	CACCACCACCACCACCACCACC	2083	2104	21	7	19	2104
993	Unigene12014 size 2026 gap 0 0%	3	CAC	CACCACCACCACCACCACCACC	2005	2026	21	7	19	2026
994	Unigene12015 size 1604 gap 0 0%	3	CAC	CACCACCACCTCCACCACCA	315	334	18	6	11	1604
995	Unigene12016 size 1579 gap 0 0%	3	CAC	CACCACCACCTCCACCACCA	290	309	18	6	11	1579
996	Unigene12019 size 1809 gap 0 0%	2	AC	TGTGTGTGTGTGTGTG	1768	1783	16	8	14	1809
997	Unigene12020 size 1773 gap 0 0%	2	AC	TGTGTGTGTGTGTGTG	1732	1747	16	8	14	1773
998	Unigene12021 size 4145 gap 0 0%	2	AC	GTGTGTGTGTGTGTGTGTGTGT	1	22	22	11	20	4145
999	Unigene12039 size 1216 gap 0 0%	3	TCA	TCATCATCATCATCATCATCATCA	1193	1216	24	8	21	1216
1000	Unigene12040 size 8242 gap 0 0%	3	CTT	CTTCTTCTTCTCCTTCCTCTTCTTC	3697	3721	24	8	10	8242
1001	Unigene12043 size 1844 gap 0 0%	5	AATTC	AATTCAATTCAATTCAATTCAATT	953	976	20	4	19	1844
1002	Unigene12043 size 1844 gap 0 0%	2	AC	TGTGTGTGTGTGTGTGT	1828	1844	16	8	15	1844
1003	Unigene12047 size 6545 gap 0 0%	3	TGC	TGCTGCTGTTGCTGCTGC	1850	1867	18	6	9	6545
1004	Unigene12064 size 506 gap 0 0%	2	AC	ACACACACACACACACACACACA	1	23	22	11	21	506
1005	Unigene12064 size 506 gap 0 0%	2	AC	ACACACACACAC	33	44	12	6	10	506
1006	Unigene12072 size 561 gap 0 0%	2	AC	CACACACATACACACACA	427	444	18	9	10	561
1007	Unigene12073 size 1390 gap 0 0%	2	AC	TCTCTCTCTCTCTCTCTCTCTCT	1368	1390	22	11	21	1390
1008	Unigene12077 size 856 gap 0 0%	3	AGC	AGCAGCAGCAGCAGCA	1	16	15	5	13	856
1009	Unigene12077 size 856 gap 0 0%	3	CAG	CAGCAGCAGCAGCAGCA	801	817	15	5	14	856
1010	Unigene12082 size 1901 gap 0 0%	4	GATG	GATGGATGGATGGATGGATG	1878	1897	20	5	16	1901
1011	Unigene12084 size 1733 gap 0 0%	2	AC	CACACACACACAC	86	98	12	6	11	1733
1012	Unigene12091 size 1075 gap 0 0%	4	GTAT	GTATGTATGTATGTAGGTATGTAT	1	24	24	6	14	1075
1013	Unigene12094 size 1149 gap 0 0%	2	AC	ATATATATATATATATATA	1	19	18	9	17	1149
1014	Unigene12094 size 1149 gap 0 0%	2	AC	TATATATATGTATATATATATA	79	100	22	11	14	1149
1015	Unigene12095 size 1040 gap 0 0%	2	AC	ATATATATATATATATATA	1	19	18	9	17	1040
1016	Unigene12095 size 1040 gap 0 0%	2	AC	TATATATATGTATATATATATA	79	100	22	11	14	1040
1017	Unigene12096 size 1095 gap 0 0%	4	ATTC	ATTCATTCATTCATTCA	1062	1078	16	4	13	1095
1018	Unigene12097 size 2531 gap 0 0%	2	AC	GAGAGAGAGAGAGAGAGAGAGAG	2509	2531	22	11	21	2531
1019	Unigene12104 size 1612 gap 0 0%	2	AC	TGTGTGTGTGTGTGTGT	415	431	16	8	15	1612
1020	Unigene12105 size 212 gap 0 0%	3	TTA	TTATTATTATTATTATTATTAT	1	22	21	7	19	212
1021	Unigene12113 size 833 gap 0 0%	3	CCA	CCACCACCACCACCACC	793	809	15	5	14	833
1022	Unigene12115 size 732 gap 0 0%	3	CCA	CCACCACCACCACCACCACCACCA	709	732	24	8	21	732
1023	Unigene12116 size 748 gap 0 0%	3	CCA	CCACCACCACCACCACCACCACCA	725	748	24	8	21	748
1024	Unigene12118 size 318 gap 0 0%	4	ACTC	ACTCACTCACTCACTCACTCACTC	295	318	24	6	20	318
1025	Unigene12134 size 3453 gap 0 0%	3	AAG	AAGAAGAAAAAGAAGAA	2586	2602	15	5	8	3453
1026	Unigene12146 size 3386 gap 0 0%	3	AAG	AAGAAGAAGAAGAAG	2696	2710	15	5	12	3386
1027	Unigene12161 size 366 gap 0 0%	2	AC	GTGTGTGTGTGTGTGTGTGT	2	21	20	10	18	366
1028	Unigene12162 size 1617 gap 0 0%	3	TTG	TTGTTGTTGCTGTTGT	835	850	15	5	7	1617
1029	Unigene12163 size 1695 gap 0 0%	3	TTG	TTGTTGTTGCTGTTGT	913	928	15	5	7	1695
1030	Unigene12176 size 984 gap 0 0%	3	CAT	CATCATCATCATCATCATCATC	1	22	21	7	19	984
1031	Unigene12177 size 442 gap 0 0%	2	AC	TATATATATATATATATATAT	1	21	20	10	19	442
1032	Unigene12182 size 528 gap 0 0%	2	AC	GTGTGTGTGTGTG	1	13	12	6	11	528
1033	Unigene12184 size 1894 gap 0 0%	4	GTCC	GTCCGTCCGTCCGTCCGTCC	1246	1265	20	5	16	1894
1034	Unigene12185 size 3745 gap 0 0%	4	GTCC	GTCCGTCCGTCCGTCCGTCC	1246	1265	20	5	16	3745
1035	Unigene12189 size 1114 gap 0 0%	4	GTTT	GTTTGTTTGTTTGTTTGTTTGTTT	1	24	24	6	20	1114
1036	Unigene12202 size 6581 gap 0 0%	3	ACT	ACTACTACTACTACTACTTCTACTA	630	654	24	8	16	6581
1037	Unigene12202 size 6581 gap 0 0%	3	TAT	TATTATTATTATTATTATTAT	6561	6581	21	7	18	6581
1038	Unigene12204 size 1283 gap 0 0%	3	CAG	CAGCAGCAGAGCAGCA	935	950	15	5	8	1283
1039	Unigene12207 size 687 gap 0 0%	2	AC	ATATATATATATATATATA	664	682	18	9	17	687
1040	Unigene12209 size 3770 gap 0 0%	2	AC	TGTGTGTGTGTGTGT	1883	1897	14	7	13	3770
1041	Unigene12216 size 3292 gap 0 0%	2	AC	CACACACACATACACACA	962	979	18	9	10	3292
1042	Unigene12216 size 3292 gap 0 0%	4	CACG	CACGCACGCATGCACGC	1602	1618	16	4	7	3292
1043	Unigene12216 size 3292 gap 0 0%	2	AC	CACACACACACACAC	1620	1634	14	7	13	3292
1044	Unigene12234 size 1436 gap 0 0%	2	AC	GTGTGTGTGTGT	244	255	12	6	10	1436
1045	Unigene12235 size 809 gap 0 0%	2	AC	ACACACACACACACA	427	441	14	7	13	809
1046	Unigene12241 size 473 gap 0 0%	3	AGT	AGTAGTAGTAGTAGTAGTAGTA	1	22	21	7	19	473
1047	Unigene12241 size 473 gap 0 0%	3	GAG	GAGGAGGAGGAGGAGGAGG	24	42	18	6	16	473
1048	Unigene12243 size 410 gap 0 0%	2	AC	CACACACACACACACACA	337	354	18	9	16	410
1049	Unigene12246 size 3449 gap 0 0%	3	AGA	AGAAGAAGAGAAGAA	1150	1164	15	5	7	3449
1050	Unigene12246 size 3449 gap 0 0%	2	AC	CACACACACACACACA	3349	3364	16	8	14	3449
1051	Unigene12247 size 2497 gap 0 0%	3	AGA	AGAAGAAGAGAAGAA	1150	1164	15	5	7	2497
1052	Unigene12254 size 1317 gap 0 0%	2	AC	TGTGTGTATGTGTGTGTGTGT	821	841	20	10	13	1317
1053	Unigene12256 size 840 gap 0 0%	3	AAT	AATAATAATAATAATGATAATAAT	1	24	24	8	15	840
1054	Unigene12258 size 257 gap 0 0%	2	AC	GAGAGAGAGAGAGAGAGAGAGA	63	84	22	11	20	257
1055	Unigene12261 size 382 gap 0 0%	3	TAT	TATTATTATTATTATTATTATT	1	22	21	7	19	382
1056	Unigene12261 size 382 gap 0 0%	2	AC	CACACACACACACAC	368	382	14	7	13	382
1057	Unigene12287 size 2662 gap 0 0%	3	GGA	GGAGGAGGAGGAGGAGGAGG	1584	1603	18	6	17	2662
1058	Unigene12289 size 3108 gap 0 0%	3	GAA	GAAGAAGAGGAAGAAGAAGAAGA	1464	1486	21	7	14	3108
1059	Unigene12293 size 2226 gap 0 0%	3	GTG	GTGGTGGTGGTGGTGGTGG	474	492	18	6	16	2226
1060	Unigene12298 size 2031 gap 0 0%	2	AC	AGAGAGAGAGAGAGA	1519	1533	14	7	13	2031
1061	Unigene12311 size 1747 gap 0 0%	2	AC	CACACACACACACACACACACA	483	504	22	11	20	1747
1062	Unigene12315 size 334 gap 0 0%	3	CCT	CCTCCTCCTCCTCCTCCTCCT	314	334	21	7	18	334
1063	Unigene12316 size 1326 gap 0 0%	2	AC	CACACACACACACA	717	730	14	7	12	1326
1064	Unigene12319 size 5219 gap 0 0%	3	GAA	GAAGAAGAGGAAGAAG	4262	4277	15	5	7	5219
1065	Unigene12324 size 419 gap 0 0%	3	CTC	CTCCTCCTCCTCCTCCTCCTC	1	21	21	7	18	419
1066	Unigene12332 size 1339 gap 0 0%	3	TCT	TCTTCTTCTTCTTCTTCTTCTT	1	22	21	7	19	1339
1067	Unigene12332 size 1339 gap 0 0%	3	TGC	TGCTGCTGCTGCTGCTG	28	44	15	5	14	1339
1068	Unigene12332 size 1339 gap 0 0%	3	TTC	TTCTTCTTCTTCTTCTTCTTCT	53	74	21	7	19	1339
1069	Unigene12335 size 308 gap 0 0%	3	ATC	ATCATCATCATCATCATCATCAT	1	23	21	7	20	308
1070	Unigene12335 size 308 gap 0 0%	3	GTT	GTTGTTGTTGTTTGTTGTTGTT	274	295	21	7	13	308
1071	Unigene12340 size 3595 gap 0 0%	3	GAA	GAAGAAGAAGATGAAGAAGA	3205	3224	18	6	11	3595
1072	Unigene12341 size 817 gap 0 0%	4	TAAA	TAAATAAATAAATAAATAAATA	305	326	20	5	18	817
1073	Unigene12347 size 929 gap 0 0%	3	GTG	GTGGTGGTGGTGGTGGTGGTGGT	907	929	21	7	20	929
1074	Unigene12348 size 1225 gap 0 0%	2	AC	GCGCGCGCGCGC	260	271	12	6	10	1225
1075	Unigene12348 size 1225 gap 0 0%	4	ACGC	ACGCACGCACGCACGCAC	272	289	16	4	14	1225
1076	Unigene12348 size 1225 gap 0 0%	2	AC	ACACACACACACA	294	306	12	6	11	1225
1077	Unigene12351 size 284 gap 0 0%	3	GAT	GATGATGATGATGATGAT	1	18	18	6	15	284
1078	Unigene12353 size 1197 gap 0 0%	3	AGG	AGGAGGAGGAGGAGGAGGAGGAGG	764	787	24	8	21	1197
1079	Unigene12354 size 655 gap 0 0%	2	AC	GAGAGAGTGAGAGA	5	18	14	7	6	655
1080	Unigene12354 size 655 gap 0 0%	2	AC	CTCTCTCCCTCTCTCCCTCTATCTCTCTCT	450	479	30	15	10	655
1081	Unigene12360 size 931 gap 0 0%	2	AC	TATATATATATATATATATAT	2	22	20	10	19	931
1082	Unigene12361 size 675 gap 0 0%	2	AC	ACACACACACACACACACA	5	23	18	9	17	675
1083	Unigene12362 size 1437 gap 0 0%	3	CTT	CTTCTTCTTCTCCTTCTTCTTCT	1251	1273	21	7	14	1437
1084	Unigene12362 size 1437 gap 0 0%	6	CCTTCT	CCTTCTCCTTCTCCTTCTCCTCCTCCTCCTCCTACCCTCCTCCTCCTTCTCCTTCTCCT	1274	1332	54	9	17	1437
1085	Unigene12362 size 1437 gap 0 0%	3	TCC	TCCTCCTCCTCCTCCTCCTCC	1389	1409	21	7	18	1437
1086	Unigene12377 size 1422 gap 0 0%	2	AC	TATATATATATA	802	813	12	6	10	1422
1087	Unigene12381 size 920 gap 0 0%	4	AGTA	AGTAAGTAAGTAAGTA	6	21	16	4	12	920
1088	Unigene12406 size 1891 gap 0 0%	2	AC	ATATATATATATATATATAT	1868	1887	20	10	18	1891
1089	Unigene12414 size 1672 gap 0 0%	4	ATGT	ATGTATGTATATATGTATGTATG	1	23	20	5	13	1672
1090	Unigene12419 size 1228 gap 0 0%	2	AC	CACACACACACACACACACACA	1207	1228	22	11	20	1228
1091	Unigene12421 size 1135 gap 0 0%	3	CAC	CACCACCACCACCACCACCAC	1115	1135	21	7	18	1135
1092	Unigene12424 size 337 gap 0 0%	2	AC	GTGTGTGTGTGTGTGTGTGT	4	23	20	10	18	337
1093	Unigene12430 size 1166 gap 0 0%	2	AC	CACACACACACACACACAC	1148	1166	18	9	17	1166
1094	Unigene12431 size 1180 gap 0 0%	2	AC	CACACACACACACACACAC	1162	1180	18	9	17	1180
1095	Unigene12438 size 1394 gap 0 0%	2	AC	TGTGTGTGTGTGTGTGTGT	1206	1224	18	9	17	1394
1096	Unigene12447 size 1393 gap 0 0%	3	ATC	ATCATCATCATCATCGTCATCAT	1	23	21	7	14	1393
1097	Unigene12447 size 1393 gap 0 0%	4	CTTC	CTTCCTTCCTTCCTTCCTTCCT	159	180	20	5	18	1393
1098	Unigene12450 size 2120 gap 0 0%	2	AC	TCTCTCTCTCTC	1503	1514	12	6	10	2120
1099	Unigene12452 size 2613 gap 0 0%	3	GTT	GTTGTTGTTGTTGTTGTTGTTGT	1	23	21	7	20	2613
1100	Unigene12458 size 2504 gap 0 0%	3	ACA	ACAACAACAACAACAAC	1441	1457	15	5	14	2504
1101	Unigene12460 size 1656 gap 0 0%	3	ACA	ACAACAACAACAACAAC	593	609	15	5	14	1656
1102	Unigene12471 size 911 gap 0 0%	2	AC	CACACACACATACAGACACACACACACACACACA	151	184	34	17	20	911
1103	Unigene12481 size 2379 gap 0 0%	4	TCCA	TCCATCCATTCCATCC	75	90	16	4	6	2379
1104	Unigene12488 size 705 gap 0 0%	2	AC	ACACACACACACACACACACAC	684	705	22	11	20	705
1105	Unigene12490 size 169 gap 0 0%	4	TATG	TATGTATGTATGTATGTA	146	163	16	4	14	169
1106	Unigene12491 size 5218 gap 0 0%	2	AC	CACACACACACACACACA	1	18	18	9	16	5218
1107	Unigene12498 size 153 gap 0 0%	3	CTT	CTTCTTCTTCTTCTTCTTTTTCTGCTTCTTCTTCTTCTTCTTC	111	153	42	14	28	153
1108	Unigene12507 size 2419 gap 0 0%	3	ATA	ATAATAATGATAATA	1880	1894	15	5	6	2419
1109	Unigene12508 size 751 gap 0 0%	3	CTA	CTACTACTACTACTACTACTACTA	728	751	24	8	21	751
1110	Unigene12515 size 1760 gap 0 0%	2	AC	TATATATATATATAT	1639	1653	14	7	13	1760
1111	Unigene12516 size 754 gap 0 0%	3	GAC	GACGACGACGACGACGATGACGACGA	286	311	24	8	17	754
1112	Unigene12526 size 2597 gap 0 0%	3	ATA	ATAATAATAATAATAATAATAATA	2574	2597	24	8	21	2597
1113	Unigene12531 size 1608 gap 0 0%	2	AC	AGAGAGAGAGAGAGAG	1204	1219	16	8	14	1608
1114	Unigene12531 size 1608 gap 0 0%	2	AC	TGTGTGTGTGTGTGTGT	1222	1238	16	8	15	1608
1115	Unigene12539 size 584 gap 0 0%	3	AGC	AGCAGCAGCAGCAGCAGCAGCA	1	22	21	7	19	584
1116	Unigene12539 size 584 gap 0 0%	3	CAC	CACCACCACCACCACCACCAC	564	584	21	7	18	584
1117	Unigene12541 size 787 gap 0 0%	2	AC	AGAGAGAGAGAGAGAGAGAGA	757	777	20	10	19	787
1118	Unigene12542 size 779 gap 0 0%	2	AC	AGAGAGAGAGAGAGAGAGAGA	749	769	20	10	19	779
1119	Unigene12544 size 1579 gap 0 0%	2	AC	CACACACACACACACACACAC	1559	1579	20	10	19	1579
1120	Unigene12554 size 1959 gap 0 0%	4	CTTG	CTTGCTTGCTTGCATGCTTGCTTGCTT	1907	1933	24	6	17	1959
1121	Unigene12554 size 1959 gap 0 0%	4	ACTC	ACTCACTCACTCACTCACTCAC	1938	1959	20	5	18	1959
1122	Unigene12562 size 989 gap 0 0%	3	AAG	AAGAAGAAGAAGAAGAAGAA	126	145	18	6	17	989
1123	Unigene12571 size 1832 gap 0 0%	3	ACC	ACCACCACCAGCACCAC	680	696	15	5	8	1832
1124	Unigene12571 size 1832 gap 0 0%	3	TGC	TGCTGCTGCTGCTGCT	697	712	15	5	13	1832
1125	Unigene12571 size 1832 gap 0 0%	3	CAC	CACCACCACCACCACC	1054	1069	15	5	13	1832
1126	Unigene12586 size 279 gap 0 0%	2	AC	ATATATATATATATATA	242	258	16	8	15	279
1127	Unigene12586 size 279 gap 0 0%	4	CATA	CATACATACATACATAC	259	275	16	4	13	279
1128	Unigene12608 size 374 gap 0 0%	2	AC	CACACACGCACACACACACACACA	315	338	24	12	16	374
1129	Unigene12608 size 374 gap 0 0%	2	AC	CACACACACACA	351	362	12	6	10	374
1130	Unigene12609 size 561 gap 0 0%	4	CATT	CATTCATTCATTCATTCATTCATT	538	561	24	6	20	561
1131	Unigene12610 size 261 gap 0 0%	2	AC	GCGCGCGCGCGC	238	249	12	6	10	261
1132	Unigene12610 size 261 gap 0 0%	2	AC	ACACACACACAC	250	261	12	6	10	261
1133	Unigene12616 size 2217 gap 0 0%	3	TAT	TATTATTATTATTATTATTA	1357	1376	18	6	17	2217
1134	Unigene12617 size 1386 gap 0 0%	4	TTTA	TTTATTTATTTATTTATTTATTTA	18	41	24	6	20	1386
1135	Unigene12622 size 172 gap 0 0%	3	ATT	ATTATTATTATTATTATTAT	4	23	18	6	17	172
1136	Unigene12624 size 1305 gap 0 0%	2	AC	CACACACACACATACACACACA	849	870	22	11	14	1305
1137	Unigene12626 size 935 gap 0 0%	2	AC	TGTGTGTGTGTGTG	316	329	14	7	12	935
1138	Unigene12650 size 1019 gap 0 0%	4	TGTT	TGTTTGTTTATTTGTTTGTTT	895	915	20	5	11	1019
1139	Unigene12662 size 617 gap 0 0%	5	AACCT	AACCTAACCTAACCTAACCTAACC	594	617	20	4	19	617
1140	Unigene12666 size 319 gap 0 0%	4	GGCA	GGCAGGCAGGCAGGCAGGCAGGCA	192	215	24	6	20	319
1141	Unigene12671 size 1308 gap 0 0%	2	AC	ACACACACACACACACACA	1	19	18	9	17	1308
1142	Unigene12685 size 5391 gap 0 0%	3	CTT	CTTCTTCTTCTGCTTCTTC	2219	2237	18	6	10	5391
1143	Unigene12689 size 1591 gap 0 0%	2	AC	ATATATATATATATA	10	24	14	7	13	1591
1144	Unigene12694 size 3049 gap 0 0%	3	CAA	CAACAACAACAACAA	902	916	15	5	12	3049
1145	Unigene12694 size 3049 gap 0 0%	3	AAT	AATAATAACAATAAT	936	950	15	5	6	3049
1146	Unigene12697 size 3434 gap 0 0%	2	AC	GTGTGTGTGTGTG	2634	2646	12	6	11	3434
1147	Unigene12700 size 1321 gap 0 0%	2	AC	TATATATATATA	235	246	12	6	10	1321
1148	Unigene12703 size 749 gap 0 0%	3	TCT	TCTTCTTCTTCTTCT	57	71	15	5	12	749
1149	Unigene12703 size 749 gap 0 0%	3	TTC	TTCTTCTTCTTCTTCTTCTTCTT	113	135	21	7	20	749
1150	Unigene12704 size 672 gap 0 0%	3	TCT	TCTTCTTCTTCTTCT	57	71	15	5	12	672
1151	Unigene12704 size 672 gap 0 0%	3	TTC	TTCTTCTTCTTCTTCTTCTTCTT	113	135	21	7	20	672
1152	Unigene12707 size 838 gap 0 0%	2	AC	CACACACACACA	56	67	12	6	10	838
1153	Unigene12708 size 2292 gap 0 0%	2	AC	ATATATATATATAT	63	76	14	7	12	2292
1154	Unigene12709 size 669 gap 0 0%	2	AC	GCGCGCGCGCGCG	137	149	12	6	11	669
1155	Unigene12709 size 669 gap 0 0%	2	AC	CACACACTCACACA	469	482	14	7	6	669
1156	Unigene12709 size 669 gap 0 0%	2	AC	CACACACACACACACAC	485	501	16	8	15	669
1157	Unigene12709 size 669 gap 0 0%	2	AC	ATATATATATAT	515	526	12	6	10	669
1158	Unigene12718 size 1855 gap 0 0%	2	AC	GTGTGTGTGTGTGTGT	975	990	16	8	14	1855
1159	Unigene12725 size 1188 gap 0 0%	3	ACC	ACCACCACACCACCAC	706	721	15	5	8	1188
1160	Unigene12730 size 226 gap 0 0%	3	ACC	ACCACCACCACCACCACCACCA	205	226	21	7	19	226
1161	Unigene12731 size 1369 gap 0 0%	3	ATG	ATGATGATGATGATG	817	831	15	5	12	1369
1162	Unigene12731 size 1369 gap 0 0%	3	TGA	TGATGATGATGATGATGATGATGA	1346	1369	24	8	21	1369
1163	Unigene12734 size 976 gap 0 0%	3	TGG	TGGTGGTGGTGGTGG	728	742	15	5	12	976
1164	Unigene12734 size 976 gap 0 0%	3	TTG	TTGTTGTTGTTGCTGTTGTTGTTG	953	976	24	8	15	976
1165	Unigene12739 size 2796 gap 0 0%	3	GTT	GTTGTTGTTGTTGTTGTTGTTGTT	2773	2796	24	8	21	2796
1166	Unigene12745 size 2620 gap 0 0%	5	AATAC	AATACAATACAATACAACACAACACAATACAACACAATACAATACAATACAATACAAAAATACAATAC	139	206	65	13	35	2620
1167	Unigene12746 size 383 gap 0 0%	3	TCT	TCTTCTTCTTTTTCTTCCTCTTCTTCTTCTTCTTC	1	35	33	11	20	383
1168	Unigene12746 size 383 gap 0 0%	3	CAT	CATCATCATCATCATCATC	365	383	18	6	16	383
1169	Unigene12747 size 256 gap 0 0%	3	TCC	TCCTCCTCCTCCTCCTC	123	139	15	5	14	256
1170	Unigene12747 size 256 gap 0 0%	3	TTC	TTCTTCTTCTTCTTTTTCTTC	146	166	21	7	12	256
1171	Unigene12747 size 256 gap 0 0%	3	TTC	TTCTTCTTCTTCTTCTTCCTCTTCCTTTTCTTCTTCTTTTTCTTC	187	231	45	15	18	256
1172	Unigene12748 size 419 gap 0 0%	2	AC	CACACACACACACACACACAC	399	419	20	10	19	419
1173	Unigene12749 size 1938 gap 0 0%	3	GCC	GCCGCCGCCGCTGCCGCCGC	1649	1668	18	6	11	1938
1174	Unigene12761 size 565 gap 0 0%	2	AC	ACACACACACACACACACA	1	19	18	9	17	565
1175	Unigene12762 size 1557 gap 0 0%	2	AC	GTGTGTGTGTGTG	1397	1409	12	6	11	1557
1176	Unigene12762 size 1557 gap 0 0%	2	AC	ACACACACACACACACA	1427	1443	16	8	15	1557
1177	Unigene12763 size 2288 gap 0 0%	2	AC	GTGTGTGTGTGTG	1397	1409	12	6	11	2288
1178	Unigene12763 size 2288 gap 0 0%	5	AATGC	AATGCAATGCATTGCAATGCAA	1647	1668	20	4	11	2288
1179	Unigene12764 size 980 gap 0 0%	2	AC	TGTGTGTGTGTGTG	88	101	14	7	12	980
1180	Unigene12764 size 980 gap 0 0%	5	AATGC	AATGCAATGCATTGCAATGCAA	339	360	20	4	11	980
1181	Unigene12765 size 249 gap 0 0%	2	AC	TGTGTGTGTGTGTG	88	101	14	7	12	249
1182	Unigene12765 size 249 gap 0 0%	2	AC	ACACACACACACACACA	119	135	16	8	15	249
1183	Unigene12766 size 447 gap 0 0%	2	AC	ATATATATATAT	189	200	12	6	10	447
1184	Unigene12767 size 3571 gap 0 0%	2	AC	ACACACACACACA	143	155	12	6	11	3571
1185	Unigene12768 size 1111 gap 0 0%	3	CAT	CATCATCATCATCAT	649	663	15	5	12	1111
1186	Unigene12769 size 890 gap 0 0%	3	CAT	CATCATCATCATCAT	428	442	15	5	12	890
1187	Unigene12770 size 1126 gap 0 0%	3	CAT	CATCATCATCATCAT	664	678	15	5	12	1126
1188	Unigene12771 size 151 gap 0 0%	2	AC	GTGTGTGTGTGTGTGTGTGT	132	151	20	10	18	151
1189	Unigene12774 size 167 gap 0 0%	4	CATT	CATTCATTCATTCATTCATTCATT	144	167	24	6	20	167
1190	Unigene12777 size 1330 gap 0 0%	3	AAC	AACAACAACAACAACAACAACAA	1	23	21	7	20	1330
1191	Unigene12795 size 1510 gap 0 0%	3	TTA	TTATTATTATTATTATTATTA	1	21	21	7	18	1510
1192	Unigene12796 size 1537 gap 0 0%	4	CAAA	CAAACAAACTAAACAA	1191	1206	16	4	6	1537
1193	Unigene12811 size 1685 gap 0 0%	3	CCA	CCACCACCACCACCACC	1608	1624	15	5	14	1685
1194	Unigene12817 size 395 gap 0 0%	3	CAG	CAGCAGCAGCAACAGCAGCAG	124	144	21	7	12	395
1195	Unigene12817 size 395 gap 0 0%	3	ACA	ACAACAACAACAACAACAACAACA	372	395	24	8	21	395
1196	Unigene12818 size 241 gap 0 0%	3	ATC	ATCATCATCATCATCATCATCTTCCTCATCATCATCA	1	37	36	12	22	241
1197	Unigene12818 size 241 gap 0 0%	3	CAG	CAGCAGCAGCAGCAG	69	83	15	5	12	241
1198	Unigene12818 size 241 gap 0 0%	3	CAA	CAACAACAACAGCAGCAACAACCACAACAACAACAACAACAACAACA	195	241	45	15	26	241
1199	Unigene12819 size 2756 gap 0 0%	3	GAT	GATGATGAAGATGAT	602	616	15	5	6	2756
1200	Unigene12819 size 2756 gap 0 0%	3	GCA	GCAGCAGCAGCAGCA	2575	2589	15	5	12	2756
1201	Unigene12819 size 2756 gap 0 0%	2	AC	TATATATTATATATA	2617	2631	14	7	8	2756
1202	Unigene12827 size 2897 gap 0 0%	2	AC	ACACACACACACACA	781	795	14	7	13	2897
1203	Unigene12836 size 2491 gap 0 0%	2	AC	GTGTGTGTGTGT	1548	1559	12	6	10	2491
1204	Unigene12838 size 2554 gap 0 0%	2	AC	TCTCTCTCTCTCTC	1966	1979	14	7	12	2554
1205	Unigene12839 size 3859 gap 0 0%	4	TTAA	TTAATTAATTTATTAATT	3368	3385	16	4	8	3859
1206	Unigene12840 size 1692 gap 0 0%	3	TCC	TCCTCCTCCTCCTCCT	693	708	15	5	13	1692
1207	Unigene12845 size 194 gap 0 0%	4	CATA	CATACATACATACATACATACAT	1	23	20	5	19	194
1208	Unigene12846 size 867 gap 0 0%	4	ATGA	ATGAATGAATGAATGAATGAATG	845	867	20	5	19	867
1209	Unigene12847 size 513 gap 0 0%	3	GAA	GAAGAAGAAGAAGAAGAAG	277	295	18	6	16	513
1210	Unigene12849 size 615 gap 0 0%	3	TCT	TCTTCTTCTTCTTCTTCTTCTT	1	22	21	7	19	615
1211	Unigene12849 size 615 gap 0 0%	3	GAT	GATGATGATGATGATGA	61	77	15	5	14	615
1212	Unigene12849 size 615 gap 0 0%	3	TCT	TCTTCTTCTTCTTCTTCTTCT	595	615	21	7	18	615
1213	Unigene12853 size 1932 gap 0 0%	6	GATCTG	GATCTGGATCTGGATCTTGATCTG	1300	1323	24	4	12	1932
1214	Unigene12854 size 1254 gap 0 0%	6	GATCTG	GATCTGGATCTGGATCTTGATCTG	622	645	24	4	12	1254
1215	Unigene12858 size 888 gap 0 0%	2	AC	TGTGTGTGTGTGTGTGTG	5	22	18	9	16	888
1216	Unigene12872 size 1678 gap 0 0%	2	AC	ACACACACACACACACA	515	531	16	8	15	1678
1217	Unigene12876 size 402 gap 0 0%	2	AC	TGTGTGTGTGTGTGTGTGTGTG	1	22	22	11	20	402
1218	Unigene12878 size 1139 gap 0 0%	2	AC	TGTGTGTGTGTGTGT	1	15	14	7	13	1139
1219	Unigene12886 size 1037 gap 0 0%	3	ATT	ATTATTATTATTATTATT	988	1005	18	6	15	1037
1220	Unigene12892 size 1482 gap 0 0%	3	GAA	GAAGAAGAAGAAGAAGAAGAAG	1	22	21	7	19	1482
1221	Unigene12894 size 833 gap 0 0%	2	AC	ATATATATATATAT	74	87	14	7	12	833
1222	Unigene12895 size 819 gap 0 0%	4	TGGT	TGGTTGGTTGGTTGGTTGGTT	1	21	20	5	17	819
1223	Unigene12895 size 819 gap 0 0%	4	GACA	GACAGACAGACAGACAGACA	707	726	20	5	16	819
1224	Unigene12896 size 722 gap 0 0%	4	GACA	GACAGACAGACAGACAGACA	610	629	20	5	16	722
1225	Unigene12899 size 4278 gap 0 0%	3	ATC	ATCATCATACATCAT	1580	1594	15	5	6	4278
1226	Unigene12906 size 735 gap 0 0%	3	CAT	CATCATCATCACCATCATCATCAT	712	735	24	8	15	735
1227	Unigene12918 size 1046 gap 0 0%	2	AC	TGTGTGTGTGTGTGTGTG	70	87	18	9	16	1046
1228	Unigene12926 size 2695 gap 0 0%	2	AC	CACACACACACACACACACACA	1	22	22	11	20	2695
1229	Unigene12927 size 2757 gap 0 0%	2	AC	CACACACACACACACACACACA	1	22	22	11	20	2757
1230	Unigene12930 size 6395 gap 0 0%	2	AC	CACACACACACACACACACACA	1	22	22	11	20	6395
1231	Unigene12931 size 2726 gap 0 0%	2	AC	CACACACACACACACACACACA	1	22	22	11	20	2726
1232	Unigene12938 size 1670 gap 0 0%	2	AC	ACACACACACACACA	1384	1398	14	7	13	1670
1233	Unigene12940 size 901 gap 0 0%	3	AAG	AAGAAGAAGAAGAAGAAGAAG	1	21	21	7	18	901
1234	Unigene12955 size 1019 gap 0 0%	2	AC	GTGTGTGTGTGTGTG	174	188	14	7	13	1019
1235	Unigene12956 size 2399 gap 0 0%	2	AC	ACACACACACACACACGCATGCACACACACACACACACAC	2360	2399	40	20	20	2399
1236	Unigene12957 size 2268 gap 0 0%	2	AC	ACACACACACACACACGCATGCACACACACACACACACAC	2229	2268	40	20	20	2268
1237	Unigene12962 size 5482 gap 0 0%	2	AC	ATATATATATATATATATAT	5284	5303	20	10	18	5482
1238	Unigene12964 size 1787 gap 0 0%	3	CAG	CAGCAGCATCAGCAG	1114	1128	15	5	6	1787
1239	Unigene12965 size 1501 gap 0 0%	2	AC	TATATATATATATATAT	205	221	16	8	15	1501
1240	Unigene12968 size 682 gap 0 0%	2	AC	GTGTGTGTGTGTGTGTGTGTG	1	21	20	10	19	682
1241	Unigene12969 size 500 gap 0 0%	3	GCT	GCTGCTGCTGCTGCTGCTGCTGC	1	23	21	7	20	500
1242	Unigene12970 size 331 gap 0 0%	3	TGC	TGCTGCTGCTGTTGCTGCTGCTG	1	23	21	7	14	331
1243	Unigene12971 size 844 gap 0 0%	2	AC	ATATATATATATATAT	797	812	16	8	14	844
1244	Unigene12974 size 1649 gap 0 0%	2	AC	TGTGTGTGTGTGTG	1	14	14	7	12	1649
1245	Unigene12974 size 1649 gap 0 0%	2	AC	TGTGTGTGTGTGTGTGCATGTGTGTGTGTGTGCGTGTGTGTG	39	80	42	21	22	1649
1246	Unigene12975 size 214 gap 0 0%	3	CAT	CATCATCATCATCATCATCATCA	1	23	21	7	20	214
1247	Unigene12975 size 214 gap 0 0%	3	ACC	ACCACCACCACCACCACCA	196	214	18	6	16	214
1248	Unigene12979 size 912 gap 0 0%	2	AC	CACACACACACACACACACACA	1	22	22	11	20	912
1249	Unigene12984 size 1003 gap 0 0%	3	ACC	ACCACCACCACCACCACCACCAC	1	23	21	7	20	1003
1250	Unigene12988 size 556 gap 0 0%	3	GAA	GAAGAAGAAAAGAAG	485	499	15	5	7	556
1251	Unigene12995 size 2156 gap 0 0%	2	AC	ACACACACACACACACACACA	1	21	20	10	19	2156
1252	Unigene12995 size 2156 gap 0 0%	3	ATT	ATTATTATTATTATTA	515	530	15	5	13	2156
1253	Unigene12995 size 2156 gap 0 0%	2	AC	ATATATATATATATAT	1907	1922	16	8	14	2156
1254	Unigene12996 size 1988 gap 0 0%	3	ATC	ATCATCATCATCATCATC	1492	1509	18	6	15	1988
1255	Unigene12997 size 749 gap 0 0%	2	AC	ACACACACACACACACACACA	1	21	20	10	19	749
1256	Unigene12999 size 728 gap 0 0%	2	AC	ACACACACACACACACACACA	1	21	20	10	19	728
1257	Unigene13000 size 1710 gap 0 0%	3	ATC	ATCATCATCATCATCATC	1214	1231	18	6	15	1710
1258	Unigene13004 size 611 gap 0 0%	3	GCA	GCAGCAGCAGCAGCAGCA	1	18	18	6	15	611
1259	Unigene13004 size 611 gap 0 0%	3	ACA	ACAACAACATCAACAACAAC	22	41	18	6	11	611
1260	Unigene13004 size 611 gap 0 0%	3	CAG	CAGCAGCAGCAGCAG	365	379	15	5	12	611
1261	Unigene13006 size 1170 gap 0 0%	2	AC	AGAGAGAGGGAGAGA	948	962	14	7	7	1170
1262	Unigene13007 size 689 gap 0 0%	2	AC	AGAGAGAGGGAGAGA	467	481	14	7	7	689
1263	Unigene13021 size 593 gap 0 0%	3	ACA	ACAACAACAACAACAACAACAA	1	22	21	7	19	593
1264	Unigene13021 size 593 gap 0 0%	3	GTA	GTAGTAGTAGTATAGTAGTAGTATAGTAGTAG	425	456	30	10	19	593
1265	Unigene13023 size 1906 gap 0 0%	2	AC	TGTGTGTGTGTGTGTGTGTG	1887	1906	20	10	18	1906
1266	Unigene13028 size 1590 gap 0 0%	2	AC	TATATATATATA	210	221	12	6	10	1590
1267	Unigene13034 size 338 gap 0 0%	3	AGT	AGTAGTAGTAGTAGTAGTAGTAG	1	23	21	7	20	338
1268	Unigene13042 size 386 gap 0 0%	6	TACCTT	TACCTTTACCTTTACCTTTACCTT	57	80	24	4	18	386
1269	Unigene13044 size 1933 gap 0 0%	2	AC	TATATATATATATATATA	222	239	18	9	16	1933
1270	Unigene13044 size 1933 gap 0 0%	3	TTA	TTATTATTATTATTATTATTA	1913	1933	21	7	18	1933
1271	Unigene13056 size 153 gap 0 0%	3	CAC	CACCACCACCACAACCACCA	17	36	18	6	11	153
1272	Unigene13072 size 476 gap 0 0%	2	AC	ACACACATACACACACA	314	330	16	8	9	476
1273	Unigene13077 size 357 gap 0 0%	3	TGC	TGCTGCTGCTGCTGCTGCTG	4	23	18	6	17	357
1274	Unigene13078 size 1784 gap 0 0%	3	TGT	TGTTGTTGTTGTTGTTGTTGTTG	1762	1784	21	7	20	1784
1275	Unigene13079 size 1356 gap 0 0%	2	AC	TGTGTGTGTGTGTGTGTG	1339	1356	18	9	16	1356
1276	Unigene13082 size 1674 gap 0 0%	3	TTC	TTCTTCTTCTTCTTCTTCTTCTTC	1651	1674	24	8	21	1674
1277	Unigene13083 size 865 gap 0 0%	3	TTC	TTCTTCTTCTTCTTCTTCTTCTTC	842	865	24	8	21	865
1278	Unigene13084 size 1279 gap 0 0%	3	TGG	TGGTGGTGGTGGTGGTGGTGGTAGGGGTGGTGGTG	1028	1062	33	11	21	1279
1279	Unigene13084 size 1279 gap 0 0%	3	TGA	TGATGATGATGATGATGAT	1088	1106	18	6	16	1279
1280	Unigene13091 size 5893 gap 0 0%	3	AGC	AGCAGCAGCTGCAGCAGCAG	5874	5893	18	6	11	5893
1281	Unigene13093 size 330 gap 0 0%	2	AC	TGTGTGTGTGTGTGTGTGTGT	310	330	20	10	19	330
1282	Unigene13094 size 234 gap 0 0%	2	AC	TGTGTGTGTGTGTGTGTGTG	209	228	20	10	18	234
1283	Unigene13095 size 642 gap 0 0%	2	AC	ATATATATATATA	7	19	12	6	11	642
1284	Unigene13095 size 642 gap 0 0%	2	AC	TATATATATATAT	72	84	12	6	11	642
1285	Unigene13096 size 550 gap 0 0%	3	TCA	TCATCATCATCATCATCATCAT	529	550	21	7	19	550
1286	Unigene13100 size 415 gap 0 0%	3	CAT	CATCATCATCATCATCATCA	1	20	18	6	17	415
1287	Unigene13101 size 2552 gap 0 0%	3	ATC	ATCATCATCCTCATCATC	65	82	18	6	9	2552
1288	Unigene13101 size 2552 gap 0 0%	3	TCT	TCTTCTTCTTCTTCTTCT	120	137	18	6	15	2552
1289	Unigene13101 size 2552 gap 0 0%	3	ATC	ATCATCATCATCATCATCATCA	1484	1505	21	7	19	2552
1290	Unigene13102 size 1854 gap 0 0%	2	AC	TATATATATATATAT	1812	1826	14	7	13	1854
1291	Unigene13103 size 298 gap 0 0%	2	AC	ACACACACACACACA	131	145	14	7	13	298
1292	Unigene13108 size 639 gap 0 0%	3	TGT	TGTTGTTGTTGTTATTGTTGT	134	154	21	7	12	639
1293	Unigene13114 size 514 gap 0 0%	6	ACCCCC	ACCCCCACCCCCACCCCCACCCCCAC	489	514	24	4	20	514
1294	Unigene13115 size 1796 gap 0 0%	2	AC	GTGTGTGTGTGTGTGT	370	385	16	8	14	1796
1295	Unigene13118 size 2455 gap 0 0%	2	AC	ACACACACACACACACACACACA	1	23	22	11	21	2455
1296	Unigene13118 size 2455 gap 0 0%	3	ATC	ATCATCATCAACATCAT	1528	1544	15	5	8	2455
1297	Unigene13122 size 1341 gap 0 0%	3	CAG	CAGCAGCAGCAGCAGCAGCA	1321	1340	18	6	17	1341
1298	Unigene13123 size 4434 gap 0 0%	3	CTT	CTTCTTCTTTCTTCTTCTTTTCTTCTT	2398	2424	27	9	13	4434
1299	Unigene13123 size 4434 gap 0 0%	3	TGG	TGGTGGTGGTGCTGGTGG	2881	2898	18	6	9	4434
1300	Unigene13123 size 4434 gap 0 0%	3	TGC	TGCTGCTGCTGCTGCT	4419	4434	15	5	13	4434
1301	Unigene13124 size 3175 gap 0 0%	3	GCT	GCTGCTGCTGCTGCTGCTGCTG	956	977	21	7	19	3175
1302	Unigene13127 size 854 gap 0 0%	3	ATC	ATCATCATCATCATCAT	577	593	15	5	14	854
1303	Unigene13129 size 1066 gap 0 0%	2	AC	ATATATATATATATAT	1	16	16	8	14	1066
1304	Unigene13130 size 729 gap 0 0%	3	TGG	TGGTGGTGGTGGTGGTG	306	322	15	5	14	729
1305	Unigene13136 size 1946 gap 0 0%	4	CTCC	CTCCCTCCCCCCTCCC	3	18	16	4	7	1946
1306	Unigene13137 size 1129 gap 0 0%	2	AC	TCTCTCTCTTTCTCTCT	854	870	16	8	9	1129
1307	Unigene13138 size 1958 gap 0 0%	4	AAAC	AAACAAACAAACAAACAAACAAA	1	23	20	5	19	1958
1308	Unigene13151 size 805 gap 0 0%	2	AC	CACACACACACACACACAC	787	805	18	9	17	805
1309	Unigene13154 size 1236 gap 0 0%	6	ATACAT	ATACATATACATATACATATACATA	1200	1224	24	4	19	1236
1310	Unigene13171 size 441 gap 0 0%	2	AC	TATATATATATATATATATA	1	20	20	10	18	441
1311	Unigene13210 size 601 gap 0 0%	2	AC	ACACACACACCCACACACAC	257	276	20	10	12	601
1312	Unigene13236 size 1582 gap 0 0%	3	CAG	CAGCAGCAGCAGCAGCAGCAGC	1550	1571	21	7	19	1582
1313	Unigene13243 size 5854 gap 0 0%	2	AC	ATATATATATATATA	5778	5792	14	7	13	5854
1314	Unigene13246 size 400 gap 0 0%	4	CAGC	CAGCCAGCCAGCCAGCCAGCCAGC	1	24	24	6	20	400
1315	Unigene13248 size 1214 gap 0 0%	4	CAGC	CAGCCAGCCAGCCAGCCAGCCAGC	1	24	24	6	20	1214
1316	Unigene13250 size 1157 gap 0 0%	4	CAGC	CAGCCAGCCAGCCAGCCAGCCAGC	1	24	24	6	20	1157
1317	Unigene13253 size 1980 gap 0 0%	2	AC	GTGTGTGTGGTGTGTGTGGTGTGTG	916	940	24	12	13	1980
1318	Unigene13260 size 2191 gap 0 0%	3	GGA	GGAGGAGGAGCAGGAGG	849	865	15	5	8	2191
1319	Unigene13261 size 2297 gap 0 0%	3	GGA	GGAGGAGGAGCAGGAGG	955	971	15	5	8	2297
1320	Unigene13270 size 410 gap 0 0%	4	AATG	AATGAATGAATGAATGAATGAAT	1	23	20	5	19	410
1321	Unigene13271 size 1527 gap 0 0%	4	TTAC	TTACTTACTTACTTACT	1504	1520	16	4	13	1527
1322	Unigene13273 size 2867 gap 0 0%	2	AC	ACACACACACTCACACACAC	1110	1129	20	10	12	2867
1323	Unigene13273 size 2867 gap 0 0%	3	GCA	GCAGCAGCAGCAGCAG	1671	1686	15	5	13	2867
1324	Unigene13294 size 533 gap 0 0%	2	AC	TGTGTGTGTGTGTGTGTGT	515	533	18	9	17	533
1325	Unigene13297 size 384 gap 0 0%	2	AC	ACACACACACACACACACACAC	363	384	22	11	20	384
1326	Unigene13304 size 454 gap 0 0%	2	AC	TGTGTGTGGTGTGT	7	20	14	7	7	454
1327	Unigene13304 size 454 gap 0 0%	2	AC	TGTGTGTGTGTGGTGTGTG	55	73	18	9	12	454
1328	Unigene13305 size 450 gap 0 0%	2	AC	TGTGTGTGGTGTGT	7	20	14	7	7	450
1329	Unigene13305 size 450 gap 0 0%	2	AC	TGTGTGTGTGTGGTGTGTG	55	73	18	9	12	450
1330	Unigene13305 size 450 gap 0 0%	5	GTGTG	GTGTGGTGTGGTGCGGTGTG	176	195	20	4	9	450
1331	Unigene13306 size 202 gap 0 0%	2	AC	TGTGTGTGGTGTGT	7	20	14	7	7	202
1332	Unigene13306 size 202 gap 0 0%	2	AC	TGTGTGTGTGTGGTGTGTG	55	73	18	9	12	202
1333	Unigene13306 size 202 gap 0 0%	5	GTGTG	GTGTGGTGTGGTGCGGTGTG	165	184	20	4	9	202
1334	Unigene13307 size 371 gap 0 0%	2	AC	TGTGTGTGGTGTGT	7	20	14	7	7	371
1335	Unigene13307 size 371 gap 0 0%	2	AC	TGTGTGTGTGTGGTGTGTG	55	73	18	9	12	371
1336	Unigene13308 size 533 gap 0 0%	2	AC	TGTGTGTGGTGTGT	7	20	14	7	7	533
1337	Unigene13308 size 533 gap 0 0%	2	AC	TGTGTGTGTGTGGTGTGTG	55	73	18	9	12	533
1338	Unigene13308 size 533 gap 0 0%	5	GTGTG	GTGTGGTGTGGTGCGGTGTG	176	195	20	4	9	533
1339	Unigene13313 size 791 gap 0 0%	3	CAA	CAACAACAACAACAACA	775	791	15	5	14	791
1340	Unigene13316 size 981 gap 0 0%	2	AC	TGTGTGTGTGTGTGTCTGTGTGT	319	341	22	11	15	981
1341	Unigene13320 size 1695 gap 0 0%	2	AC	TATATATATATA	1607	1618	12	6	10	1695
1342	Unigene13324 size 1619 gap 0 0%	2	AC	TGTGTGTGTGTG	461	472	12	6	10	1619
1343	Unigene13330 size 1183 gap 0 0%	3	GCT	GCTGCTGCTACTGCTGCTG	1143	1161	18	6	10	1183
1344	Unigene13330 size 1183 gap 0 0%	3	GTG	GTGGTGGTGGTGGTGGT	1162	1178	15	5	14	1183
1345	Unigene13342 size 892 gap 0 0%	4	GGTT	GGTTGGTTGGTTTGTTGGTTGGTTGGTTGGTTGGTT	380	415	36	9	26	892
1346	Unigene13342 size 892 gap 0 0%	4	AGTT	AGTTAGTTAGTTAGTTAGTT	416	435	20	5	16	892
1347	Unigene13342 size 892 gap 0 0%	4	TGTT	TGTTTGTTTGTTTGTTTGTT	436	455	20	5	16	892
1348	Unigene13343 size 567 gap 0 0%	4	GTTG	GTTGGTTGGTTGGTTGGTTGGTTTGTTGGTTGGTTGGTTGGTTGGTT	44	90	44	11	37	567
1349	Unigene13343 size 567 gap 0 0%	4	AGTT	AGTTAGTTAGTTAGTTAGTT	91	110	20	5	16	567
1350	Unigene13343 size 567 gap 0 0%	4	TGTT	TGTTTGTTTGTTTGTTTGTT	111	130	20	5	16	567
1351	Unigene13344 size 543 gap 0 0%	4	GTTG	GTTGGTTGGTTGGTTGGTTGGTT	44	66	20	5	19	543
1352	Unigene13344 size 543 gap 0 0%	4	AGTT	AGTTAGTTAGTTAGTTAGTT	67	86	20	5	16	543
1353	Unigene13344 size 543 gap 0 0%	4	TGTT	TGTTTGTTTGTTTGTTTGTT	87	106	20	5	16	543
1354	Unigene13345 size 947 gap 0 0%	3	GGT	GGTGGTGGTGGTGGTGGTGGT	1	21	21	7	18	947
1355	Unigene13345 size 947 gap 0 0%	4	GTTT	GTTTGTTTGTTTGTTTGTTTGTT	488	510	20	5	19	947
1356	Unigene13346 size 736 gap 0 0%	3	AGT	AGTAGTAGTAGTAGTAGTAGTGGTAGTAGTA	1	31	30	10	22	736
1357	Unigene13356 size 1153 gap 0 0%	5	AGTTT	AGTTTAGTTTAGTTTAGTTTAGT	1	23	20	4	18	1153
1358	Unigene13357 size 943 gap 0 0%	5	AGTTT	AGTTTAGTTTAGTTTAGTTTAGT	1	23	20	4	18	943
1359	Unigene13358 size 472 gap 0 0%	2	AC	GTGTGTGTGTGT	303	314	12	6	10	472
1360	Unigene13364 size 4618 gap 0 0%	3	CAG	CAGCAGCAGCAGCAGC	4603	4618	15	5	13	4618
1361	Unigene13365 size 4639 gap 0 0%	3	CAG	CAGCAGCAGCAGCAGC	4624	4639	15	5	13	4639
1362	Unigene13366 size 4594 gap 0 0%	3	CAG	CAGCAGCAGCAGCAGC	4579	4594	15	5	13	4594
1363	Unigene13367 size 4573 gap 0 0%	3	CAG	CAGCAGCAGCAGCAGC	4558	4573	15	5	13	4573
1364	Unigene13368 size 3748 gap 0 0%	2	AC	CACACACACACAC	1984	1996	12	6	11	3748
1365	Unigene13377 size 1806 gap 0 0%	4	AGAT	AGATAGATAGATAGATAGATAGAT	1	24	24	6	20	1806
1366	Unigene13377 size 1806 gap 0 0%	3	GGC	GGCGGCGGCGGCGGCAGCGGCAGCGGTGGCGGCGGC	311	346	36	12	15	1806
1367	Unigene13378 size 281 gap 0 0%	3	TAC	TACTACTACTACTACTACTAC	261	281	21	7	18	281
1368	Unigene13379 size 329 gap 0 0%	3	TCA	TCATCATCATCATCATCATCATC	1	23	21	7	20	329
1369	Unigene13382 size 1324 gap 0 0%	5	TCCAT	TCCATTCCATTCCATTCCATTC	236	257	20	4	17	1324
1370	Unigene13383 size 684 gap 0 0%	5	TCCAT	TCCATTCCATTCCATTCCATTC	236	257	20	4	17	684
1371	Unigene13424 size 591 gap 0 0%	2	AC	TGTGTGTGTGTGTGTGTGTGTGT	1	23	22	11	21	591
1372	Unigene13424 size 591 gap 0 0%	5	GATGT	GATGTGATGTGATGTGATGTG	199	219	20	4	16	591
1373	Unigene13430 size 386 gap 0 0%	3	TGT	TGTTGTTGTTGTTGTTGTTGTT	365	386	21	7	19	386
1374	Unigene13431 size 1618 gap 0 0%	3	AGC	AGCAGCAGCAGCAGCAGCA	1	19	18	6	16	1618
1375	Unigene13446 size 363 gap 0 0%	2	AC	TGTGTGTGTGTGTGTGTGT	1	19	18	9	17	363
1376	Unigene13448 size 1268 gap 0 0%	3	TGA	TGATGATGATGATGATGATGA	395	415	21	7	18	1268
1377	Unigene13449 size 1076 gap 0 0%	3	TGA	TGATGATGATGATGATGATGA	395	415	21	7	18	1076
1378	Unigene13452 size 2080 gap 0 0%	3	ACA	ACAACAACAAAAACAACAATAACAACAATAACAACAA	1452	1488	36	12	16	2080
1379	Unigene13452 size 2080 gap 0 0%	2	AC	ACACACACACACACACACAC	2061	2080	20	10	18	2080
1380	Unigene13453 size 1686 gap 0 0%	3	GCT	GCTGCTGCTGCTGCTGCTGCTGC	1664	1686	21	7	20	1686
1381	Unigene13462 size 1115 gap 0 0%	3	GAT	GATGATGATGATGATGATGAT	3	23	21	7	18	1115
1382	Unigene13468 size 1078 gap 0 0%	3	CAA	CAACAACAACAACAA	818	832	15	5	12	1078
1383	Unigene13472 size 3051 gap 0 0%	3	TCT	TCTTCTTCCTCTTCT	1565	1579	15	5	6	3051
1384	Unigene13474 size 1868 gap 0 0%	2	AC	TGTGTGTGTGTGTGTGTGT	1	19	18	9	17	1868
1385	Unigene13474 size 1868 gap 0 0%	3	AAT	AATAATAATAACAATAATAATAA	217	239	21	7	14	1868
1386	Unigene13475 size 1400 gap 0 0%	2	AC	TGTGTGTGTGTGTGTGTGT	1	19	18	9	17	1400
1387	Unigene13475 size 1400 gap 0 0%	3	AAT	AATAATAATAACAATAATAATAA	217	239	21	7	14	1400
1388	Unigene13476 size 2040 gap 0 0%	2	AC	TGTGTGTGTGTGTGTGTGT	1	19	18	9	17	2040
1389	Unigene13476 size 2040 gap 0 0%	3	AAT	AATAATAATAACAATAATAATAA	217	239	21	7	14	2040
1390	Unigene13477 size 2094 gap 0 0%	2	AC	TGTGTGTGTGTGTGTGTGT	1	19	18	9	17	2094
1391	Unigene13477 size 2094 gap 0 0%	3	AAT	AATAATAATAACAATAATAATAA	217	239	21	7	14	2094
1392	Unigene13486 size 3394 gap 0 0%	2	AC	GTGTGTGTGTGT	139	150	12	6	10	3394
1393	Unigene13487 size 3448 gap 0 0%	2	AC	GTGTGTGTGTGT	139	150	12	6	10	3448
1394	Unigene13489 size 1539 gap 0 0%	3	CAT	CATCATCATCATCATCATCAT	1462	1482	21	7	18	1539
1395	Unigene13504 size 1124 gap 0 0%	3	CAG	CAGCAGCAGCAGCAGCAGCAGCA	1101	1123	21	7	20	1124
1396	Unigene13517 size 326 gap 0 0%	3	TCA	TCATCATCATCATCATCATCATC	1	23	21	7	20	326
1397	Unigene13517 size 326 gap 0 0%	3	ATA	ATAATAATAAGAATATAATAATAA	241	264	24	8	10	326
1398	Unigene13526 size 1249 gap 0 0%	3	TGG	TGGTGGTGGTGGTGGTGGTGGTG	1	23	21	7	20	1249
1399	Unigene13528 size 1700 gap 0 0%	2	AC	ATATATATATATAT	664	677	14	7	12	1700
1400	Unigene13530 size 1685 gap 0 0%	2	AC	ATATATATATATAT	664	677	14	7	12	1685
1401	Unigene13539 size 2203 gap 0 0%	3	ATT	ATTATTATTATTATT	377	391	15	5	12	2203
1402	Unigene13541 size 1476 gap 0 0%	3	AAT	AATAATAATAATAATAA	226	242	15	5	14	1476
1403	Unigene13542 size 2165 gap 0 0%	3	AAT	AATAATAATAATAATAA	226	242	15	5	14	2165
1404	Unigene13543 size 2157 gap 0 0%	3	AAT	AATAATAATAATAATAA	226	242	15	5	14	2157
1405	Unigene13544 size 2137 gap 0 0%	3	AAT	AATAATAATAATAATAA	226	242	15	5	14	2137
1406	Unigene13550 size 847 gap 0 0%	3	CTT	CTTCTTCTTCTTCTTCTTCTTC	1	22	21	7	19	847
1407	Unigene13550 size 847 gap 0 0%	3	TTC	TTCTTCTTCATCTTCTTCT	29	47	18	6	10	847
1408	Unigene13577 size 878 gap 0 0%	6	TGGCGG	TGGCGGTGGCGGTGGCGGTGGCGG	1	24	24	4	18	878
1409	Unigene13586 size 2242 gap 0 0%	2	AC	ATATATATATATGTATGTATGTATATATATAT	9	40	32	16	12	2242
1410	Unigene13586 size 2242 gap 0 0%	4	TATG	TATGTATGTACGTATTATGTAT	57	78	20	5	7	2242
1411	Unigene13586 size 2242 gap 0 0%	2	AC	TATATATATATATATATAT	84	102	18	9	17	2242
1412	Unigene13586 size 2242 gap 0 0%	2	AC	TGTGTGTGTATGTGTGTGTGT	108	128	20	10	13	2242
1413	Unigene13587 size 159 gap 0 0%	4	CTTC	CTTCCTTCCTTCCTTCCTTCCT	138	159	20	5	18	159
1414	Unigene13588 size 614 gap 0 0%	2	AC	ATATATAATATAT	601	613	12	6	6	614
1415	Unigene13589 size 531 gap 0 0%	2	AC	ACACACACACACAC	488	501	14	7	12	531
1416	Unigene13591 size 280 gap 0 0%	2	AC	ACACACACACACAC	237	250	14	7	12	280
1417	Unigene13596 size 1700 gap 0 0%	2	AC	CACACACACACTCACACA	459	476	18	9	10	1700
1418	Unigene13605 size 2601 gap 0 0%	3	CTG	CTGCTGCTGCTGCTGCT	2482	2498	15	5	14	2601
1419	Unigene13606 size 1909 gap 0 0%	3	CTG	CTGCTGCTGCTGCTGCT	1790	1806	15	5	14	1909
1420	Unigene13608 size 4428 gap 0 0%	4	TGAA	TGAATGAATGATTGAATG	628	645	16	4	8	4428
1421	Unigene13609 size 1512 gap 0 0%	3	AAT	AATAATAATAATAAT	1	15	15	5	12	1512
1422	Unigene13610 size 4319 gap 0 0%	4	TGAA	TGAATGAATGATTGAATG	628	645	16	4	8	4319
1423	Unigene13611 size 4963 gap 0 0%	4	TGAA	TGAATGAATGATTGAATG	628	645	16	4	8	4963
1424	Unigene13615 size 771 gap 0 0%	3	CTA	CTACTACTACTACTACTACTAC	1	22	21	7	19	771
1425	Unigene13619 size 415 gap 0 0%	3	ATG	ATGATGATGATGGTGATGATGATGCATGATG	1	31	30	10	16	415
1426	Unigene13625 size 305 gap 0 0%	3	ATG	ATGATGATGATGATGATGAT	286	305	18	6	17	305
1427	Unigene13629 size 478 gap 0 0%	3	AAC	AACAACAACAACAACAACAA	307	326	18	6	17	478
1428	Unigene13630 size 281 gap 0 0%	3	CAA	CAACAACAACAACAACAACAACA	1	23	21	7	20	281
1429	Unigene13630 size 281 gap 0 0%	3	AAC	AACAACAACAACAACAACAA	110	129	18	6	17	281
1430	Unigene13631 size 804 gap 0 0%	3	AAC	AACAACAACAACAACAACAA	633	652	18	6	17	804
1431	Unigene13636 size 747 gap 0 0%	3	TAT	TATTATTATTATTATTATTATTAT	724	747	24	8	21	747
1432	Unigene13641 size 1166 gap 0 0%	3	AAC	AACAACAACAACAACAAC	77	94	18	6	15	1166
1433	Unigene13645 size 3652 gap 0 0%	2	AC	CTCTCTCTCTCT	2707	2718	12	6	10	3652
1434	Unigene13667 size 2623 gap 0 0%	3	CCA	CCACCACCTCCACCAC	1868	1883	15	5	7	2623
1435	Unigene13669 size 203 gap 0 0%	4	TACT	TACTTACTTACTTACTTACT	178	197	20	5	16	203
1436	Unigene13674 size 774 gap 0 0%	4	CACT	CACTCACTCACTCACTCACTC	383	403	20	5	17	774
1437	Unigene13674 size 774 gap 0 0%	4	GATC	GATCGATCGATCGATC	416	431	16	4	12	774
1438	Unigene13683 size 622 gap 0 0%	2	AC	ATATATATATATATATA	133	149	16	8	15	622
1439	Unigene13687 size 2994 gap 0 0%	3	GAA	GAAGAAGAAGAAGAA	321	335	15	5	12	2994
1440	Unigene13687 size 2994 gap 0 0%	2	AC	GTGTGTGTGTGT	2164	2175	12	6	10	2994
1441	Unigene13696 size 2293 gap 0 0%	3	TAA	TAATAATAGTAATAA	1578	1592	15	5	6	2293
1442	Unigene13700 size 301 gap 0 0%	5	TTCTC	TTCTCTTCTCTTCTCTTCTCTTCTCTTCT	2	30	25	5	24	301
1443	Unigene13707 size 408 gap 0 0%	5	TAACA	TAACATAACATAACATAACATAAC	300	323	20	4	19	408
1444	Unigene13707 size 408 gap 0 0%	5	AACCA	AACCAAACCAAACCTAACCAAACC	361	384	20	4	13	408
1445	Unigene13709 size 570 gap 0 0%	4	CATA	CATACATACATACATACATACATA	547	570	24	6	20	570
1446	Unigene13710 size 346 gap 0 0%	4	CATA	CATACATACATACATACATACATA	323	346	24	6	20	346
1447	Unigene13720 size 1803 gap 0 0%	3	TGA	TGATGATGATGATGATGATGA	1781	1801	21	7	18	1803
1448	Unigene13722 size 1458 gap 0 0%	2	AC	ACACACAGACACACACACACACACAC	1433	1458	26	13	18	1458
1449	Unigene13723 size 622 gap 0 0%	2	AC	ATATATATATATATA	1	15	14	7	13	622
1450	Unigene13727 size 1471 gap 0 0%	2	AC	TGTGTGTGTGTGTGTGTGTG	836	855	20	10	18	1471
1451	Unigene13727 size 1471 gap 0 0%	5	CATAA	CATAACATAACATAACATAA	1004	1023	20	4	15	1471
1452	Unigene13734 size 748 gap 0 0%	3	CAC	CACCACCACCACCACCACCA	1	20	18	6	17	748
1453	Unigene13734 size 748 gap 0 0%	3	CAC	CACCACCACGACCACCACCAC	34	54	21	7	12	748
1454	Unigene13734 size 748 gap 0 0%	3	AAC	AACAACAACAACAACAACA	56	74	18	6	16	748
1455	Unigene13737 size 739 gap 0 0%	2	AC	TATATATATATATATATAT	1	19	18	9	17	739
1456	Unigene13743 size 218 gap 0 0%	2	AC	ATATATATATATATATATATAT	195	216	22	11	20	218
1457	Unigene13756 size 1725 gap 0 0%	3	TGA	TGATGATGACGATGATGATGATGA	993	1016	24	8	15	1725
1458	Unigene13757 size 939 gap 0 0%	2	AC	CTCTCTCTCTCTCTCTCTCTCTC	1	23	22	11	21	939
1459	Unigene13764 size 470 gap 0 0%	2	AC	TCTCTCTCTTTCTCTC	373	388	16	8	8	470
1460	Unigene13770 size 1537 gap 0 0%	2	AC	TATATATACATATATATA	1454	1471	18	9	10	1537
1461	Unigene13770 size 1537 gap 0 0%	4	ACAT	ACATACATACATACATACA	1514	1532	16	4	15	1537
1462	Unigene13771 size 1444 gap 0 0%	2	AC	ATATATATATATATA	208	222	14	7	13	1444
1463	Unigene13771 size 1444 gap 0 0%	2	AC	ACACACAAACACACA	533	547	14	7	7	1444
1464	Unigene13771 size 1444 gap 0 0%	2	AC	CACACACACACACA	556	569	14	7	12	1444
1465	Unigene13772 size 2937 gap 0 0%	3	GAA	GAAGAAGAAGAATAAGAAGAAG	2255	2276	21	7	13	2937
1466	Unigene13777 size 1184 gap 0 0%	2	AC	ACACACACACACA	966	978	12	6	11	1184
1467	Unigene13778 size 608 gap 0 0%	4	ATAA	ATAAATAAATAAATAAATAAA	1	21	20	5	17	608
1468	Unigene13779 size 767 gap 0 0%	5	AGTTT	AGTTTAGTTTAGTTTAGTTTAG	3	24	20	4	17	767
1469	Unigene13779 size 767 gap 0 0%	4	AAAT	AAATAAATAAATAAATAAATAAA	670	692	20	5	19	767
1470	Unigene13784 size 496 gap 0 0%	3	CTA	CTACTACTACTACTACTAC	1	19	18	6	16	496
1471	Unigene13799 size 1728 gap 0 0%	2	AC	ATATATATATATATAT	837	852	16	8	14	1728
1472	Unigene13799 size 1728 gap 0 0%	6	TATTCT	TATTCTTATTCTTCTTCTTCTTCTTATT	1334	1361	24	4	10	1728
1473	Unigene13805 size 171 gap 0 0%	4	TATG	TATGTATGTATGTATGT	155	171	16	4	13	171
1474	Unigene13811 size 168 gap 0 0%	2	AC	GTGTGTGTGTGTGTGTGTG	1	19	18	9	17	168
1475	Unigene13815 size 226 gap 0 0%	4	GAGT	GAGTGAGTGAGTGAGTGAGT	27	46	20	5	16	226
1476	Unigene13815 size 226 gap 0 0%	4	TAAG	TAAGTAAGTAAGTAAATAAGTAAG	69	92	24	6	14	226
1477	Unigene13817 size 181 gap 0 0%	3	GAA	GAAGAAGAACAAGAAG	1	16	15	5	7	181
1478	Unigene13822 size 1982 gap 0 0%	3	TCA	TCATCATCACCATCATCATCATCA	1	24	24	8	15	1982
1479	Unigene13827 size 3593 gap 0 0%	3	CCA	CCACCACCTCCACCACCA	1759	1776	18	6	9	3593
1480	Unigene13833 size 494 gap 0 0%	3	TTC	TTCTTCTTCTTCTTCTTCTTCTT	1	23	21	7	20	494
1481	Unigene13839 size 3904 gap 0 0%	4	CAAA	CAAACAAACAAACAAACAAACAAA	2735	2758	24	6	20	3904
1482	Unigene13841 size 2365 gap 0 0%	3	TAT	TATTATTATTATTATTA	898	914	15	5	14	2365
1483	Unigene13856 size 2703 gap 0 0%	3	GCT	GCTGCTGCTGTTGCTGCTG	1076	1094	18	6	10	2703
1484	Unigene13858 size 1159 gap 0 0%	3	CAC	CACCACCACCACCACCACCACCA	1	23	21	7	20	1159
1485	Unigene13858 size 1159 gap 0 0%	3	GAT	GATGATGATGATGATGATGA	1140	1159	18	6	17	1159
1486	Unigene13860 size 1039 gap 0 0%	2	AC	ATATATATATAT	192	203	12	6	10	1039
1487	Unigene13861 size 432 gap 0 0%	3	TAA	TAATAATAATAATAATAATA	2	21	18	6	17	432
1488	Unigene13862 size 429 gap 0 0%	3	TAA	TAATAATAATAATAATAATA	2	21	18	6	17	429
1489	Unigene13867 size 5472 gap 0 0%	4	AAAT	AAATAAATATAATAAA	3847	3862	16	4	6	5472
1490	Unigene13867 size 5472 gap 0 0%	2	AC	GTGTGTGTGTGTGTGTGT	5003	5020	18	9	16	5472
1491	Unigene13867 size 5472 gap 0 0%	2	AC	AGAGAGAGAGAGAGA	5021	5035	14	7	13	5472
1492	Unigene13870 size 3637 gap 0 0%	2	AC	CACACACACACACA	568	581	14	7	12	3637
1493	Unigene13874 size 190 gap 0 0%	4	ATAC	ATACATACATACATACATACAT	169	190	20	5	18	190
1494	Unigene13878 size 394 gap 0 0%	3	AGG	AGGAGGAGGAGGAGGAGGAGGA	1	22	21	7	19	394
1495	Unigene13879 size 2007 gap 0 0%	5	AACAA	AACAAAACAAAACAAAACAAAA	1	22	20	4	17	2007
1496	Unigene13882 size 408 gap 0 0%	2	AC	TATATATATATA	150	161	12	6	10	408
1497	Unigene13883 size 1867 gap 0 0%	3	TAA	TAATAATAATAATAATAATAATA	1	23	21	7	20	1867
1498	Unigene13883 size 1867 gap 0 0%	2	AC	TATATATATATA	1609	1620	12	6	10	1867
1499	Unigene13898 size 2442 gap 0 0%	3	TCA	TCATCATCATCATCATC	7	23	15	5	14	2442
1500	Unigene13899 size 2011 gap 0 0%	3	TCA	TCATCATCATCATCATC	7	23	15	5	14	2011
1501	Unigene13904 size 1692 gap 0 0%	3	TTG	TTGTTGTTCTTGTTGTTGTTGTTGTTGTT	594	622	27	9	20	1692
1502	Unigene13908 size 1821 gap 0 0%	2	AC	GAGAGAGAGAGA	1004	1015	12	6	10	1821
1503	Unigene13909 size 2364 gap 0 0%	3	CTC	CTCCTCCTCCTCCTCC	1034	1049	15	5	13	2364
1504	Unigene13909 size 2364 gap 0 0%	3	CAC	CACCACCACCACCACCACAACCACCACCACCACCAC	2319	2354	36	12	27	2364
1505	Unigene13911 size 1625 gap 0 0%	4	CTTG	CTTGCTTGCTTGCTTGCTTGCTTG	398	421	24	6	20	1625
1506	Unigene13916 size 1720 gap 0 0%	2	AC	TCTCTCTGTCTCTCT	379	393	14	7	7	1720
1507	Unigene13923 size 1436 gap 0 0%	4	ACAT	ACATACATACATACATACATACCAACATAGATACATACAT	745	784	40	10	19	1436
1508	Unigene13924 size 1293 gap 0 0%	2	AC	TATATATATATATAT	715	729	14	7	13	1293
1509	Unigene13930 size 2229 gap 0 0%	4	TAAG	TAAGTAAGTAAGTAAGTA	213	230	16	4	14	2229
1510	Unigene13931 size 2259 gap 0 0%	4	TAAG	TAAGTAAGTAAGTAAGTA	213	230	16	4	14	2259
1511	Unigene13932 size 572 gap 0 0%	4	TAAG	TAAGTAAGTAAGTAAGTAA	213	231	16	4	15	572
1512	Unigene13934 size 1769 gap 0 0%	2	AC	TGTGTGTGTGTG	367	378	12	6	10	1769
1513	Unigene13939 size 1902 gap 0 0%	2	AC	CACACACACACACACACACA	1	20	20	10	18	1902
1514	Unigene13945 size 1714 gap 0 0%	3	CAG	CAGCAGCAGCAGCAGCA	293	309	15	5	14	1714
1515	Unigene13945 size 1714 gap 0 0%	3	AAG	AAGAAGAATAAGAAGAA	493	509	15	5	8	1714
1516	Unigene13950 size 367 gap 0 0%	3	TAG	TAGTAGTAGTAGTAGTAGTAGTA	65	87	21	7	20	367
1517	Unigene13951 size 784 gap 0 0%	3	TAG	TAGTAGTAGTAGTAGTAGTAGTA	65	87	21	7	20	784
1518	Unigene13952 size 152 gap 0 0%	3	GCA	GCAGCAGCAGCAGCAGCAGCAGCA	129	152	24	8	21	152
1519	Unigene13967 size 2032 gap 0 0%	2	AC	ATATATATATGTATATA	1633	1649	16	8	9	2032
1520	Unigene13967 size 2032 gap 0 0%	2	AC	ACACACACACACACCCACACACACCCACACAC	2001	2032	32	16	18	2032
1521	Unigene13976 size 2544 gap 0 0%	3	TCT	TCTTCTTCTCCTTCTTC	1495	1511	15	5	8	2544
1522	Unigene13978 size 710 gap 0 0%	4	ATAC	ATACATACATACATACATACATA	688	710	20	5	19	710
1523	Unigene13983 size 752 gap 0 0%	3	TCA	TCATCATCATCATCATCATCATC	1	23	21	7	20	752
1524	Unigene13985 size 2938 gap 0 0%	3	ATT	ATTATTATTATTATTATTGTTGTTATTATTATTATT	2219	2254	36	12	21	2938
1525	Unigene13988 size 2217 gap 0 0%	3	CAC	CACCACCACCACCACCGCCACCACCACC	300	327	27	9	19	2217
1526	Unigene13988 size 2217 gap 0 0%	5	AAAAG	AAAAGAAAAGAGAAGAAGAAGAAAA	993	1017	25	5	8	2217
1527	Unigene13989 size 357 gap 0 0%	3	CAC	CACCACCACCACCACCGCCACCACCACCACTACTACCACCACCAC	300	344	45	15	24	357
1528	Unigene13990 size 263 gap 0 0%	3	CAC	CACCACCACCACCACCGCCACCACCACCACTACTACCACCACCAC	206	250	45	15	24	263
1529	Unigene13991 size 276 gap 0 0%	3	CAC	CACCACCACCACCACCGCCACCACCACCACTACTACCACCACCAC	219	263	45	15	24	276
1530	Unigene13992 size 311 gap 0 0%	3	CAC	CACCACCACCACCACCGCCACCACCACCACTACTACCACCACCAC	254	298	45	15	24	311
1531	Unigene13999 size 1273 gap 0 0%	3	CAG	CAGCAGCAGCAGCAGCACCAGCAG	1	24	24	8	15	1273
1532	Unigene14006 size 352 gap 0 0%	2	AC	ACACACACACACACAC	241	256	16	8	14	352
1533	Unigene14006 size 352 gap 0 0%	4	ATAC	ATACATACATACATAAATACATACAT	327	352	24	6	16	352
1534	Unigene14007 size 1374 gap 0 0%	2	AC	ACACACACACACACAC	1263	1278	16	8	14	1374
1535	Unigene14007 size 1374 gap 0 0%	4	ATAC	ATACATACATACATAAATACATACAT	1349	1374	24	6	16	1374
1536	Unigene14010 size 283 gap 0 0%	2	AC	ATATATATATATATATATATA	212	232	20	10	19	283
1537	Unigene14021 size 684 gap 0 0%	2	AC	TCTCTCTCTCTTTCTCTCTC	327	346	20	10	12	684
1538	Unigene14028 size 969 gap 0 0%	3	GTT	GTTGTTGTTGTTGTTGTTGTTG	1	22	21	7	19	969
1539	Unigene14030 size 165 gap 0 0%	3	TCT	TCTTCTTCTTCTTCTTCTTCCTCTCCTTCTTCTTCTTC	86	123	36	12	23	165
1540	Unigene14030 size 165 gap 0 0%	3	TCT	TCTTCTTCTTCTTCTTCTTCTTC	143	165	21	7	20	165
1541	Unigene14031 size 668 gap 0 0%	3	TTC	TTCTTCTTCTTCTTCTTCTTCATCATCTTCTTCTTCCTCTCCTTCTTCTTCTTC	573	626	54	18	27	668
1542	Unigene14031 size 668 gap 0 0%	3	TCT	TCTTCTTCTTCTTCTTCTTCTTC	646	668	21	7	20	668
1543	Unigene14043 size 2162 gap 0 0%	2	AC	GAGAGAGAGAGA	338	349	12	6	10	2162
1544	Unigene14044 size 1592 gap 0 0%	2	AC	ACACACACACACACACACACAC	1571	1592	22	11	20	1592
1545	Unigene14045 size 1775 gap 0 0%	2	AC	ACACACACACACACACACACAC	1754	1775	22	11	20	1775
1546	Unigene14046 size 1654 gap 0 0%	2	AC	ACACACACACACACACACACAC	1633	1654	22	11	20	1654
1547	Unigene14056 size 1093 gap 0 0%	4	GGTT	GGTTGGTTGGTTGGTT	667	682	16	4	12	1093
1548	Unigene14057 size 823 gap 0 0%	3	TAC	TACTACTACTACTACTACTAC	1	21	21	7	18	823
1549	Unigene14058 size 852 gap 0 0%	3	TAC	TACTACTACTACTACTACTAC	1	21	21	7	18	852
1550	Unigene14063 size 396 gap 0 0%	2	AC	AGAGAGAGAGAGAGAG	26	41	16	8	14	396
1551	Unigene14063 size 396 gap 0 0%	2	AC	TATATATATATATAT	182	196	14	7	13	396
1552	Unigene14065 size 1159 gap 0 0%	4	TGTC	TGTCTGTCTGTCTGTCTG	361	378	16	4	14	1159
1553	Unigene14066 size 444 gap 0 0%	4	TGTC	TGTCTGTCTGTCTGTCTG	86	103	16	4	14	444
1554	Unigene14067 size 1048 gap 0 0%	4	TGTC	TGTCTGTCTGTCTGTCTG	250	267	16	4	14	1048
1555	Unigene14068 size 608 gap 0 0%	4	TGTC	TGTCTGTCTGTCTGTCTG	250	267	16	4	14	608
1556	Unigene14070 size 719 gap 0 0%	4	TGTC	TGTCTGTCTGTCTGTCTG	361	378	16	4	14	719
1557	Unigene14071 size 2780 gap 0 0%	5	TTATT	TTATTTTATTATTATTGTTATTT	997	1019	20	4	6	2780
1558	Unigene14073 size 765 gap 0 0%	3	TAC	TACTACTACTACTGCTACTACTACTA	252	277	24	8	17	765
1559	Unigene14075 size 1815 gap 0 0%	2	AC	TATATATTTATATATTATATA	509	529	20	10	8	1815
1560	Unigene14075 size 1815 gap 0 0%	4	TTGT	TTGTTTGTTTGGTTGTTT	1266	1283	16	4	8	1815
1561	Unigene14079 size 328 gap 0 0%	2	AC	TCTCTCTCTCCCTCTCTCTCTCT	1	23	22	11	15	328
1562	Unigene14079 size 328 gap 0 0%	4	TCCT	TCCTTCCTTCCTTCCTTCCTTCCT	305	328	24	6	20	328
1563	Unigene14081 size 377 gap 0 0%	5	TCTGC	TCTGCTCTGCTCTGCTCTGTTCTGCTCTGTTCTTTTCTGCTCTGTTCTGCTCTGTTCTGTTCTGTTCTGCTCTGCT	5	80	75	15	23	377
1564	Unigene14082 size 319 gap 0 0%	5	TCTGC	TCTGCTCTGCTCTGCTCTGTTCTGCTCTGTTCTTTTCTGCTCTGTTCTGCTCTGTTCTGTTCTGTTCTGCTCTGCT	5	80	75	15	23	319
1565	Unigene14084 size 3429 gap 0 0%	3	TCA	TCATCATCATCATCATCATCATC	419	441	21	7	20	3429
1566	Unigene14084 size 3429 gap 0 0%	3	TCT	TCTTCTTCCTCTTCTTC	3377	3393	15	5	8	3429
1567	Unigene14085 size 605 gap 0 0%	2	AC	CTCTCTCTCTCT	563	574	12	6	10	605
1568	Unigene14086 size 496 gap 0 0%	2	AC	CTCTCTCTCTCT	454	465	12	6	10	496
1569	Unigene14099 size 2512 gap 0 0%	3	GTG	GTGGTGGTGGTGGTGGTGGTG	1	21	21	7	18	2512
1570	Unigene14099 size 2512 gap 0 0%	3	TGT	TGTTGTTGTTTTTGCTGTTGTTGTTGT	2424	2450	27	9	12	2512
1571	Unigene14099 size 2512 gap 0 0%	3	CTA	CTACTACTACTATACTGCTGCTACTACTGCTACTACTACTACTACTACTA	2463	2512	48	16	24	2512
1572	Unigene14111 size 1637 gap 0 0%	4	GTTA	GTTAGTTAGTTAGTTA	29	44	16	4	12	1637
1573	Unigene14112 size 4708 gap 0 0%	3	TTC	TTCTTCTTCTTCTTCTT	263	279	15	5	14	4708
1574	Unigene14116 size 2005 gap 0 0%	3	GAT	GATGATGACGATGATGATGATTATGATG	1450	1477	27	9	13	2005
1575	Unigene14154 size 2531 gap 0 0%	3	TCT	TCTTCTTCTTCTTCTTC	2098	2114	15	5	14	2531
1576	Unigene14155 size 2845 gap 0 0%	3	TCT	TCTTCTTCTTCTTCTTC	2098	2114	15	5	14	2845
1577	Unigene14156 size 1535 gap 0 0%	3	TTC	TTCTTCTTCTTCTTCTTC	409	426	18	6	15	1535
1578	Unigene14158 size 866 gap 0 0%	3	TTC	TTCTTCTTCTTCTTCTTCCTTTCTTCTTCTTCTTCTTCTTC	409	449	39	13	27	866
1579	Unigene14159 size 1462 gap 0 0%	3	TTC	TTCTTCTTCTTCTTCTTC	409	426	18	6	15	1462
1580	Unigene14160 size 3484 gap 0 0%	3	TCT	TCTTCTTCTTCTTCTTC	2098	2114	15	5	14	3484
1581	Unigene14161 size 1819 gap 0 0%	3	TTC	TTCTTCTTCTTCTTCTTCCTTTCTTCTTCTTCTTCTTCTTC	409	449	39	13	27	1819
1582	Unigene14164 size 1180 gap 0 0%	3	TTC	TTCTTCTTCTTCTTCTTCCTTTCTTCTTCTTCTTCTTCTTC	409	449	39	13	27	1180
1583	Unigene14165 size 1267 gap 0 0%	3	TTC	TTCTTCTTCTTCTTCTTC	409	426	18	6	15	1267
1584	Unigene14166 size 392 gap 0 0%	2	AC	TATATATATATATATA	341	356	16	8	14	392
1585	Unigene14167 size 2818 gap 0 0%	4	CTGT	CTGTCTGTCTGTCTGTCT	1006	1023	16	4	14	2818
1586	Unigene14167 size 2818 gap 0 0%	4	TGTA	TGTATGTATGTATGTATG	2801	2818	16	4	14	2818
1587	Unigene14168 size 3065 gap 0 0%	4	CTGT	CTGTCTGTCTGTCTGTCT	1006	1023	16	4	14	3065
1588	Unigene14169 size 3027 gap 0 0%	4	CTGT	CTGTCTGTCTGTCTGTCT	1006	1023	16	4	14	3027
1589	Unigene14173 size 1631 gap 0 0%	2	AC	AGAGAGAGAGAGAGAG	104	119	16	8	14	1631
1590	Unigene14177 size 1507 gap 0 0%	3	ATC	ATCATCATCTTCATCATCATCATC	1484	1507	24	8	15	1507
1591	Unigene14192 size 1949 gap 0 0%	3	TCA	TCATCATCATCATCATCATC	1	20	18	6	17	1949
1592	Unigene14197 size 1736 gap 0 0%	5	ACACA	ACACAACACAACACAACACA	1403	1422	20	4	15	1736
1593	Unigene14198 size 1712 gap 0 0%	5	ACACA	ACACAACACAACACAACACA	1379	1398	20	4	15	1712
1594	Unigene14209 size 3092 gap 0 0%	5	TAATG	TAATGTAATGTAATGTAATGTAAT	1262	1285	20	4	19	3092
1595	Unigene14209 size 3092 gap 0 0%	2	AC	ATATATATATATA	1604	1616	12	6	11	3092
1596	Unigene14218 size 1577 gap 0 0%	2	AC	CACACACACACACACGCACACACA	1	24	24	12	16	1577
1597	Unigene14225 size 1537 gap 0 0%	3	CCA	CCACCACCACCACCACCAC	914	932	18	6	16	1537
1598	Unigene14225 size 1537 gap 0 0%	3	CCA	CCACCACCACCACCACC	1214	1230	15	5	14	1537
1599	Unigene14225 size 1537 gap 0 0%	3	CAC	CACCACCACCACCCACCACCACCACCACCCCCACCA	1484	1519	36	12	21	1537
1600	Unigene14228 size 976 gap 0 0%	3	ATG	ATGATGATGATGATGATGAT	957	976	18	6	17	976
1601	Unigene14236 size 553 gap 0 0%	4	AGTA	AGTAAGTAAGTAAATAAGTAA	11	31	20	5	11	553
1602	Unigene14247 size 256 gap 0 0%	2	AC	TGTGTGTGTGTGTGTGTGTGTG	235	256	22	11	20	256
1603	Unigene14255 size 713 gap 0 0%	2	AC	TATATATATATAT	62	74	12	6	11	713
1604	Unigene14257 size 691 gap 0 0%	3	AAT	AATAATAATAATAATAATAATA	1	22	21	7	19	691
1605	Unigene14257 size 691 gap 0 0%	4	TATG	TATGTATGTATGTATGTATGTATG	668	691	24	6	20	691
1606	Unigene14261 size 538 gap 0 0%	3	CAT	CATCATCATCATCATCATCATC	1	22	21	7	19	538
1607	Unigene14261 size 538 gap 0 0%	4	ACAA	ACAAACAAACAAACAAACAAACAA	515	538	24	6	20	538
1608	Unigene14262 size 711 gap 0 0%	2	AC	TGTGTGTGTGTGTGTGTGTGT	3	23	20	10	19	711
1609	Unigene14273 size 1060 gap 0 0%	4	ATTC	ATTCATTCATTCATTC	1000	1015	16	4	12	1060
1610	Unigene14285 size 1369 gap 0 0%	3	AAT	AATAATAACTAATAAT	510	525	15	5	7	1369
1611	Unigene14289 size 1390 gap 0 0%	3	TGA	TGATGATGATGATGA	739	753	15	5	12	1390
1612	Unigene14290 size 3592 gap 0 0%	3	TGA	TGATGATGATGATGA	739	753	15	5	12	3592
1613	Unigene14290 size 3592 gap 0 0%	6	GACGAT	GACGATGACGACGACGACGACGAT	755	778	24	4	6	3592
1614	Unigene14290 size 3592 gap 0 0%	3	AAG	AAGAAGAAGAAAAAGAAGAA	1652	1671	18	6	11	3592
1615	Unigene14292 size 3129 gap 0 0%	6	GAGGAA	GAGGAAGAGGATGAGGAAGAAGAAGAGG	1107	1134	24	4	10	3129
1616	Unigene14303 size 1210 gap 0 0%	3	AAC	AACAACAACAACAACAACAACA	1	22	21	7	19	1210
1617	Unigene14303 size 1210 gap 0 0%	3	GCA	GCAGCAGCAGCAGCAGCAGCAGCA	1187	1210	24	8	21	1210
1618	Unigene14323 size 276 gap 0 0%	3	TGG	TGGTGGTGGTGGTATTGGTGGTGGTGGTAGTGGTG	56	90	33	11	14	276
1619	Unigene14330 size 181 gap 0 0%	4	AACC	AACCAACCAACCAACCAACCA	1	21	20	5	17	181
1620	Unigene14332 size 355 gap 0 0%	4	AACC	AACCAACCAACCAACCAACCCACCAAC	1	27	24	6	17	355
1621	Unigene14332 size 355 gap 0 0%	4	CAAC	CAACCAACCAACCAACC	284	300	16	4	13	355
1622	Unigene14333 size 190 gap 0 0%	4	ACCA	ACCAACCAATCAACCAACCACCCAACC	63	89	24	6	11	190
1623	Unigene14334 size 150 gap 0 0%	4	CCAA	CCAACCAACCAACCAACCAACCA	1	23	20	5	19	150
1624	Unigene14335 size 207 gap 0 0%	4	CAAC	CAACCAACCAACCAACCAACC	1	21	20	5	17	207
1625	Unigene14337 size 727 gap 0 0%	4	ACCA	ACCAACCAACCAACCAGCCAACTAACCAACCAACC	487	521	32	8	19	727
1626	Unigene14339 size 566 gap 0 0%	3	TGC	TGCTGCTGCTGCTGCTG	1	17	15	5	14	566
1627	Unigene14415 size 651 gap 0 0%	3	GGA	GGAGGAGGAGGATGAGGAGGAGGAGGAG	27	54	27	9	19	651
1628	Unigene14416 size 221 gap 0 0%	3	GGA	GGAGGAGGAGGATGAGGAGGAGGAGGAG	27	54	27	9	19	221
1629	Unigene14419 size 715 gap 0 0%	2	AC	CACACACACACACACAC	234	250	16	8	15	715
1630	Unigene14425 size 1577 gap 0 0%	3	AGT	AGTAGTAGCAGTAGTAGTAG	1521	1540	18	6	11	1577
1631	Unigene14442 size 276 gap 0 0%	2	AC	GTGTGTGTGTGTGTGTGTGT	4	23	20	10	18	276
1632	Unigene14462 size 167 gap 0 0%	4	GTAT	GTATGTATGTATGTACGTATGTA	1	23	20	5	13	167
1633	Unigene14467 size 1170 gap 0 0%	4	TTAC	TTACTTACTTACTTACT	1148	1164	16	4	13	1170
1634	Unigene14478 size 531 gap 0 0%	2	AC	CACACACACACACACACACACA	510	531	22	11	20	531
1635	Unigene14486 size 256 gap 0 0%	2	AC	ACACACACACACACACACACA	236	256	20	10	19	256
1636	Unigene14506 size 252 gap 0 0%	3	CAA	CAACAACAACAACAA	216	230	15	5	12	252
1637	Unigene14506 size 252 gap 0 0%	3	TAA	TAATAATAATAATAATAAT	234	252	18	6	16	252
1638	Unigene14526 size 543 gap 0 0%	2	AC	TATATATATATATATATATATA	32	53	22	11	20	543
1639	Unigene14530 size 857 gap 0 0%	3	CAG	CAGCAGCAGCAGCAGC	109	124	15	5	13	857
1640	Unigene14530 size 857 gap 0 0%	2	AC	ACACACACACACACA	829	843	14	7	13	857
1641	Unigene14536 size 542 gap 0 0%	2	AC	CACACACACACACACAC	526	542	16	8	15	542
1642	Unigene14538 size 633 gap 0 0%	2	AC	ACACACACACACACACA	610	626	16	8	15	633
1643	Unigene14544 size 1110 gap 0 0%	3	TGT	TGTTGTTGGTGTTGTTG	716	732	15	5	8	1110
1644	Unigene14545 size 1049 gap 0 0%	3	TGT	TGTTGTTGGTGTTGTTG	716	732	15	5	8	1049
1645	Unigene14546 size 153 gap 0 0%	4	TGTT	TGTTTGTTTGTTTGTTTGTTTGTT	130	153	24	6	20	153
1646	Unigene14550 size 437 gap 0 0%	2	AC	TATATATATATA	163	174	12	6	10	437
1647	Unigene14564 size 1374 gap 0 0%	3	GCT	GCTGCTGCTGCTGCTG	1	16	15	5	13	1374
1648	Unigene14586 size 590 gap 0 0%	3	CTC	CTCCTCCTCTTCCTCCTC	549	566	18	6	9	590
1649	Unigene14586 size 590 gap 0 0%	3	TTC	TTCTTCTTCTTCTTCTTCTTCT	569	590	21	7	19	590
1650	Unigene14589 size 891 gap 0 0%	2	AC	TATATATTATATA	21	33	12	6	6	891
1651	Unigene14589 size 891 gap 0 0%	2	AC	ATATATACATATATATAT	50	67	18	9	10	891
1652	Unigene14605 size 159 gap 0 0%	4	TATG	TATGTATGTATGTATGTATGTAT	137	159	20	5	19	159
1653	Unigene14606 size 162 gap 0 0%	4	TATG	TATGTATGTATGTATGTATGTAT	140	162	20	5	19	162
1654	Unigene14611 size 483 gap 0 0%	3	AGC	AGCAGCAGCAGCAGTAGCAGCAGC	460	483	24	8	15	483
1655	Unigene14627 size 565 gap 0 0%	3	AAC	AACAACAACAACAACAACA	547	565	18	6	16	565
1656	Unigene14628 size 433 gap 0 0%	3	AAC	AACAACAACAACAACAACA	415	433	18	6	16	433
1657	Unigene14633 size 289 gap 0 0%	2	AC	GTGTGTGTGTGTGTGTGTGTG	2	22	20	10	19	289
1658	Unigene14646 size 811 gap 0 0%	3	CAG	CAGCAGCAGCAGCAG	460	474	15	5	12	811
1659	Unigene14647 size 844 gap 0 0%	3	CAG	CAGCAGCAGCAGCAG	460	474	15	5	12	844
1660	Unigene14661 size 321 gap 0 0%	3	TCC	TCCTCCTCACTCCTCC	231	246	15	5	7	321
1661	Unigene14686 size 1057 gap 0 0%	2	AC	TGTGTGTATGTGTGTGT	1000	1016	16	8	9	1057
1662	Unigene14689 size 637 gap 0 0%	3	ATC	ATCATCATTATCATCATCAT	549	568	18	6	11	637
1663	Unigene14692 size 446 gap 0 0%	3	CTT	CTTCTTCTTCTTCTTC	423	438	15	5	13	446
1664	Unigene14701 size 481 gap 0 0%	2	AC	TGTGTGTGTATGTGTGTGTG	226	245	20	10	12	481
1665	Unigene14711 size 540 gap 0 0%	2	AC	TGTGTGTGTGTGT	126	138	12	6	11	540
1666	Unigene14723 size 382 gap 0 0%	2	AC	GTGTGTGTGTGT	279	290	12	6	10	382
1667	Unigene14724 size 384 gap 0 0%	3	CAG	CAGCAGCAGCAGCAGCAGCA	364	383	18	6	17	384
1668	Unigene14736 size 509 gap 0 0%	2	AC	TGTGTGTGTGTGTGTGTG	1	18	18	9	16	509
1669	Unigene14744 size 415 gap 0 0%	2	AC	CACACACACACA	404	415	12	6	10	415
1670	Unigene14746 size 1980 gap 0 0%	4	TGAG	TGAGTGAGTTGAGTGA	1512	1527	16	4	6	1980
1671	Unigene14762 size 258 gap 0 0%	3	TGT	TGTTGTTGTTGTTGTTGTTG	235	254	18	6	17	258
1672	Unigene14782 size 452 gap 0 0%	2	AC	GTGTGTGTGTGTGTGTGTG	434	452	18	9	17	452
1673	Unigene14803 size 521 gap 0 0%	6	TTTACC	TTTACCTTTACCTTTATCTTTACCTT	16	41	24	4	14	521
1674	Unigene14816 size 239 gap 0 0%	3	GTG	GTGGTGGTGGTGGTG	1	15	15	5	12	239
1675	Unigene14820 size 517 gap 0 0%	3	CAC	CACCACCACCACCACCACCACC	2	23	21	7	19	517
1676	Unigene14847 size 528 gap 0 0%	3	TGA	TGATGATGACTGATGA	261	276	15	5	7	528
1677	Unigene14850 size 547 gap 0 0%	3	CAC	CACCACCATCACCACCA	282	298	15	5	8	547
1678	Unigene14862 size 1637 gap 0 0%	2	AC	CACACACACACACACACAC	84	102	18	9	17	1637
1679	Unigene14879 size 525 gap 0 0%	3	CCA	CCACCACCACCACCACCA	337	354	18	6	15	525
1680	Unigene14894 size 293 gap 0 0%	3	AAT	AATAATAATAACAATAATAATAA	271	293	21	7	14	293
1681	Unigene14898 size 308 gap 0 0%	2	AC	ATATATATATATATATATAT	1	20	20	10	18	308
1682	Unigene14942 size 335 gap 0 0%	3	CAC	CACCACCACAACCACC	274	289	15	5	7	335
1683	Unigene14951 size 250 gap 0 0%	3	CAG	CAGCAGCAGCAGCAG	236	250	15	5	12	250
1684	Unigene14973 size 200 gap 0 0%	4	ACTT	ACTTACTTACTTACTTACTTACT	178	200	20	5	19	200
1685	Unigene14974 size 320 gap 0 0%	3	TTC	TTCTTCTTCTTCTTCTTCTTCT	299	320	21	7	19	320
1686	Unigene14985 size 447 gap 0 0%	4	TTAA	TTAATTAATTATTTAATTA	123	141	16	4	9	447
1687	Unigene15006 size 467 gap 0 0%	2	AC	TGTGTGTGTGTGT	411	423	12	6	11	467
1688	Unigene15039 size 1278 gap 0 0%	2	AC	GTGTGTGGTGTGT	971	983	12	6	6	1278
1689	Unigene15062 size 482 gap 0 0%	2	AC	ACACACACACACACAAACACACA	2	24	22	11	15	482
1690	Unigene15089 size 270 gap 0 0%	2	AC	ACACACACACACACACAC	253	270	18	9	16	270
1691	Unigene15093 size 251 gap 0 0%	3	GAT	GATGATGATGATGATGAT	1	18	18	6	15	251
1692	Unigene15095 size 559 gap 0 0%	4	AATA	AATAAATAAAAAAATAAAT	167	185	16	4	9	559
1693	Unigene15096 size 491 gap 0 0%	4	AGTG	AGTGAGTGAGTGAGTG	245	260	16	4	12	491
1694	Unigene15126 size 354 gap 0 0%	2	AC	CTCTCTCTCTCTCT	128	141	14	7	12	354
1695	Unigene15126 size 354 gap 0 0%	4	AGCG	AGCGAGCGAGCGAGCGAGCG	230	249	20	5	16	354
1696	Unigene15133 size 1012 gap 0 0%	2	AC	ATATATATATAT	822	833	12	6	10	1012
1697	Unigene15137 size 1329 gap 0 0%	3	GGA	GGAGGAGGAGGTGGAGGAGG	583	602	18	6	11	1329
1698	Unigene15142 size 1086 gap 0 0%	3	ACG	ACGACGACGACGACG	348	362	15	5	12	1086
1699	Unigene15142 size 1086 gap 0 0%	3	CTC	CTCCTCCTCGTCCTCCTC	1036	1053	18	6	9	1086
1700	Unigene15145 size 275 gap 0 0%	3	ATT	ATTATTATGATTATTATTATTATTAT	149	174	24	8	17	275
1701	Unigene15163 size 616 gap 0 0%	3	AAT	AATAATAATAATAAT	96	110	15	5	12	616
1702	Unigene15186 size 848 gap 0 0%	4	GAAA	GAAAGAAAGAAAGAAA	207	222	16	4	12	848
1703	Unigene15187 size 303 gap 0 0%	4	GAAA	GAAAGAAAGAAAGAAA	207	222	16	4	12	303
1704	Unigene15199 size 737 gap 0 0%	4	ATAA	ATAAATAAATAAATAAATAAAT	640	661	20	5	18	737
1705	Unigene15214 size 339 gap 0 0%	2	AC	GTGTGTGTGTGTGTGTGTGT	1	20	20	10	18	339
1706	Unigene15217 size 286 gap 0 0%	2	AC	ACACACACACACA	235	247	12	6	11	286
1707	Unigene15242 size 509 gap 0 0%	4	CAAC	CAACCAACCAGCCAACCAAC	256	275	20	5	10	509
1708	Unigene15244 size 245 gap 0 0%	2	AC	TGTGTGTTTGTGTGTGTGTGTGT	1	23	22	11	15	245
1709	Unigene15244 size 245 gap 0 0%	2	AC	CACACACACACACACACACAC	225	245	20	10	19	245
1710	Unigene15247 size 568 gap 0 0%	2	AC	CACACACATACACAC	461	475	14	7	7	568
1711	Unigene15252 size 156 gap 0 0%	2	AC	TGTGTGTGTGTGTGT	1	15	14	7	13	156
1712	Unigene15256 size 444 gap 0 0%	2	AC	TCTCTCTCTCTCTCTCTCTC	424	443	20	10	18	444
1713	Unigene15262 size 209 gap 0 0%	2	AC	GTGTGTGTGTGTG	1	13	12	6	11	209
1714	Unigene15274 size 496 gap 0 0%	2	AC	TATATATATATA	337	348	12	6	10	496
1715	Unigene15277 size 265 gap 0 0%	3	TTG	TTGTTGTTATTGTTGTT	33	49	15	5	8	265
1716	Unigene15277 size 265 gap 0 0%	2	AC	ATATATATATATA	70	82	12	6	11	265
1717	Unigene15291 size 675 gap 0 0%	3	TTC	TTCTTCTTGCTTCTT	252	266	15	5	6	675
1718	Unigene15317 size 224 gap 0 0%	2	AC	ACACACACACACACACAC	207	224	18	9	16	224
1719	Unigene15319 size 294 gap 0 0%	3	TCA	TCATCATCATCATCATCATC	275	294	18	6	17	294
1720	Unigene15328 size 736 gap 0 0%	2	AC	CACACACACACACACACACA	3	22	20	10	18	736
1721	Unigene15330 size 571 gap 0 0%	2	AC	ACACACACACACACAC	467	482	16	8	14	571
1722	Unigene15338 size 926 gap 0 0%	3	GAA	GAAGAAGAAGAAGAAGAAGA	1	20	18	6	17	926
1723	Unigene15346 size 1359 gap 0 0%	3	ATG	ATGATGATTGATGAT	511	525	15	5	6	1359
1724	Unigene15387 size 327 gap 0 0%	2	AC	CACACACACACACA	1	14	14	7	12	327
1725	Unigene15408 size 904 gap 0 0%	3	AGG	AGGAGGAGGAGGAGGAGGAGGA	746	767	21	7	19	904
1726	Unigene15415 size 189 gap 0 0%	3	GAT	GATGATGATGATGATGATGAT	169	189	21	7	18	189
1727	Unigene15427 size 711 gap 0 0%	2	AC	ATATATATATATATA	562	576	14	7	13	711
1728	Unigene15428 size 711 gap 0 0%	2	AC	ATATATATATATATA	562	576	14	7	13	711
1729	Unigene15431 size 427 gap 0 0%	4	TGTA	TGTATGTATGTATGTA	8	23	16	4	12	427
1730	Unigene15431 size 427 gap 0 0%	2	AC	CACACACGCACACA	34	47	14	7	6	427
1731	Unigene15432 size 190 gap 0 0%	2	AC	CACACACACACA	36	47	12	6	10	190
1732	Unigene15432 size 190 gap 0 0%	2	AC	CTCTCTCTCTCTCTC	94	108	14	7	13	190
1733	Unigene15432 size 190 gap 0 0%	2	AC	TCTCTCTCTCTC	167	178	12	6	10	190
1734	Unigene15432 size 190 gap 0 0%	2	AC	ACACACACACAC	179	190	12	6	10	190
1735	Unigene15471 size 902 gap 0 0%	3	AAG	AAGAAGAAGAAGAAGAAGAA	883	902	18	6	17	902
1736	Unigene15480 size 320 gap 0 0%	2	AC	GTGTGTGTGTGTGTATGTGTGTG	5	27	22	11	15	320
1737	Unigene15513 size 550 gap 0 0%	2	AC	GTGTGTGTGTGTGTGT	26	41	16	8	14	550
1738	Unigene15529 size 596 gap 0 0%	3	TTA	TTATTATTGTTATTAT	467	482	15	5	7	596
1739	Unigene15531 size 202 gap 0 0%	4	TGTC	TGTCTGTCTGTCTGTC	177	192	16	4	12	202
1740	Unigene15565 size 968 gap 0 0%	3	TGC	TGCTGCTGCTGCTGCTGCT	945	963	18	6	16	968
1741	Unigene15584 size 367 gap 0 0%	4	AGTA	AGTAAGTAAGTAAGTAA	7	23	16	4	13	367
1742	Unigene15598 size 336 gap 0 0%	4	TACT	TACTTACTTACTTACT	321	336	16	4	12	336
1743	Unigene15609 size 247 gap 0 0%	2	AC	ACACACACACACACACACAC	228	247	20	10	18	247
1744	Unigene15612 size 1346 gap 0 0%	2	AC	CACACACACACA	144	155	12	6	10	1346
1745	Unigene15613 size 329 gap 0 0%	2	AC	GTGTGTGTGTGTGTGTGTG	3	21	18	9	17	329
1746	Unigene15616 size 397 gap 0 0%	3	GTG	GTGGTGGTGGTGGTGGTGG	379	397	18	6	16	397
1747	Unigene15624 size 328 gap 0 0%	3	CAT	CATCATCATCATCATCATCATC	307	328	21	7	19	328
1748	Unigene15634 size 651 gap 0 0%	3	TCA	TCATCATCTTCATCA	255	269	15	5	6	651
1749	Unigene15638 size 726 gap 0 0%	2	AC	GTGTGTGTGTGTGTGTG	501	517	16	8	15	726
1750	Unigene15640 size 287 gap 0 0%	3	ATG	ATGATGATGATGATGATGATGA	1	22	21	7	19	287
1751	Unigene15650 size 154 gap 0 0%	3	CAA	CAACAACACCAACAACAAACAACAAC	28	53	24	8	11	154
1752	Unigene15650 size 154 gap 0 0%	3	ACA	ACAACAACAACAAACACAACAACCACAACAACAACAA	118	154	36	12	17	154
1753	Unigene15656 size 799 gap 0 0%	2	AC	TATATATATATAT	16	28	12	6	11	799
1754	Unigene15669 size 389 gap 0 0%	4	ATAC	ATACATACATACATACATA	1	19	16	4	15	389
1755	Unigene15678 size 666 gap 0 0%	2	AC	ACACACACACACACAC	579	594	16	8	14	666
1756	Unigene15679 size 622 gap 0 0%	2	AC	ATATATATATATATAT	22	37	16	8	14	622
1757	Unigene15682 size 610 gap 0 0%	2	AC	TCTCTCTCTCTCTGTCTCTCTC	382	403	22	11	14	610
1758	Unigene15745 size 194 gap 0 0%	2	AC	CACACACACACACACACA	177	194	18	9	16	194
1759	Unigene15747 size 323 gap 0 0%	2	AC	CACACACACACACACACACA	1	20	20	10	18	323
1760	Unigene15755 size 322 gap 0 0%	3	ATT	ATTATTATTATTATTAT	77	93	15	5	14	322
1761	Unigene15758 size 309 gap 0 0%	4	CTTA	CTTACTTACTTACTTACT	286	303	16	4	14	309
1762	Unigene15765 size 355 gap 0 0%	2	AC	ACACACACACACACAC	243	258	16	8	14	355
1763	Unigene15771 size 252 gap 0 0%	3	ATG	ATGATGATGATGATGATG	1	18	18	6	15	252
1764	Unigene15824 size 969 gap 0 0%	3	AGC	AGCAGCAGCAGCCGCAGCAGCA	24	45	21	7	13	969
1765	Unigene15829 size 391 gap 0 0%	5	AGTTT	AGTTTAGTTTAGTTTAGTTT	28	47	20	4	15	391
1766	Unigene15835 size 375 gap 0 0%	2	AC	GTGTGTGTGTGTGTGTGTTGTGTG	1	24	24	12	17	375
1767	Unigene15851 size 315 gap 0 0%	2	AC	CACACACACACACACACACAC	1	21	20	10	19	315
1768	Unigene15877 size 358 gap 0 0%	3	TAT	TATTATTATTATTAT	57	71	15	5	12	358
1769	Unigene15901 size 603 gap 0 0%	4	TGGC	TGGCTGGCTGGCTGGC	212	227	16	4	12	603
1770	Unigene15913 size 245 gap 0 0%	2	AC	TGTGTGTGTGTGTGTGTGTGT	3	23	20	10	19	245
1771	Unigene15921 size 947 gap 0 0%	2	AC	TGTGTGTGTGTGT	370	382	12	6	11	947
1772	Unigene15937 size 206 gap 0 0%	2	AC	ACACACACACACACACA	190	206	16	8	15	206
1773	Unigene15940 size 365 gap 0 0%	2	AC	GTGTGTGTGTGTGTGTGT	32	49	18	9	16	365
1774	Unigene15950 size 344 gap 0 0%	3	GCA	GCAGCAGCAGCAGCA	1	15	15	5	12	344
1775	Unigene15956 size 570 gap 0 0%	3	ATC	ATCATCATCATCATCATCATC	1	21	21	7	18	570
1776	Unigene15959 size 194 gap 0 0%	2	AC	TGTGTGTGTGTGTGTGTGTG	163	182	20	10	18	194
1777	Unigene15977 size 256 gap 0 0%	3	AAG	AAGAAGAAGAAGAGGAAGAAGAA	1	23	21	7	14	256
1778	Unigene16044 size 626 gap 0 0%	2	AC	ATATATACATATATA	14	28	14	7	7	626
1779	Unigene16046 size 307 gap 0 0%	2	AC	TGTGTGTGTGAGTGTGTGTGTG	1	22	22	11	14	307
1780	Unigene16080 size 1469 gap 0 0%	4	GTTT	GTTTGTTTGTCTGTTTGTT	85	103	16	4	9	1469
1781	Unigene16095 size 493 gap 0 0%	5	ACAGC	ACAGCACAGCACAGCACAGCACAG	135	158	20	4	19	493
1782	Unigene16103 size 662 gap 0 0%	2	AC	CTCTCTCTCTCTCTC	390	404	14	7	13	662
1783	Unigene16104 size 601 gap 0 0%	2	AC	CTCTCTCTCTCTCTC	329	343	14	7	13	601
1784	Unigene16161 size 550 gap 0 0%	4	TTCA	TTCATTCATTCATTCATTC	431	449	16	4	15	550
1785	Unigene16178 size 589 gap 0 0%	3	CCT	CCTCCTCCTCCTCCTCC	32	48	15	5	14	589
1786	Unigene16197 size 151 gap 0 0%	3	TTA	TTATTATTATTATTAT	136	151	15	5	13	151
1787	Unigene16198 size 325 gap 0 0%	3	TTA	TTATTATTATTATTAT	310	325	15	5	13	325
1788	Unigene16238 size 278 gap 0 0%	3	AAT	AATAATAATAATAATAATA	260	278	18	6	16	278
1789	Unigene16242 size 1365 gap 0 0%	3	TGC	TGCTGCTGCTGCTGCTGCTG	1307	1326	18	6	17	1365
1790	Unigene16243 size 1505 gap 0 0%	3	TGC	TGCTGCTGCTGCTGCTGCTG	1307	1326	18	6	17	1505
1791	Unigene16245 size 385 gap 0 0%	2	AC	ACACACACACACACACA	271	287	16	8	15	385
1792	Unigene16245 size 385 gap 0 0%	5	TAACC	TAACCTAACCTAACCTAACCTAA	363	385	20	4	18	385
1793	Unigene16246 size 182 gap 0 0%	5	GTAAC	GTAACGTAACGTGACGTAAC	4	23	20	4	9	182
1794	Unigene16246 size 182 gap 0 0%	5	TAACC	TAACCTAACCTAACCTAACCTAA	160	182	20	4	18	182
1795	Unigene16256 size 151 gap 0 0%	4	ATTC	ATTCATTCATTCATTCATTCATT	1	23	20	5	19	151
1796	Unigene16272 size 595 gap 0 0%	2	AC	CACACACAACACAC	34	47	14	7	7	595
1797	Unigene16273 size 247 gap 0 0%	3	TGT	TGTTGTTGTTGTTGTT	224	239	15	5	13	247
1798	Unigene16288 size 1097 gap 0 0%	3	ACA	ACAACAACAACAACA	959	973	15	5	12	1097
1799	Unigene16300 size 390 gap 0 0%	3	CCA	CCACCACCACCACCACC	8	24	15	5	14	390
1800	Unigene16358 size 293 gap 0 0%	2	AC	TCTCTCTCTCTC	156	167	12	6	10	293
1801	Unigene16368 size 297 gap 0 0%	2	AC	ATATATATATATA	8	20	12	6	11	297
1802	Unigene16372 size 320 gap 0 0%	2	AC	CACACACACACA	233	244	12	6	10	320
1803	Unigene16394 size 1455 gap 0 0%	3	GTG	GTGGTGGTGGTGGTGGTGG	1437	1455	18	6	16	1455
1804	Unigene16399 size 367 gap 0 0%	3	CAC	CACCACCACCACCACCACC	212	230	18	6	16	367
1805	Unigene16399 size 367 gap 0 0%	3	ATC	ATCATCATCATCATCA	315	330	15	5	13	367
1806	Unigene16412 size 454 gap 0 0%	2	AC	ACACACACACACACACA	438	454	16	8	15	454
1807	Unigene16413 size 155 gap 0 0%	2	AC	CACACACACACACACACACACAC	1	23	22	11	21	155
1808	Unigene16428 size 247 gap 0 0%	2	AC	TATATATATATAT	181	193	12	6	11	247
1809	Unigene16437 size 626 gap 0 0%	3	ATT	ATTATTATATATTAT	6	20	15	5	6	626
1810	Unigene16448 size 758 gap 0 0%	2	AC	TGTGTGTGTGTG	28	39	12	6	10	758
1811	Unigene16473 size 1109 gap 0 0%	3	GCT	GCTGCTGCTGCTGCTG	1089	1104	15	5	13	1109
1812	Unigene16475 size 626 gap 0 0%	4	ATTG	ATTGATTGATTGGTTGATTGA	25	45	20	5	11	626
1813	Unigene16480 size 250 gap 0 0%	2	AC	ACACACACACACA	233	245	12	6	11	250
1814	Unigene16489 size 1130 gap 0 0%	3	CTT	CTTCTTCTTCTTCTTCTTC	1112	1130	18	6	16	1130
1815	Unigene16496 size 375 gap 0 0%	2	AC	TGTGTGTGTGTGTGTGTG	356	373	18	9	16	375
1816	Unigene16534 size 269 gap 0 0%	3	TTC	TTCTTCTTCTTTTTCTTCTT	217	236	18	6	11	269
1817	Unigene16542 size 453 gap 0 0%	3	CAT	CATCATCATCATCATCATCATC	1	22	21	7	19	453
1818	Unigene16543 size 472 gap 0 0%	3	CAT	CATCATCATCATCATCATCATC	1	22	21	7	19	472
1819	Unigene16546 size 451 gap 0 0%	2	AC	TATATATATATATATATAT	2	20	18	9	17	451
1820	Unigene16560 size 440 gap 0 0%	3	TAT	TATTATTATTATTATTATTA	1	20	18	6	17	440
1821	Unigene16605 size 418 gap 0 0%	4	CATT	CATTCATTCATTCATTCATTCA	397	418	20	5	18	418
1822	Unigene16608 size 285 gap 0 0%	3	TGG	TGGTGGTGGTGGTGGTGG	1	18	18	6	15	285
1823	Unigene16612 size 1122 gap 0 0%	3	TCC	TCCTCCTCCTCCTCCTC	450	466	15	5	14	1122
1824	Unigene16612 size 1122 gap 0 0%	3	CAT	CATCATCATCATCATCA	682	698	15	5	14	1122
1825	Unigene16639 size 227 gap 0 0%	2	AC	CACACACACACACACACACAC	3	23	20	10	19	227
1826	Unigene16643 size 409 gap 0 0%	2	AC	TGTGTGTGTGTGTGTGTGTG	5	24	20	10	18	409
1827	Unigene16648 size 349 gap 0 0%	2	AC	CACACACACACTCACACACACACA	1	24	24	12	16	349
1828	Unigene16657 size 339 gap 0 0%	4	GAGG	GAGGGAGGGAGGGAGGGAGGG	1	21	20	5	17	339
1829	Unigene16658 size 235 gap 0 0%	2	AC	CACACACACACACACACACAC	215	235	20	10	19	235
1830	Unigene16660 size 309 gap 0 0%	2	AC	CACACACACCACACACATACACATACACACAC	195	226	32	16	13	309
1831	Unigene16687 size 378 gap 0 0%	2	AC	GTGTGTGTGTGTGTG	8	22	14	7	13	378
1832	Unigene16687 size 378 gap 0 0%	2	AC	TGTGTGTGTGTGTGT	37	51	14	7	13	378
1833	Unigene16692 size 339 gap 0 0%	4	AGAC	AGACAGACAGACAGACA	317	333	16	4	13	339
1834	Unigene16702 size 416 gap 0 0%	2	AC	TGTGTGTGTGTGTGTGTGTG	397	416	20	10	18	416
1835	Unigene16710 size 167 gap 0 0%	2	AC	GAGAGAGAGAGAG	1	13	12	6	11	167
1836	Unigene16710 size 167 gap 0 0%	3	ATG	ATGATGATGGTGATGATGATGA	18	39	21	7	13	167
1837	Unigene16715 size 199 gap 0 0%	5	ATAGA	ATAGAATAGAATAGAATAGAATAG	115	138	20	4	19	199
1838	Unigene16727 size 1111 gap 0 0%	4	ATAA	ATAAATAAAAAAATAA	245	260	16	4	6	1111
1839	Unigene16729 size 930 gap 0 0%	2	AC	ACACACACACACACA	156	170	14	7	13	930
1840	Unigene16731 size 335 gap 0 0%	3	ATG	ATGATGATGAAGATGAAGATGATG	312	335	24	8	9	335
1841	Unigene16762 size 1182 gap 0 0%	3	ACC	ACCACCACCACCACCA	303	318	15	5	13	1182
1842	Unigene16768 size 1109 gap 0 0%	3	TAT	TATTATTATTATTATTATT	413	431	18	6	16	1109
1843	Unigene16770 size 175 gap 0 0%	5	TTCAC	TTCACTTCACTTCACATCACTGCACTTCACTTTACTTCACTTCACTTCACT	29	79	50	10	28	175
1844	Unigene16776 size 186 gap 0 0%	4	ATGT	ATGTATGTATGTATGTATGTA	1	21	20	5	17	186
1845	Unigene16780 size 1236 gap 0 0%	2	AC	TATATATATACATATATATA	726	745	20	10	12	1236
1846	Unigene16790 size 448 gap 0 0%	3	AGA	AGAAGAAGAAGAAGAAGAAG	425	444	18	6	17	448
1847	Unigene16799 size 201 gap 0 0%	2	AC	GAGAGAGAGAGAGAGGAGAGAGA	10	32	22	11	16	201
1848	Unigene16807 size 581 gap 0 0%	2	AC	TGTGTGTGTGTGTGTGTGT	563	581	18	9	17	581
1849	Unigene16815 size 250 gap 0 0%	2	AC	ACACACACACACACACACGCACACGCACACACACACACACA	210	250	40	20	27	250
1850	Unigene16816 size 216 gap 0 0%	2	AC	ACACACACACACAC	199	212	14	7	12	216
1851	Unigene16817 size 213 gap 0 0%	2	AC	ACACACACACACA	1	13	12	6	11	213
1852	Unigene16818 size 253 gap 0 0%	2	AC	ACACACACACACA	1	13	12	6	11	253
1853	Unigene16818 size 253 gap 0 0%	4	AGTG	AGTGAGTGAGTGAGTGAG	128	145	16	4	14	253
1854	Unigene16819 size 478 gap 0 0%	2	AC	CACACACACACAC	134	146	12	6	11	478
1855	Unigene16823 size 362 gap 0 0%	3	AGC	AGCAGCAGCAGCAGCA	336	351	15	5	13	362
1856	Unigene16851 size 722 gap 0 0%	4	CTTA	CTTACTTACTTACTTACTTAC	702	722	20	5	17	722
1857	Unigene16860 size 370 gap 0 0%	4	CTCA	CTCACTCACTCACTCACT	52	69	16	4	14	370
1858	Unigene16865 size 823 gap 0 0%	3	CCT	CCTCCTCCTCCTCCT	26	40	15	5	12	823
1859	Unigene16867 size 471 gap 0 0%	2	AC	TATATATATATAT	1	13	12	6	11	471
1860	Unigene16890 size 363 gap 0 0%	2	AC	CACACACACACACACACACA	344	363	20	10	18	363
1861	Unigene16892 size 521 gap 0 0%	4	AGAC	AGACAGACAGACAGACA	89	105	16	4	13	521
1862	Unigene16915 size 294 gap 0 0%	4	TACG	TACGTACGTACGTACGTAC	271	289	16	4	15	294
1863	Unigene16917 size 301 gap 0 0%	2	AC	TGTGTGTGTGTGT	75	87	12	6	11	301
1864	Unigene16918 size 208 gap 0 0%	3	CTG	CTGCTGCTGCTGCTGCTGCTGC	187	208	21	7	19	208
1865	Unigene16919 size 298 gap 0 0%	2	AC	CACACACACACAC	46	58	12	6	11	298
1866	Unigene16919 size 298 gap 0 0%	2	AC	TGTGTGTGTGTGTGT	185	199	14	7	13	298
1867	Unigene16929 size 265 gap 0 0%	2	AC	CTCTCTCTCTCTC	244	256	12	6	11	265
1868	Unigene16947 size 911 gap 0 0%	3	CAT	CATCATCAGCATCATCATC	839	857	18	6	10	911
1869	Unigene16956 size 257 gap 0 0%	3	CTA	CTACTACTACTATTACTAC	198	216	18	6	10	257
1870	Unigene16965 size 779 gap 0 0%	3	TTC	TTCTTCTTCTTCTTCTTCT	761	779	18	6	16	779
1871	Unigene16973 size 164 gap 0 0%	2	AC	TATATATATATAT	81	93	12	6	11	164
1872	Unigene16973 size 164 gap 0 0%	2	AC	ACACACACACACTCACACA	96	114	18	9	11	164
1873	Unigene16973 size 164 gap 0 0%	4	ATAC	ATACATACATACATACA	116	132	16	4	13	164
1874	Unigene16973 size 164 gap 0 0%	4	TACA	TACATACATACATACATACA	141	160	20	5	16	164
1875	Unigene16997 size 165 gap 0 0%	3	AGT	AGTAGTAGTTGTAGTTGTAGTAGTTGTAGTAGTGTAGTTGTAGTAGTAGTTGTAGTAGTAGTACCAGCAGCAGTAGTAGTAGTAGTACCAGCAGGAGTAGTAGAAGTAGTAGTAGTTGTTGTTGTAGTAGTAGCACCAGTAGTAGTAGTAGTAGTA	1	156	156	52	28	165
1876	Unigene16998 size 307 gap 0 0%	3	GTA	GTAGTAGTAGTAATAGTAGTAGTA	1	24	24	8	15	307
1877	Unigene17014 size 343 gap 0 0%	3	ATC	ATCATCATCATCATCA	320	335	15	5	13	343
1878	Unigene17024 size 553 gap 0 0%	4	AAGT	AAGTAAGTAAGTAAGTAGGTAAGT	313	336	24	6	14	553
1879	Unigene17060 size 318 gap 0 0%	2	AC	GAGAGAGAGAGAGA	1	14	14	7	12	318
1880	Unigene17068 size 214 gap 0 0%	3	TGT	TGTTGTTGTTGTTGTTGTTGT	1	21	21	7	18	214
1881	Unigene17077 size 434 gap 0 0%	2	AC	GTGTGTGTTGTGTGT	263	277	14	7	8	434
1882	Unigene17082 size 619 gap 0 0%	4	TTTA	TTTATTTATTTATTTATTT	269	287	16	4	15	619
1883	Unigene17089 size 414 gap 0 0%	6	GATGAA	GATGAAGATGAAGATGTAGACGAAGATGA	5	33	24	4	11	414
1884	Unigene17095 size 209 gap 0 0%	2	AC	CACACACACACACACACACACA	1	22	22	11	20	209
1885	Unigene17099 size 187 gap 0 0%	4	AATG	AATGAATGAATGAATGAATGAAT	1	23	20	5	19	187
1886	Unigene17100 size 279 gap 0 0%	2	AC	TGTGTGTGTGTGGTGTGTG	170	188	18	9	12	279
1887	Unigene17118 size 171 gap 0 0%	2	AC	ACACACACACACACA	36	50	14	7	13	171
1888	Unigene17123 size 1002 gap 0 0%	3	AAC	AACAACAACAACAACAACA	926	944	18	6	16	1002
1889	Unigene17127 size 1886 gap 0 0%	2	AC	ACACACACACACACA	940	954	14	7	13	1886
1890	Unigene17127 size 1886 gap 0 0%	4	AATA	AATAAATAAATAAATA	1829	1844	16	4	12	1886
1891	Unigene17144 size 313 gap 0 0%	2	AC	CACACACACACACACA	1	16	16	8	14	313
1892	Unigene17146 size 174 gap 0 0%	2	AC	CACACACACACACACACA	1	18	18	9	16	174
1893	Unigene17155 size 773 gap 0 0%	2	AC	GTGTGTGTGTGTGTGTGTGTG	753	773	20	10	19	773
1894	Unigene17183 size 282 gap 0 0%	2	AC	TGTGTGTGTGTGTGTGTGT	1	19	18	9	17	282
1895	Unigene17188 size 459 gap 0 0%	6	AAAGGT	AAAGGTAAAGGTAAAGGTAAATGTAAAG	248	275	24	4	16	459
1896	Unigene17213 size 784 gap 0 0%	3	ATC	ATCATCATCATCATC	720	734	15	5	12	784
1897	Unigene17239 size 311 gap 0 0%	4	AGTC	AGTCAGTCAGTCAGTCAGTCAGT	38	60	20	5	19	311
1898	Unigene17276 size 781 gap 0 0%	4	CAGT	CAGTCAGTCAGTCAGTCAGTCAG	154	176	20	5	19	781
1899	Unigene17291 size 181 gap 0 0%	3	TCT	TCTTCTTCTTCTTCTTCTTCT	1	21	21	7	18	181
1900	Unigene17314 size 202 gap 0 0%	2	AC	GTGTGTGTGTGTGTGTGTGT	183	202	20	10	18	202
1901	Unigene17315 size 489 gap 0 0%	3	CTA	CTACTACTATACTAC	99	113	15	5	7	489
1902	Unigene17322 size 914 gap 0 0%	4	CAGA	CAGACAGACAGACAGACA	23	40	16	4	14	914
1903	Unigene17322 size 914 gap 0 0%	2	AC	TATATATATATA	891	902	12	6	10	914
1904	Unigene17342 size 442 gap 0 0%	3	TTC	TTCTTCTTCTTCTTC	1	15	15	5	12	442
1905	Unigene17343 size 594 gap 0 0%	3	TTC	TTCTTCTTCTTCTTC	1	15	15	5	12	594
1906	Unigene17356 size 534 gap 0 0%	3	TTC	TTCTTCTTCTTCTTCTTCTTC	3	23	21	7	18	534
1907	Unigene17386 size 1117 gap 0 0%	3	CAC	CACCACCACCACCACC	763	778	15	5	13	1117
1908	Unigene17390 size 2119 gap 0 0%	2	AC	GTGTGTGTGTGT	668	679	12	6	10	2119
1909	Unigene17391 size 2211 gap 0 0%	2	AC	GTGTGTGTGTGT	668	679	12	6	10	2211
1910	Unigene17423 size 355 gap 0 0%	3	CTT	CTTCTTCTTCTTCTTCTTCTTCT	1	23	21	7	20	355
1911	Unigene17424 size 345 gap 0 0%	3	CTA	CTACTACTACTACTA	114	128	15	5	12	345
1912	Unigene17430 size 748 gap 0 0%	2	AC	TATATATATATATATATAT	41	59	18	9	17	748
1913	Unigene17461 size 735 gap 0 0%	4	ATGC	ATGCATGCATGCATGCATGC	697	716	20	5	16	735
1914	Unigene17477 size 530 gap 0 0%	2	AC	ACACACACAACACAC	473	487	14	7	8	530
1915	Unigene17478 size 517 gap 0 0%	2	AC	ACACACACAACACAC	460	474	14	7	8	517
1916	Unigene17491 size 327 gap 0 0%	2	AC	ACACACACACACACAC	312	327	16	8	14	327
1917	Unigene17492 size 798 gap 0 0%	3	TAT	TATTATTATTATTATTATTATT	1	22	21	7	19	798
1918	Unigene17493 size 465 gap 0 0%	3	TGC	TGCTGCTGCTGCTGC	122	136	15	5	12	465
1919	Unigene17547 size 563 gap 0 0%	2	AC	CACACACACACACACACACA	544	563	20	10	18	563
1920	Unigene17562 size 198 gap 0 0%	3	TGC	TGCTGCTGCTGCTGCTGCTG	1	20	18	6	17	198
1921	Unigene17595 size 551 gap 0 0%	3	AAC	AACAACAACAACAAAAACAACAAC	528	551	24	8	15	551
1922	Unigene17604 size 693 gap 0 0%	3	AGA	AGAAGAAGAAGAAGAAGAA	1	19	18	6	16	693
1923	Unigene17614 size 242 gap 0 0%	3	CAC	CACCACCATCACCACCACCACC	221	242	21	7	13	242
1924	Unigene17631 size 206 gap 0 0%	3	GGT	GGTGGTGGTGGTGGT	6	20	15	5	12	206
1925	Unigene17636 size 311 gap 0 0%	2	AC	ACACACACACACACACA	8	24	16	8	15	311
1926	Unigene17661 size 196 gap 0 0%	6	TGTGGC	TGTGGCTGTGGCTGTGGCTGTGGCTGTGGCTGTGGCT	160	196	36	6	31	196
1927	Unigene17662 size 527 gap 0 0%	6	TGTGGC	TGTGGCTGTGGCTGTGGCTGTGGCTGTGGCTGTGGCT	491	527	36	6	31	527
1928	Unigene17667 size 323 gap 0 0%	2	AC	ACACACACACACACACACACA	1	21	20	10	19	323
1929	Unigene17681 size 579 gap 0 0%	2	AC	GTGTGTGTGTGTGTGTGTGT	3	22	20	10	18	579
1930	Unigene17688 size 269 gap 0 0%	6	ATACTA	ATACTAATACTAGTACTAGTACTAAT	13	38	24	4	8	269
1931	Unigene17763 size 878 gap 0 0%	2	AC	ATATATATATATA	856	868	12	6	11	878
1932	Unigene17787 size 322 gap 0 0%	4	TGAC	TGACTGACTGACTGACT	67	83	16	4	13	322
1933	Unigene17790 size 224 gap 0 0%	3	CAG	CAGCAGCACCAGCAGCAGCAGCAGCAGCAG	195	224	30	10	21	224
1934	Unigene17799 size 163 gap 0 0%	2	AC	CACACACACTCACACATACACATACACACACAC	131	163	32	16	13	163
1935	Unigene17815 size 864 gap 0 0%	3	TAT	TATTATTATTATTATTATT	1	19	18	6	16	864
1936	Unigene17817 size 727 gap 0 0%	3	TAT	TATTATTATTATTATTATT	1	19	18	6	16	727
1937	Unigene17823 size 229 gap 0 0%	3	CAT	CATCATCATCATCATCATCAT	209	229	21	7	18	229
1938	Unigene17831 size 335 gap 0 0%	2	AC	TGTGTGTGTGTGTGTGTG	7	24	18	9	16	335
1939	Unigene17857 size 1143 gap 0 0%	3	TGA	TGATGATGATGATGATGATGA	1	21	21	7	18	1143
1940	Unigene17858 size 449 gap 0 0%	2	AC	TGTGTGTGTGTGT	24	36	12	6	11	449
1941	Unigene17859 size 674 gap 0 0%	2	AC	CACACACACACACACACA	1	18	18	9	16	674
1942	Unigene17875 size 169 gap 0 0%	3	TAA	TAATAATAATAAGAATAAGAATAAT	13	37	24	8	10	169
1943	Unigene17878 size 396 gap 0 0%	2	AC	CACACACACACACACACACA	377	396	20	10	18	396
1944	Unigene17889 size 624 gap 0 0%	3	CCA	CCACCACCGCCACCA	558	572	15	5	6	624
1945	Unigene17921 size 807 gap 0 0%	3	TTC	TTCTTCTTCTGCTTCTTC	493	510	18	6	9	807
1946	Unigene17924 size 1413 gap 0 0%	3	CAC	CACCACCACCACCACCACCA	1394	1413	18	6	17	1413
1947	Unigene17953 size 1242 gap 0 0%	5	GTACA	GTACAGTACAGTACAGTACAGTAC	602	625	20	4	19	1242
1948	Unigene17960 size 461 gap 0 0%	6	TGGCTG	TGGCTGTGGCTGTGGCTGTGGCTG	1	24	24	4	18	461
1949	Unigene17962 size 381 gap 0 0%	3	AAT	AATAATAATGATAATGATAATAACAATAATAAT	192	224	33	11	12	381
1950	Unigene17965 size 484 gap 0 0%	4	TTCA	TTCATTCATTCATTCATT	148	165	16	4	14	484
1951	Unigene17965 size 484 gap 0 0%	3	AAT	AATAATAATGATAATGATAATAACAATAATAAT	295	327	33	11	12	484
1952	Unigene17979 size 308 gap 0 0%	2	AC	GTGTGTGTGTGTGTGT	1	16	16	8	14	308
1953	Unigene17995 size 276 gap 0 0%	3	AGT	AGTAGTAGTAGTAGTAGTAGTA	1	22	21	7	19	276
1954	Unigene18001 size 469 gap 0 0%	2	AC	TGTGTGTGTGTGTGT	119	133	14	7	13	469
1955	Unigene18001 size 469 gap 0 0%	2	AC	ATATATATATATAT	449	462	14	7	12	469
1956	Unigene18008 size 935 gap 0 0%	3	GAT	GATGATGATGATGATGATG	395	413	18	6	16	935
1957	Unigene18009 size 1135 gap 0 0%	2	AC	TGTGTGTGTGTG	57	68	12	6	10	1135
1958	Unigene18034 size 317 gap 0 0%	3	TCA	TCATCATCACCATCATCAT	277	295	18	6	10	317
1959	Unigene18041 size 272 gap 0 0%	4	TTTA	TTTATTTATTTATTTA	12	27	16	4	12	272
1960	Unigene18103 size 199 gap 0 0%	3	ATT	ATTATTATTATTATTATTATT	1	21	21	7	18	199
1961	Unigene18116 size 354 gap 0 0%	5	ACACA	ACACAACACAAAACAAACACAACA	269	292	20	4	7	354
1962	Unigene18159 size 253 gap 0 0%	4	AACA	AACAAACAAACATACAAACA	65	84	20	5	10	253
1963	Unigene18205 size 268 gap 0 0%	2	AC	CACACACACACA	246	257	12	6	10	268
1964	Unigene18221 size 211 gap 0 0%	3	TCC	TCCTCCTCCTCCTCCTCCTCCT	1	22	21	7	19	211
1965	Unigene18268 size 196 gap 0 0%	2	AC	TGTGTGTGTGTTTGTGTGTGT	176	196	20	10	13	196
1966	Unigene18281 size 271 gap 0 0%	2	AC	CACACACACACA	260	271	12	6	10	271
1967	Unigene18286 size 261 gap 0 0%	2	AC	ACACACACACACACATACACAC	1	22	22	11	14	261
1968	Unigene18299 size 252 gap 0 0%	2	AC	TGTGTGTGTGTGTGTGTG	235	252	18	9	16	252
1969	Unigene18339 size 320 gap 0 0%	3	ATG	ATGATGATGATGATGAT	304	320	15	5	14	320
1970	Unigene18367 size 244 gap 0 0%	4	TATT	TATTTATTTATTTTTCTTATTTATTTA	1	27	24	6	11	244
1971	Unigene18367 size 244 gap 0 0%	3	ATA	ATAATAATACTAATAATAATAATA	221	244	24	8	15	244
1972	Unigene18389 size 296 gap 0 0%	2	AC	ACACACACACACAC	229	242	14	7	12	296
1973	Unigene18411 size 344 gap 0 0%	2	AC	CACACACACACACAC	330	344	14	7	13	344
1974	Unigene18433 size 203 gap 0 0%	5	TAGTG	TAGTGTAGTGTAGTGTAGTGTAGT	180	203	20	4	19	203
1975	Unigene18448 size 168 gap 0 0%	2	AC	TGTGTGTGTGTGTG	132	145	14	7	12	168
1976	Unigene18513 size 305 gap 0 0%	4	AAGG	AAGGAAGGAAGTGAAGGAA	9	27	16	4	9	305
1977	Unigene18525 size 162 gap 0 0%	3	ATC	ATCATCATCATCATCAT	1	17	15	5	14	162
1978	Unigene18536 size 289 gap 0 0%	2	AC	TGTGTGTGTATGTGTGTGTG	266	285	20	10	12	289
1979	Unigene18546 size 250 gap 0 0%	2	AC	CACACACACAAACATACACACACA	1	24	24	12	10	250
1980	Unigene18552 size 324 gap 0 0%	2	AC	TGTGTGTGTGTGTGTGTG	307	324	18	9	16	324
1981	Unigene18556 size 231 gap 0 0%	3	CTC	CTCCTCCTCCTCCTC	207	221	15	5	12	231
1982	Unigene18563 size 260 gap 0 0%	6	CCAGTG	CCAGTGCCAGTGCAAGTTCCAGTGCCAG	165	192	24	4	10	260
1983	Unigene18605 size 320 gap 0 0%	2	AC	GTGTGTGCTGTGTG	257	270	14	7	6	320
1984	Unigene18605 size 320 gap 0 0%	2	AC	ATATATATATATA	308	320	12	6	11	320
1985	Unigene18617 size 193 gap 0 0%	3	CTA	CTACTACTACTGCTACTACT	76	95	18	6	11	193
1986	Unigene18647 size 244 gap 0 0%	2	AC	CACACACACACACACA	8	23	16	8	14	244
1987	Unigene18651 size 246 gap 0 0%	4	TCTA	TCTATCTATCAATCTATCTA	27	46	20	5	10	246
1988	Unigene18661 size 284 gap 0 0%	2	AC	ATATATATATATA	134	146	12	6	11	284
1989	Unigene18667 size 271 gap 0 0%	3	TGC	TGCTGCTGCTGCTGC	84	98	15	5	12	271
1990	Unigene18706 size 163 gap 0 0%	4	TTTG	TTTGTTTGTTTGTTTGTTTGTTTG	140	163	24	6	20	163
1991	Unigene18719 size 413 gap 0 0%	4	ATTC	ATTCATTCATTCATTCATTCA	335	355	20	5	17	413
1992	Unigene18739 size 276 gap 0 0%	2	AC	CACACACACACAC	176	188	12	6	11	276
1993	Unigene18766 size 215 gap 0 0%	3	GAA	GAAGAAGAAGAAGAA	32	46	15	5	12	215
1994	Unigene18766 size 215 gap 0 0%	3	CTA	CTACTACTACTACTA	201	215	15	5	12	215
1995	Unigene18778 size 259 gap 0 0%	4	AAAT	AAATAAATAAATGAATAAA	109	127	16	4	9	259
1996	Unigene18806 size 241 gap 0 0%	3	TTA	TTATTATTATTATTATTATT	222	241	18	6	17	241
1997	Unigene18818 size 356 gap 0 0%	2	AC	ACACACACACACA	226	238	12	6	11	356
1998	Unigene18838 size 172 gap 0 0%	2	AC	CACACACACACACA	1	14	14	7	12	172
1999	Unigene18856 size 230 gap 0 0%	3	AAT	AATAATAATAATAATAAT	60	77	18	6	15	230
[truncated: 9,662 more rows]
